# Supplementary material for: Flattened 1D fragments of fullerene C60 that exhibit robustness toward multi-electron reduction
Source: Nat Commun. 2023 May 15;14:2741. doi: 10.1038/s41467-023-38300-3 (PMC10185694; doi:10.1038/s41467-023-38300-3)
Supplement: Supplementary file 4 — Source Data [file 41467_2023_38300_MOESM4_ESM.xlsx]

## Sheet: Figure 4a
4a			4b			4c			C60
4a_V vs. Fc/Fc+	Current	Current_shifted	4b_V vs. Fc/Fc+	Current	Current_shifted	4c_V vs. Fc/Fc+	Current	Current_shifted	C60_V vs. Fc/Fc+	Current
-0.204	-1.521e-07	7.98479e-05	-0.2065	-1.409e-07	3.98591e-05	-0.219	-1.39e-06	8.61e-06	-0.226	-1.012e-07
-0.205	-8.152e-08	7.99185e-05	-0.2075	-6.374e-08	3.99363e-05	-0.22	-1.328e-06	8.672e-06	-0.227	-3.874e-08
-0.206	-8.529e-08	7.99147e-05	-0.2085	-4.915e-08	3.99509e-05	-0.221	-1.31e-06	8.69e-06	-0.228	1.219e-08
-0.207	-5.579e-08	7.99442e-05	-0.2095	-2.478e-08	3.99752e-05	-0.222	-1.265e-06	8.735e-06	-0.229	2.55e-08
-0.208	-6.229e-08	7.99377e-05	-0.2105	-2.14e-08	3.99786e-05	-0.223	-1.286e-06	8.714e-06	-0.23	2.308e-08
-0.209	-5.938e-08	7.99406e-05	-0.2115	-2.107e-08	3.99789e-05	-0.224	-1.248e-06	8.752e-06	-0.231	4.749e-08
-0.21	-4.034e-08	7.99597e-05	-0.2125	-3.097e-09	3.99969e-05	-0.225	-1.246e-06	8.754e-06	-0.232	3.315e-08
-0.211	-5.985e-08	7.99402e-05	-0.2135	-1.388e-08	3.99861e-05	-0.226	-1.248e-06	8.752e-06	-0.233	4.996e-08
-0.212	-3.575e-08	7.99643e-05	-0.2145	2.068e-09	4.00021e-05	-0.227	-1.21e-06	8.79e-06	-0.234	5.268e-08
-0.213	-4.445e-08	7.99556e-05	-0.2155	1.92e-09	4.00019e-05	-0.228	-1.235e-06	8.765e-06	-0.235	4.473e-08
-0.214	-4.356e-08	7.99564e-05	-0.2165	-8.244e-10	3.99992e-05	-0.229	-1.201e-06	8.799e-06	-0.236	6.643e-08
-0.215	-2.569e-08	7.99743e-05	-0.2175	1.581e-08	4.00158e-05	-0.23	-1.201e-06	8.799e-06	-0.237	5.002e-08
-0.216	-4.599e-08	7.9954e-05	-0.2185	3.721e-09	4.00037e-05	-0.231	-1.204e-06	8.796e-06	-0.238	6.54e-08
-0.217	-2.268e-08	7.99773e-05	-0.2195	1.872e-08	4.00187e-05	-0.232	-1.169e-06	8.831e-06	-0.239	6.719e-08
-0.218	-3.215e-08	7.99679e-05	-0.2205	1.735e-08	4.00174e-05	-0.233	-1.195e-06	8.805e-06	-0.24	5.838e-08
-0.219	-3.155e-08	7.99685e-05	-0.2215	1.402e-08	4.0014e-05	-0.234	-1.162e-06	8.838e-06	-0.241	7.943e-08
-0.22	-1.471e-08	7.99853e-05	-0.2225	2.967e-08	4.00297e-05	-0.235	-1.163e-06	8.837e-06	-0.242	6.213e-08
-0.221	-3.49e-08	7.99651e-05	-0.2235	1.738e-08	4.00174e-05	-0.236	-1.167e-06	8.833e-06	-0.243	7.69e-08
-0.222	-1.252e-08	7.99875e-05	-0.2245	3.133e-08	4.00313e-05	-0.237	-1.133e-06	8.867e-06	-0.244	7.767e-08
-0.223	-2.204e-08	7.9978e-05	-0.2255	2.951e-08	4.00295e-05	-0.238	-1.159e-06	8.841e-06	-0.245	6.903e-08
-0.224	-2.172e-08	7.99783e-05	-0.2265	2.65e-08	4.00265e-05	-0.239	-1.126e-06	8.874e-06	-0.246	8.977e-08
-0.225	-5.252e-09	7.99947e-05	-0.2275	4.086e-08	4.00409e-05	-0.24	-1.13e-06	8.87e-06	-0.247	7.2e-08
-0.226	-2.574e-08	7.99743e-05	-0.2285	2.832e-08	4.00283e-05	-0.241	-1.134e-06	8.866e-06	-0.248	8.653e-08
-0.227	-3.55e-09	7.99965e-05	-0.2295	4.16e-08	4.00416e-05	-0.242	-1.1e-06	8.9e-06	-0.249	8.704e-08
-0.228	-1.353e-08	7.99865e-05	-0.2305	3.982e-08	4.00398e-05	-0.243	-1.128e-06	8.872e-06	-0.25	7.759e-08
-0.229	-1.314e-08	7.99869e-05	-0.2315	3.638e-08	4.00364e-05	-0.244	-1.095e-06	8.905e-06	-0.251	9.85e-08
-0.23	3.17e-09	8.00032e-05	-0.2325	5.06e-08	4.00506e-05	-0.245	-1.099e-06	8.901e-06	-0.252	8.048e-08
-0.231	-1.783e-08	7.99822e-05	-0.2335	3.775e-08	4.00378e-05	-0.246	-1.103e-06	8.897e-06	-0.253	9.455e-08
-0.232	4.803e-09	8.00048e-05	-0.2345	5.101e-08	4.0051e-05	-0.247	-1.07e-06	8.93e-06	-0.254	9.542e-08
-0.233	-5.97e-09	7.9994e-05	-0.2355	4.825e-08	4.00483e-05	-0.248	-1.099e-06	8.901e-06	-0.255	8.503e-08
-0.234	-5.704e-09	7.99943e-05	-0.2365	4.477e-08	4.00448e-05	-0.249	-1.066e-06	8.934e-06	-0.256	1.057e-07
-0.235	1.077e-08	8.00108e-05	-0.2375	5.876e-08	4.00588e-05	-0.25	-1.071e-06	8.929e-06	-0.257	8.776e-08
-0.236	-1.086e-08	7.99891e-05	-0.2385	4.582e-08	4.00458e-05	-0.251	-1.075e-06	8.925e-06	-0.258	1.017e-07
-0.237	1.179e-08	8.00118e-05	-0.2395	5.918e-08	4.00592e-05	-0.252	-1.043e-06	8.957e-06	-0.259	1.026e-07
-0.238	1.084e-09	8.00011e-05	-0.2405	5.604e-08	4.0056e-05	-0.253	-1.071e-06	8.929e-06	-0.26	9.202e-08
-0.239	8.874e-10	8.00009e-05	-0.2415	5.227e-08	4.00523e-05	-0.254	-1.04e-06	8.96e-06	-0.261	1.125e-07
-0.24	1.722e-08	8.00172e-05	-0.2425	6.62e-08	4.00662e-05	-0.255	-1.044e-06	8.956e-06	-0.262	9.449e-08
-0.241	-4.681e-09	7.99953e-05	-0.2435	5.276e-08	4.00528e-05	-0.256	-1.05e-06	8.95e-06	-0.263	1.075e-07
-0.242	1.797e-08	8.0018e-05	-0.2445	6.607e-08	4.00661e-05	-0.257	-1.018e-06	8.982e-06	-0.264	1.089e-07
-0.243	7.43e-09	8.00074e-05	-0.2455	6.303e-08	4.0063e-05	-0.258	-1.046e-06	8.954e-06	-0.265	9.838e-08
-0.244	6.849e-09	8.00068e-05	-0.2465	5.901e-08	4.0059e-05	-0.259	-1.015e-06	8.985e-06	-0.266	1.185e-07
-0.245	2.331e-08	8.00233e-05	-0.2475	7.29e-08	4.00729e-05	-0.26	-1.02e-06	8.98e-06	-0.267	1.008e-07
-0.246	1.163e-09	8.00012e-05	-0.2485	5.915e-08	4.00592e-05	-0.261	-1.025e-06	8.975e-06	-0.268	1.136e-07
-0.247	2.362e-08	8.00236e-05	-0.2495	7.205e-08	4.00721e-05	-0.262	-9.942e-07	9.0058e-06	-0.269	1.145e-07
-0.248	1.302e-08	8.0013e-05	-0.2505	6.913e-08	4.00691e-05	-0.263	-1.023e-06	8.977e-06	-0.27	1.043e-07
-0.249	1.274e-08	8.00127e-05	-0.2515	6.51e-08	4.00651e-05	-0.264	-9.919e-07	9.0081e-06	-0.271	1.242e-07
-0.25	2.885e-08	8.00289e-05	-0.2525	7.885e-08	4.00789e-05	-0.265	-9.975e-07	9.0025e-06	-0.272	1.063e-07
-0.251	6.702e-09	8.00067e-05	-0.2535	6.504e-08	4.0065e-05	-0.266	-1.002e-06	8.998e-06	-0.273	1.19e-07
-0.252	2.88e-08	8.00288e-05	-0.2545	7.766e-08	4.00777e-05	-0.267	-9.721e-07	9.0279e-06	-0.274	1.2e-07
-0.253	1.832e-08	8.00183e-05	-0.2555	7.47e-08	4.00747e-05	-0.268	-1e-06	9e-06	-0.275	1.095e-07
-0.254	1.759e-08	8.00176e-05	-0.2565	7.039e-08	4.00704e-05	-0.269	-9.7e-07	9.03e-06	-0.276	1.29e-07
-0.255	3.372e-08	8.00337e-05	-0.2575	8.428e-08	4.00843e-05	-0.27	-9.761e-07	9.0239e-06	-0.277	1.117e-07
-0.256	1.228e-08	8.00123e-05	-0.2585	7.077e-08	4.00708e-05	-0.271	-9.808e-07	9.0192e-06	-0.278	1.245e-07
-0.257	3.404e-08	8.0034e-05	-0.2595	8.312e-08	4.00831e-05	-0.272	-9.511e-07	9.0489e-06	-0.279	1.252e-07
-0.258	2.312e-08	8.00231e-05	-0.2605	7.999e-08	4.008e-05	-0.273	-9.798e-07	9.0202e-06	-0.28	1.144e-07
-0.259	2.255e-08	8.00226e-05	-0.2615	7.547e-08	4.00755e-05	-0.274	-9.494e-07	9.0506e-06	-0.281	1.341e-07
-0.26	3.84e-08	8.00384e-05	-0.2625	8.882e-08	4.00888e-05	-0.275	-9.559e-07	9.0441e-06	-0.282	1.162e-07
-0.261	1.707e-08	8.00171e-05	-0.2635	7.541e-08	4.00754e-05	-0.276	-9.609e-07	9.0391e-06	-0.283	1.289e-07
-0.262	3.854e-08	8.00385e-05	-0.2645	8.794e-08	4.00879e-05	-0.277	-9.311e-07	9.0689e-06	-0.284	1.298e-07
-0.263	2.777e-08	8.00278e-05	-0.2655	8.462e-08	4.00846e-05	-0.278	-9.602e-07	9.0398e-06	-0.285	1.19e-07
-0.264	2.745e-08	8.00275e-05	-0.2665	8.041e-08	4.00804e-05	-0.279	-9.298e-07	9.0702e-06	-0.286	1.386e-07
-0.265	4.266e-08	8.00427e-05	-0.2675	9.325e-08	4.00933e-05	-0.28	-9.371e-07	9.0629e-06	-0.287	1.206e-07
-0.266	2.149e-08	8.00215e-05	-0.2685	7.98e-08	4.00798e-05	-0.281	-9.418e-07	9.0582e-06	-0.288	1.335e-07
-0.267	4.288e-08	8.00429e-05	-0.2695	9.22e-08	4.00922e-05	-0.282	-9.124e-07	9.0876e-06	-0.289	1.342e-07
-0.268	3.206e-08	8.00321e-05	-0.2705	8.874e-08	4.00887e-05	-0.283	-9.416e-07	9.0584e-06	-0.29	1.233e-07
-0.269	3.198e-08	8.0032e-05	-0.2715	8.48e-08	4.00848e-05	-0.284	-9.108e-07	9.0892e-06	-0.291	1.432e-07
-0.27	4.691e-08	8.00469e-05	-0.2725	9.746e-08	4.00975e-05	-0.285	-9.187e-07	9.0813e-06	-0.292	1.251e-07
-0.271	2.574e-08	8.00257e-05	-0.2735	8.373e-08	4.00837e-05	-0.286	-9.234e-07	9.0766e-06	-0.293	1.375e-07
-0.272	4.707e-08	8.00471e-05	-0.2745	9.63e-08	4.00963e-05	-0.287	-8.944e-07	9.1056e-06	-0.294	1.385e-07
-0.273	3.599e-08	8.0036e-05	-0.2755	9.251e-08	4.00925e-05	-0.288	-9.241e-07	9.0759e-06	-0.295	1.273e-07
-0.274	3.587e-08	8.00359e-05	-0.2765	8.874e-08	4.00887e-05	-0.289	-8.931e-07	9.1069e-06	-0.296	1.474e-07
-0.275	5.089e-08	8.00509e-05	-0.2775	1.017e-07	4.01017e-05	-0.29	-9.012e-07	9.0988e-06	-0.297	1.292e-07
-0.276	2.963e-08	8.00296e-05	-0.2785	8.783e-08	4.00878e-05	-0.291	-9.059e-07	9.0941e-06	-0.298	1.413e-07
-0.277	5.115e-08	8.00512e-05	-0.2795	1.003e-07	4.01003e-05	-0.292	-8.772e-07	9.1228e-06	-0.299	1.43e-07
-0.278	3.961e-08	8.00396e-05	-0.2805	9.605e-08	4.00961e-05	-0.293	-9.07e-07	9.093e-06	-0.3	1.311e-07
-0.279	3.978e-08	8.00398e-05	-0.2815	9.244e-08	4.00924e-05	-0.294	-8.763e-07	9.1237e-06	-0.301	1.508e-07
-0.28	5.471e-08	8.00547e-05	-0.2825	1.052e-07	4.01052e-05	-0.295	-8.847e-07	9.1153e-06	-0.302	1.333e-07
-0.281	3.338e-08	8.00334e-05	-0.2835	9.137e-08	4.00914e-05	-0.296	-8.893e-07	9.1107e-06	-0.303	1.449e-07
-0.282	5.484e-08	8.00548e-05	-0.2845	1.041e-07	4.01041e-05	-0.297	-8.606e-07	9.1394e-06	-0.304	1.468e-07
-0.283	4.365e-08	8.00437e-05	-0.2855	9.977e-08	4.00998e-05	-0.298	-8.906e-07	9.1094e-06	-0.305	1.35e-07
-0.284	4.339e-08	8.00434e-05	-0.2865	9.587e-08	4.00959e-05	-0.299	-8.603e-07	9.1397e-06	-0.306	1.548e-07
-0.285	5.842e-08	8.00584e-05	-0.2875	1.087e-07	4.01087e-05	-0.3	-8.686e-07	9.1314e-06	-0.307	1.369e-07
-0.286	3.681e-08	8.00368e-05	-0.2885	9.467e-08	4.00947e-05	-0.301	-8.736e-07	9.1264e-06	-0.308	1.485e-07
-0.287	5.827e-08	8.00583e-05	-0.2895	1.075e-07	4.01075e-05	-0.302	-8.452e-07	9.1548e-06	-0.309	1.505e-07
-0.288	4.726e-08	8.00473e-05	-0.2905	1.035e-07	4.01035e-05	-0.303	-8.746e-07	9.1254e-06	-0.31	1.386e-07
-0.289	4.676e-08	8.00468e-05	-0.2915	9.928e-08	4.00993e-05	-0.304	-8.449e-07	9.1551e-06	-0.311	1.584e-07
-0.29	6.193e-08	8.00619e-05	-0.2925	1.12e-07	4.0112e-05	-0.305	-8.535e-07	9.1465e-06	-0.312	1.407e-07
-0.291	4.029e-08	8.00403e-05	-0.2935	9.772e-08	4.00977e-05	-0.306	-8.582e-07	9.1418e-06	-0.313	1.52e-07
-0.292	6.157e-08	8.00616e-05	-0.2945	1.103e-07	4.01103e-05	-0.307	-8.307e-07	9.1693e-06	-0.314	1.537e-07
-0.293	5.071e-08	8.00507e-05	-0.2955	1.065e-07	4.01065e-05	-0.308	-8.597e-07	9.1403e-06	-0.315	1.423e-07
-0.294	5.001e-08	8.005e-05	-0.2965	1.023e-07	4.01023e-05	-0.309	-8.3e-07	9.17e-06	-0.316	1.618e-07
-0.295	6.513e-08	8.00651e-05	-0.2975	1.151e-07	4.01151e-05	-0.31	-8.389e-07	9.1611e-06	-0.317	1.443e-07
-0.296	4.378e-08	8.00438e-05	-0.2985	1.013e-07	4.01013e-05	-0.311	-8.43e-07	9.157e-06	-0.318	1.556e-07
-0.297	6.48e-08	8.00648e-05	-0.2995	1.133e-07	4.01133e-05	-0.312	-8.163e-07	9.1837e-06	-0.319	1.569e-07
-0.298	5.386e-08	8.00539e-05	-0.3005	1.092e-07	4.01092e-05	-0.313	-8.456e-07	9.1544e-06	-0.32	1.451e-07
-0.299	5.335e-08	8.00534e-05	-0.3015	1.053e-07	4.01053e-05	-0.314	-8.155e-07	9.1845e-06	-0.321	1.652e-07
-0.3	6.818e-08	8.00682e-05	-0.3025	1.18e-07	4.0118e-05	-0.315	-8.252e-07	9.1748e-06	-0.322	1.474e-07
-0.301	4.71e-08	8.00471e-05	-0.3035	1.042e-07	4.01042e-05	-0.316	-8.286e-07	9.1714e-06	-0.323	1.594e-07
-0.302	6.782e-08	8.00678e-05	-0.3045	1.164e-07	4.01164e-05	-0.317	-8.02e-07	9.198e-06	-0.324	1.606e-07
-0.303	5.679e-08	8.00568e-05	-0.3055	1.122e-07	4.01122e-05	-0.318	-8.32e-07	9.168e-06	-0.325	1.486e-07
-0.304	5.676e-08	8.00568e-05	-0.3065	1.083e-07	4.01083e-05	-0.319	-8.012e-07	9.1988e-06	-0.326	1.688e-07
-0.305	7.118e-08	8.00712e-05	-0.3075	1.204e-07	4.01204e-05	-0.32	-8.117e-07	9.1883e-06	-0.327	1.504e-07
-0.306	5.043e-08	8.00504e-05	-0.3085	1.072e-07	4.01072e-05	-0.321	-8.148e-07	9.1852e-06	-0.328	1.626e-07
-0.307	7.176e-08	8.00718e-05	-0.3095	1.198e-07	4.01198e-05	-0.322	-7.873e-07	9.2127e-06	-0.329	1.647e-07
-0.308	6.001e-08	8.006e-05	-0.3105	1.151e-07	4.01151e-05	-0.323	-8.184e-07	9.1816e-06	-0.33	1.521e-07
-0.309	6e-08	8.006e-05	-0.3115	1.114e-07	4.01114e-05	-0.324	-7.872e-07	9.2128e-06	-0.331	1.72e-07
-0.31	7.409e-08	8.00741e-05	-0.3125	1.232e-07	4.01232e-05	-0.325	-7.983e-07	9.2017e-06	-0.332	1.534e-07
-0.311	5.312e-08	8.00531e-05	-0.3135	1.095e-07	4.01095e-05	-0.326	-8.018e-07	9.1982e-06	-0.333	1.653e-07
-0.312	7.439e-08	8.00744e-05	-0.3145	1.222e-07	4.01222e-05	-0.327	-7.747e-07	9.2253e-06	-0.334	1.669e-07
-0.313	6.272e-08	8.00627e-05	-0.3155	1.176e-07	4.01176e-05	-0.328	-8.055e-07	9.1945e-06	-0.335	1.548e-07
-0.314	6.275e-08	8.00628e-05	-0.3165	1.139e-07	4.01139e-05	-0.329	-7.743e-07	9.2257e-06	-0.336	1.751e-07
-0.315	7.711e-08	8.00771e-05	-0.3175	1.259e-07	4.01259e-05	-0.33	-7.853e-07	9.2147e-06	-0.337	1.567e-07
-0.316	5.603e-08	8.0056e-05	-0.3185	1.12e-07	4.0112e-05	-0.331	-7.889e-07	9.2111e-06	-0.338	1.682e-07
-0.317	7.713e-08	8.00771e-05	-0.3195	1.244e-07	4.01244e-05	-0.332	-7.619e-07	9.2381e-06	-0.339	1.701e-07
-0.318	6.542e-08	8.00654e-05	-0.3205	1.197e-07	4.01197e-05	-0.333	-7.93e-07	9.207e-06	-0.34	1.575e-07
-0.319	6.586e-08	8.00659e-05	-0.3215	1.163e-07	4.01163e-05	-0.334	-7.616e-07	9.2384e-06	-0.341	1.779e-07
-0.32	8.005e-08	8.00801e-05	-0.3225	1.285e-07	4.01285e-05	-0.335	-7.729e-07	9.2271e-06	-0.342	1.598e-07
-0.321	5.887e-08	8.00589e-05	-0.3235	1.144e-07	4.01144e-05	-0.336	-7.763e-07	9.2237e-06	-0.343	1.709e-07
-0.322	7.992e-08	8.00799e-05	-0.3245	1.27e-07	4.0127e-05	-0.337	-7.498e-07	9.2502e-06	-0.344	1.731e-07
-0.323	6.812e-08	8.00681e-05	-0.3255	1.222e-07	4.01222e-05	-0.338	-7.808e-07	9.2192e-06	-0.345	1.602e-07
-0.324	6.83e-08	8.00683e-05	-0.3265	1.188e-07	4.01188e-05	-0.339	-7.493e-07	9.2507e-06	-0.346	1.806e-07
-0.325	8.297e-08	8.0083e-05	-0.3275	1.308e-07	4.01308e-05	-0.34	-7.611e-07	9.2389e-06	-0.347	1.629e-07
-0.326	6.16e-08	8.00616e-05	-0.3285	1.169e-07	4.01169e-05	-0.341	-7.64e-07	9.236e-06	-0.348	1.738e-07
-0.327	8.278e-08	8.00828e-05	-0.3295	1.293e-07	4.01293e-05	-0.342	-7.379e-07	9.2621e-06	-0.349	1.76e-07
-0.328	7.11e-08	8.00711e-05	-0.3305	1.247e-07	4.01247e-05	-0.343	-7.684e-07	9.2316e-06	-0.35	1.636e-07
-0.329	7.1e-08	8.0071e-05	-0.3315	1.21e-07	4.0121e-05	-0.344	-7.376e-07	9.2624e-06	-0.351	1.832e-07
-0.33	8.537e-08	8.00854e-05	-0.3325	1.331e-07	4.01331e-05	-0.345	-7.494e-07	9.2506e-06	-0.352	1.654e-07
-0.331	6.42e-08	8.00642e-05	-0.3335	1.192e-07	4.01192e-05	-0.346	-7.521e-07	9.2479e-06	-0.353	1.766e-07
-0.332	8.554e-08	8.00855e-05	-0.3345	1.316e-07	4.01316e-05	-0.347	-7.266e-07	9.2734e-06	-0.354	1.789e-07
-0.333	7.394e-08	8.00739e-05	-0.3355	1.269e-07	4.01269e-05	-0.348	-7.565e-07	9.2435e-06	-0.355	1.664e-07
-0.334	7.392e-08	8.00739e-05	-0.3365	1.233e-07	4.01233e-05	-0.349	-7.26e-07	9.274e-06	-0.356	1.86e-07
-0.335	8.803e-08	8.0088e-05	-0.3375	1.354e-07	4.01354e-05	-0.35	-7.382e-07	9.2618e-06	-0.357	1.683e-07
-0.336	6.697e-08	8.0067e-05	-0.3385	1.215e-07	4.01215e-05	-0.351	-7.404e-07	9.2596e-06	-0.358	1.795e-07
-0.337	8.776e-08	8.00878e-05	-0.3395	1.337e-07	4.01337e-05	-0.352	-7.156e-07	9.2844e-06	-0.359	1.811e-07
-0.338	7.657e-08	8.00766e-05	-0.3405	1.292e-07	4.01292e-05	-0.353	-7.453e-07	9.2547e-06	-0.36	1.692e-07
-0.339	7.652e-08	8.00765e-05	-0.3415	1.259e-07	4.01259e-05	-0.354	-7.145e-07	9.2855e-06	-0.361	1.889e-07
-0.34	9.075e-08	8.00908e-05	-0.3425	1.378e-07	4.01378e-05	-0.355	-7.271e-07	9.2729e-06	-0.362	1.709e-07
-0.341	6.957e-08	8.00696e-05	-0.3435	1.238e-07	4.01238e-05	-0.356	-7.29e-07	9.271e-06	-0.363	1.823e-07
-0.342	9.046e-08	8.00905e-05	-0.3445	1.358e-07	4.01358e-05	-0.357	-7.051e-07	9.2949e-06	-0.364	1.839e-07
-0.343	7.889e-08	8.00789e-05	-0.3455	1.311e-07	4.01311e-05	-0.358	-7.346e-07	9.2654e-06	-0.365	1.715e-07
-0.344	7.922e-08	8.00792e-05	-0.3465	1.28e-07	4.0128e-05	-0.359	-7.037e-07	9.2963e-06	-0.366	1.917e-07
-0.345	9.31e-08	8.00931e-05	-0.3475	1.396e-07	4.01396e-05	-0.36	-7.168e-07	9.2832e-06	-0.367	1.737e-07
-0.346	7.227e-08	8.00723e-05	-0.3485	1.261e-07	4.01261e-05	-0.361	-7.183e-07	9.2817e-06	-0.368	1.849e-07
-0.347	9.332e-08	8.00933e-05	-0.3495	1.382e-07	4.01382e-05	-0.362	-6.942e-07	9.3058e-06	-0.369	1.867e-07
-0.348	8.113e-08	8.00811e-05	-0.3505	1.333e-07	4.01333e-05	-0.363	-7.247e-07	9.2753e-06	-0.37	1.741e-07
-0.349	8.195e-08	8.0082e-05	-0.3515	1.304e-07	4.01304e-05	-0.364	-6.929e-07	9.3071e-06	-0.371	1.942e-07
-0.35	9.562e-08	8.00956e-05	-0.3525	1.416e-07	4.01416e-05	-0.365	-7.068e-07	9.2932e-06	-0.372	1.76e-07
-0.351	7.475e-08	8.00748e-05	-0.3535	1.279e-07	4.01279e-05	-0.366	-7.079e-07	9.2921e-06	-0.373	1.874e-07
-0.352	9.591e-08	8.00959e-05	-0.3545	1.405e-07	4.01405e-05	-0.367	-6.838e-07	9.3162e-06	-0.374	1.896e-07
-0.353	8.365e-08	8.00837e-05	-0.3555	1.352e-07	4.01352e-05	-0.368	-7.143e-07	9.2857e-06	-0.375	1.766e-07
-0.354	8.45e-08	8.00845e-05	-0.3565	1.325e-07	4.01325e-05	-0.369	-6.825e-07	9.3175e-06	-0.376	1.969e-07
-0.355	9.799e-08	8.0098e-05	-0.3575	1.438e-07	4.01438e-05	-0.37	-6.967e-07	9.3033e-06	-0.377	1.787e-07
-0.356	7.704e-08	8.0077e-05	-0.3585	1.301e-07	4.01301e-05	-0.371	-6.978e-07	9.3022e-06	-0.378	1.897e-07
-0.357	9.855e-08	8.00986e-05	-0.3595	1.425e-07	4.01425e-05	-0.372	-6.737e-07	9.3263e-06	-0.379	1.923e-07
-0.358	8.647e-08	8.00865e-05	-0.3605	1.375e-07	4.01375e-05	-0.373	-7.04e-07	9.296e-06	-0.38	1.795e-07
-0.359	8.704e-08	8.0087e-05	-0.3615	1.348e-07	4.01348e-05	-0.374	-6.725e-07	9.3275e-06	-0.381	1.996e-07
-0.36	1.009e-07	8.01009e-05	-0.3625	1.462e-07	4.01462e-05	-0.375	-6.864e-07	9.3136e-06	-0.382	1.816e-07
-0.361	7.938e-08	8.00794e-05	-0.3635	1.319e-07	4.01319e-05	-0.376	-6.881e-07	9.3119e-06	-0.383	1.921e-07
-0.362	1.008e-07	8.01008e-05	-0.3645	1.447e-07	4.01447e-05	-0.377	-6.639e-07	9.3361e-06	-0.384	1.948e-07
-0.363	8.864e-08	8.00886e-05	-0.3655	1.393e-07	4.01393e-05	-0.378	-6.946e-07	9.3054e-06	-0.385	1.815e-07
-0.364	8.948e-08	8.00895e-05	-0.3665	1.367e-07	4.01367e-05	-0.379	-6.627e-07	9.3373e-06	-0.386	2.017e-07
-0.365	1.033e-07	8.01033e-05	-0.3675	1.481e-07	4.01481e-05	-0.38	-6.77e-07	9.323e-06	-0.387	1.843e-07
-0.366	8.177e-08	8.00818e-05	-0.3685	1.34e-07	4.0134e-05	-0.381	-6.782e-07	9.3218e-06	-0.388	1.946e-07
-0.367	1.034e-07	8.01034e-05	-0.3695	1.465e-07	4.01465e-05	-0.382	-6.548e-07	9.3452e-06	-0.389	1.972e-07
-0.368	9.105e-08	8.00911e-05	-0.3705	1.413e-07	4.01413e-05	-0.383	-6.846e-07	9.3154e-06	-0.39	1.84e-07
-0.369	9.186e-08	8.00919e-05	-0.3715	1.384e-07	4.01384e-05	-0.384	-6.534e-07	9.3466e-06	-0.391	2.038e-07
-0.37	1.055e-07	8.01055e-05	-0.3725	1.501e-07	4.01501e-05	-0.385	-6.678e-07	9.3322e-06	-0.392	1.865e-07
-0.371	8.435e-08	8.00844e-05	-0.3735	1.36e-07	4.0136e-05	-0.386	-6.683e-07	9.3317e-06	-0.393	1.97e-07
-0.372	1.058e-07	8.01058e-05	-0.3745	1.488e-07	4.01488e-05	-0.387	-6.455e-07	9.3545e-06	-0.394	1.994e-07
-0.373	9.364e-08	8.00936e-05	-0.3755	1.434e-07	4.01434e-05	-0.388	-6.752e-07	9.3248e-06	-0.395	1.868e-07
-0.374	9.4e-08	8.0094e-05	-0.3765	1.403e-07	4.01403e-05	-0.389	-6.439e-07	9.3561e-06	-0.396	2.065e-07
-0.375	1.079e-07	8.01079e-05	-0.3775	1.519e-07	4.01519e-05	-0.39	-6.59e-07	9.341e-06	-0.397	1.889e-07
-0.376	8.681e-08	8.00868e-05	-0.3785	1.381e-07	4.01381e-05	-0.391	-6.585e-07	9.3415e-06	-0.398	1.994e-07
-0.377	1.08e-07	8.0108e-05	-0.3795	1.508e-07	4.01508e-05	-0.392	-6.362e-07	9.3638e-06	-0.399	2.021e-07
-0.378	9.6e-08	8.0096e-05	-0.3805	1.455e-07	4.01455e-05	-0.393	-6.663e-07	9.3337e-06	-0.4	1.891e-07
-0.379	9.663e-08	8.00966e-05	-0.3815	1.424e-07	4.01424e-05	-0.394	-6.342e-07	9.3658e-06	-0.401	2.092e-07
-0.38	1.099e-07	8.01099e-05	-0.3825	1.538e-07	4.01538e-05	-0.395	-6.501e-07	9.3499e-06	-0.402	1.911e-07
-0.381	8.919e-08	8.00892e-05	-0.3835	1.399e-07	4.01399e-05	-0.396	-6.495e-07	9.3505e-06	-0.403	2.018e-07
-0.382	1.105e-07	8.01105e-05	-0.3845	1.527e-07	4.01527e-05	-0.397	-6.274e-07	9.3726e-06	-0.404	2.042e-07
-0.383	9.81e-08	8.00981e-05	-0.3855	1.473e-07	4.01473e-05	-0.398	-6.574e-07	9.3426e-06	-0.405	1.913e-07
-0.384	9.931e-08	8.00993e-05	-0.3865	1.448e-07	4.01448e-05	-0.399	-6.251e-07	9.3749e-06	-0.406	2.116e-07
-0.385	1.123e-07	8.01123e-05	-0.3875	1.556e-07	4.01556e-05	-0.4	-6.411e-07	9.3589e-06	-0.407	1.936e-07
-0.386	9.154e-08	8.00915e-05	-0.3885	1.42e-07	4.0142e-05	-0.401	-6.407e-07	9.3593e-06	-0.408	2.042e-07
-0.387	1.129e-07	8.01129e-05	-0.3895	1.546e-07	4.01546e-05	-0.402	-6.185e-07	9.3815e-06	-0.409	2.067e-07
-0.388	1.003e-07	8.01003e-05	-0.3905	1.489e-07	4.01489e-05	-0.403	-6.486e-07	9.3514e-06	-0.41	1.936e-07
-0.389	1.017e-07	8.01017e-05	-0.3915	1.468e-07	4.01468e-05	-0.404	-6.162e-07	9.3838e-06	-0.411	2.139e-07
-0.39	1.149e-07	8.01149e-05	-0.3925	1.579e-07	4.01579e-05	-0.405	-6.323e-07	9.3677e-06	-0.412	1.962e-07
-0.391	9.376e-08	8.00938e-05	-0.3935	1.44e-07	4.0144e-05	-0.406	-6.317e-07	9.3683e-06	-0.413	2.069e-07
-0.392	1.155e-07	8.01155e-05	-0.3945	1.567e-07	4.01567e-05	-0.407	-6.097e-07	9.3903e-06	-0.414	2.093e-07
-0.393	1.023e-07	8.01023e-05	-0.3955	1.506e-07	4.01506e-05	-0.408	-6.4e-07	9.36e-06	-0.415	1.957e-07
-0.394	1.039e-07	8.01039e-05	-0.3965	1.486e-07	4.01486e-05	-0.409	-6.076e-07	9.3924e-06	-0.416	2.161e-07
-0.395	1.17e-07	8.0117e-05	-0.3975	1.595e-07	4.01595e-05	-0.41	-6.241e-07	9.3759e-06	-0.417	1.983e-07
-0.396	9.613e-08	8.00961e-05	-0.3985	1.456e-07	4.01456e-05	-0.411	-6.228e-07	9.3772e-06	-0.418	2.087e-07
-0.397	1.18e-07	8.0118e-05	-0.3995	1.589e-07	4.01589e-05	-0.412	-6.013e-07	9.3987e-06	-0.419	2.119e-07
-0.398	1.048e-07	8.01048e-05	-0.4005	1.524e-07	4.01524e-05	-0.413	-6.314e-07	9.3686e-06	-0.42	1.98e-07
-0.399	1.062e-07	8.01062e-05	-0.4015	1.506e-07	4.01506e-05	-0.414	-5.991e-07	9.4009e-06	-0.421	2.183e-07
-0.4	1.195e-07	8.01195e-05	-0.4025	1.617e-07	4.01617e-05	-0.415	-6.157e-07	9.3843e-06	-0.422	2.009e-07
-0.401	9.819e-08	8.00982e-05	-0.4035	1.474e-07	4.01474e-05	-0.416	-6.144e-07	9.3856e-06	-0.423	2.108e-07
-0.402	1.203e-07	8.01203e-05	-0.4045	1.608e-07	4.01608e-05	-0.417	-5.931e-07	9.4069e-06	-0.424	2.141e-07
-0.403	1.072e-07	8.01072e-05	-0.4055	1.546e-07	4.01546e-05	-0.418	-6.23e-07	9.377e-06	-0.425	2.005e-07
-0.404	1.085e-07	8.01085e-05	-0.4065	1.524e-07	4.01524e-05	-0.419	-5.905e-07	9.4095e-06	-0.426	2.207e-07
-0.405	1.217e-07	8.01217e-05	-0.4075	1.636e-07	4.01636e-05	-0.42	-6.076e-07	9.3924e-06	-0.427	2.032e-07
-0.406	1.004e-07	8.01004e-05	-0.4085	1.492e-07	4.01492e-05	-0.421	-6.063e-07	9.3937e-06	-0.428	2.128e-07
-0.407	1.225e-07	8.01225e-05	-0.4095	1.626e-07	4.01626e-05	-0.422	-5.85e-07	9.415e-06	-0.429	2.162e-07
-0.408	1.093e-07	8.01093e-05	-0.4105	1.564e-07	4.01564e-05	-0.423	-6.149e-07	9.3851e-06	-0.43	2.029e-07
-0.409	1.108e-07	8.01108e-05	-0.4115	1.545e-07	4.01545e-05	-0.424	-5.824e-07	9.4176e-06	-0.431	2.227e-07
-0.41	1.24e-07	8.0124e-05	-0.4125	1.655e-07	4.01655e-05	-0.425	-5.995e-07	9.4005e-06	-0.432	2.058e-07
-0.411	1.029e-07	8.01029e-05	-0.4135	1.514e-07	4.01514e-05	-0.426	-5.977e-07	9.4023e-06	-0.433	2.155e-07
-0.412	1.248e-07	8.01248e-05	-0.4145	1.643e-07	4.01643e-05	-0.427	-5.774e-07	9.4226e-06	-0.434	2.182e-07
-0.413	1.118e-07	8.01118e-05	-0.4155	1.584e-07	4.01584e-05	-0.428	-6.066e-07	9.3934e-06	-0.435	2.051e-07
-0.414	1.131e-07	8.01131e-05	-0.4165	1.562e-07	4.01562e-05	-0.429	-5.746e-07	9.4254e-06	-0.436	2.249e-07
-0.415	1.263e-07	8.01263e-05	-0.4175	1.673e-07	4.01673e-05	-0.43	-5.918e-07	9.4082e-06	-0.437	2.079e-07
-0.416	1.055e-07	8.01055e-05	-0.4185	1.534e-07	4.01534e-05	-0.431	-5.893e-07	9.4107e-06	-0.438	2.18e-07
-0.417	1.268e-07	8.01268e-05	-0.4195	1.665e-07	4.01665e-05	-0.432	-5.694e-07	9.4306e-06	-0.439	2.206e-07
-0.418	1.14e-07	8.0114e-05	-0.4205	1.603e-07	4.01603e-05	-0.433	-5.988e-07	9.4012e-06	-0.44	2.074e-07
-0.419	1.154e-07	8.01154e-05	-0.4215	1.583e-07	4.01583e-05	-0.434	-5.663e-07	9.4337e-06	-0.441	2.27e-07
-0.42	1.282e-07	8.01282e-05	-0.4225	1.69e-07	4.0169e-05	-0.435	-5.84e-07	9.416e-06	-0.442	2.099e-07
-0.421	1.076e-07	8.01076e-05	-0.4235	1.552e-07	4.01552e-05	-0.436	-5.811e-07	9.4189e-06	-0.443	2.2e-07
-0.422	1.292e-07	8.01292e-05	-0.4245	1.682e-07	4.01682e-05	-0.437	-5.614e-07	9.4386e-06	-0.444	2.229e-07
-0.423	1.16e-07	8.0116e-05	-0.4255	1.619e-07	4.01619e-05	-0.438	-5.91e-07	9.409e-06	-0.445	2.097e-07
-0.424	1.18e-07	8.0118e-05	-0.4265	1.606e-07	4.01606e-05	-0.439	-5.578e-07	9.4422e-06	-0.446	2.298e-07
-0.425	1.303e-07	8.01303e-05	-0.4275	1.708e-07	4.01708e-05	-0.44	-5.766e-07	9.4234e-06	-0.447	2.119e-07
-0.426	1.098e-07	8.01098e-05	-0.4285	1.572e-07	4.01572e-05	-0.441	-5.733e-07	9.4267e-06	-0.448	2.223e-07
-0.427	1.315e-07	8.01315e-05	-0.4295	1.703e-07	4.01703e-05	-0.442	-5.537e-07	9.4463e-06	-0.449	2.254e-07
-0.428	1.182e-07	8.01182e-05	-0.4305	1.638e-07	4.01638e-05	-0.443	-5.832e-07	9.4168e-06	-0.45	2.117e-07
-0.429	1.204e-07	8.01204e-05	-0.4315	1.625e-07	4.01625e-05	-0.444	-5.497e-07	9.4503e-06	-0.451	2.32e-07
-0.43	1.327e-07	8.01327e-05	-0.4325	1.729e-07	4.01729e-05	-0.445	-5.692e-07	9.4308e-06	-0.452	2.143e-07
-0.431	1.116e-07	8.01116e-05	-0.4335	1.587e-07	4.01587e-05	-0.446	-5.656e-07	9.4344e-06	-0.453	2.243e-07
-0.432	1.339e-07	8.01339e-05	-0.4345	1.72e-07	4.0172e-05	-0.447	-5.46e-07	9.454e-06	-0.454	2.275e-07
-0.433	1.202e-07	8.01202e-05	-0.4355	1.656e-07	4.01656e-05	-0.448	-5.759e-07	9.4241e-06	-0.455	2.136e-07
-0.434	1.225e-07	8.01225e-05	-0.4365	1.644e-07	4.01644e-05	-0.449	-5.423e-07	9.4577e-06	-0.456	2.344e-07
-0.435	1.349e-07	8.01349e-05	-0.4375	1.748e-07	4.01748e-05	-0.45	-5.613e-07	9.4387e-06	-0.457	2.165e-07
-0.436	1.14e-07	8.0114e-05	-0.4385	1.607e-07	4.01607e-05	-0.451	-5.577e-07	9.4423e-06	-0.458	2.265e-07
-0.437	1.364e-07	8.01364e-05	-0.4395	1.745e-07	4.01745e-05	-0.452	-5.383e-07	9.4617e-06	-0.459	2.304e-07
-0.438	1.224e-07	8.01224e-05	-0.4405	1.673e-07	4.01673e-05	-0.453	-5.685e-07	9.4315e-06	-0.46	2.155e-07
-0.439	1.245e-07	8.01245e-05	-0.4415	1.662e-07	4.01662e-05	-0.454	-5.347e-07	9.4653e-06	-0.461	2.363e-07
-0.44	1.373e-07	8.01373e-05	-0.4425	1.768e-07	4.01768e-05	-0.455	-5.539e-07	9.4461e-06	-0.462	2.189e-07
-0.441	1.16e-07	8.0116e-05	-0.4435	1.628e-07	4.01628e-05	-0.456	-5.502e-07	9.4498e-06	-0.463	2.288e-07
-0.442	1.388e-07	8.01388e-05	-0.4445	1.763e-07	4.01763e-05	-0.457	-5.309e-07	9.4691e-06	-0.464	2.324e-07
-0.443	1.246e-07	8.01246e-05	-0.4455	1.694e-07	4.01694e-05	-0.458	-5.606e-07	9.4394e-06	-0.465	2.181e-07
-0.444	1.267e-07	8.01267e-05	-0.4465	1.68e-07	4.0168e-05	-0.459	-5.273e-07	9.4727e-06	-0.466	2.385e-07
-0.445	1.394e-07	8.01394e-05	-0.4475	1.786e-07	4.01786e-05	-0.46	-5.466e-07	9.4534e-06	-0.467	2.212e-07
-0.446	1.183e-07	8.01183e-05	-0.4485	1.644e-07	4.01644e-05	-0.461	-5.425e-07	9.4575e-06	-0.468	2.304e-07
-0.447	1.407e-07	8.01407e-05	-0.4495	1.783e-07	4.01783e-05	-0.462	-5.237e-07	9.4763e-06	-0.469	2.344e-07
-0.448	1.269e-07	8.01269e-05	-0.4505	1.713e-07	4.01713e-05	-0.463	-5.53e-07	9.447e-06	-0.47	2.205e-07
-0.449	1.291e-07	8.01291e-05	-0.4515	1.7e-07	4.017e-05	-0.464	-5.196e-07	9.4804e-06	-0.471	2.407e-07
-0.45	1.417e-07	8.01417e-05	-0.4525	1.807e-07	4.01807e-05	-0.465	-5.395e-07	9.4605e-06	-0.472	2.235e-07
-0.451	1.205e-07	8.01205e-05	-0.4535	1.662e-07	4.01662e-05	-0.466	-5.349e-07	9.4651e-06	-0.473	2.327e-07
-0.452	1.427e-07	8.01427e-05	-0.4545	1.798e-07	4.01798e-05	-0.467	-5.168e-07	9.4832e-06	-0.474	2.368e-07
-0.453	1.291e-07	8.01291e-05	-0.4555	1.729e-07	4.01729e-05	-0.468	-5.459e-07	9.4541e-06	-0.475	2.227e-07
-0.454	1.313e-07	8.01313e-05	-0.4565	1.719e-07	4.01719e-05	-0.469	-5.122e-07	9.4878e-06	-0.476	2.427e-07
-0.455	1.438e-07	8.01438e-05	-0.4575	1.826e-07	4.01826e-05	-0.47	-5.324e-07	9.4676e-06	-0.477	2.258e-07
-0.456	1.23e-07	8.0123e-05	-0.4585	1.684e-07	4.01684e-05	-0.471	-5.273e-07	9.4727e-06	-0.478	2.35e-07
-0.457	1.447e-07	8.01447e-05	-0.4595	1.816e-07	4.01816e-05	-0.472	-5.095e-07	9.4905e-06	-0.479	2.386e-07
-0.458	1.311e-07	8.01311e-05	-0.4605	1.749e-07	4.01749e-05	-0.473	-5.386e-07	9.4614e-06	-0.48	2.246e-07
-0.459	1.336e-07	8.01336e-05	-0.4615	1.739e-07	4.01739e-05	-0.474	-5.048e-07	9.4952e-06	-0.481	2.449e-07
-0.46	1.461e-07	8.01461e-05	-0.4625	1.844e-07	4.01844e-05	-0.475	-5.252e-07	9.4748e-06	-0.482	2.28e-07
-0.461	1.253e-07	8.01253e-05	-0.4635	1.707e-07	4.01707e-05	-0.476	-5.197e-07	9.4803e-06	-0.483	2.377e-07
-0.462	1.473e-07	8.01473e-05	-0.4645	1.835e-07	4.01835e-05	-0.477	-5.024e-07	9.4976e-06	-0.484	2.411e-07
-0.463	1.331e-07	8.01331e-05	-0.4655	1.766e-07	4.01766e-05	-0.478	-5.315e-07	9.4685e-06	-0.485	2.27e-07
-0.464	1.358e-07	8.01358e-05	-0.4665	1.759e-07	4.01759e-05	-0.479	-4.974e-07	9.5026e-06	-0.486	2.472e-07
-0.465	1.478e-07	8.01478e-05	-0.4675	1.859e-07	4.01859e-05	-0.48	-5.183e-07	9.4817e-06	-0.487	2.298e-07
-0.466	1.274e-07	8.01274e-05	-0.4685	1.724e-07	4.01724e-05	-0.481	-5.124e-07	9.4876e-06	-0.488	2.396e-07
-0.467	1.497e-07	8.01497e-05	-0.4695	1.858e-07	4.01858e-05	-0.482	-4.951e-07	9.5049e-06	-0.489	2.433e-07
-0.468	1.353e-07	8.01353e-05	-0.4705	1.787e-07	4.01787e-05	-0.483	-5.241e-07	9.4759e-06	-0.49	2.291e-07
-0.469	1.383e-07	8.01383e-05	-0.4715	1.779e-07	4.01779e-05	-0.484	-4.897e-07	9.5103e-06	-0.491	2.495e-07
-0.47	1.499e-07	8.01499e-05	-0.4725	1.876e-07	4.01876e-05	-0.485	-5.116e-07	9.4884e-06	-0.492	2.319e-07
-0.471	1.293e-07	8.01293e-05	-0.4735	1.74e-07	4.0174e-05	-0.486	-5.055e-07	9.4945e-06	-0.493	2.416e-07
-0.472	1.519e-07	8.01519e-05	-0.4745	1.878e-07	4.01878e-05	-0.487	-4.881e-07	9.5119e-06	-0.494	2.457e-07
-0.473	1.373e-07	8.01373e-05	-0.4755	1.803e-07	4.01803e-05	-0.488	-5.172e-07	9.4828e-06	-0.495	2.31e-07
-0.474	1.405e-07	8.01405e-05	-0.4765	1.8e-07	4.018e-05	-0.489	-4.826e-07	9.5174e-06	-0.496	2.517e-07
-0.475	1.523e-07	8.01523e-05	-0.4775	1.899e-07	4.01899e-05	-0.49	-5.043e-07	9.4957e-06	-0.497	2.342e-07
-0.476	1.315e-07	8.01315e-05	-0.4785	1.759e-07	4.01759e-05	-0.491	-4.982e-07	9.5018e-06	-0.498	2.434e-07
-0.477	1.541e-07	8.01541e-05	-0.4795	1.897e-07	4.01897e-05	-0.492	-4.809e-07	9.5191e-06	-0.499	2.48e-07
-0.478	1.393e-07	8.01393e-05	-0.4805	1.821e-07	4.01821e-05	-0.493	-5.103e-07	9.4897e-06	-0.5	2.328e-07
-0.479	1.427e-07	8.01427e-05	-0.4815	1.819e-07	4.01819e-05	-0.494	-4.755e-07	9.5245e-06	-0.501	2.539e-07
-0.48	1.546e-07	8.01546e-05	-0.4825	1.919e-07	4.01919e-05	-0.495	-4.974e-07	9.5026e-06	-0.502	2.368e-07
-0.481	1.334e-07	8.01334e-05	-0.4835	1.778e-07	4.01778e-05	-0.496	-4.911e-07	9.5089e-06	-0.503	2.453e-07
-0.482	1.56e-07	8.0156e-05	-0.4845	1.916e-07	4.01916e-05	-0.497	-4.739e-07	9.5261e-06	-0.504	2.502e-07
-0.483	1.414e-07	8.01414e-05	-0.4855	1.839e-07	4.01839e-05	-0.498	-5.032e-07	9.4968e-06	-0.505	2.35e-07
-0.484	1.445e-07	8.01445e-05	-0.4865	1.836e-07	4.01836e-05	-0.499	-4.685e-07	9.5315e-06	-0.506	2.558e-07
-0.485	1.566e-07	8.01566e-05	-0.4875	1.937e-07	4.01937e-05	-0.5	-4.902e-07	9.5098e-06	-0.507	2.389e-07
-0.486	1.357e-07	8.01357e-05	-0.4885	1.797e-07	4.01797e-05	-0.501	-4.839e-07	9.5161e-06	-0.508	2.476e-07
-0.487	1.585e-07	8.01585e-05	-0.4895	1.935e-07	4.01935e-05	-0.502	-4.671e-07	9.5329e-06	-0.509	2.525e-07
-0.488	1.437e-07	8.01437e-05	-0.4905	1.86e-07	4.0186e-05	-0.503	-4.959e-07	9.5041e-06	-0.51	2.374e-07
-0.489	1.467e-07	8.01467e-05	-0.4915	1.855e-07	4.01855e-05	-0.504	-4.618e-07	9.5382e-06	-0.511	2.578e-07
-0.49	1.588e-07	8.01588e-05	-0.4925	1.954e-07	4.01954e-05	-0.505	-4.837e-07	9.5163e-06	-0.512	2.408e-07
-0.491	1.376e-07	8.01376e-05	-0.4935	1.817e-07	4.01817e-05	-0.506	-4.765e-07	9.5235e-06	-0.513	2.495e-07
-0.492	1.605e-07	8.01605e-05	-0.4945	1.956e-07	4.01956e-05	-0.507	-4.605e-07	9.5395e-06	-0.514	2.545e-07
-0.493	1.46e-07	8.0146e-05	-0.4955	1.879e-07	4.01879e-05	-0.508	-4.886e-07	9.5114e-06	-0.515	2.4e-07
-0.494	1.49e-07	8.0149e-05	-0.4965	1.875e-07	4.01875e-05	-0.509	-4.544e-07	9.5456e-06	-0.516	2.599e-07
-0.495	1.608e-07	8.01608e-05	-0.4975	1.974e-07	4.01974e-05	-0.51	-4.769e-07	9.5231e-06	-0.517	2.429e-07
-0.496	1.397e-07	8.01397e-05	-0.4985	1.835e-07	4.01835e-05	-0.511	-4.692e-07	9.5308e-06	-0.518	2.519e-07
-0.497	1.626e-07	8.01626e-05	-0.4995	1.973e-07	4.01973e-05	-0.512	-4.538e-07	9.5462e-06	-0.519	2.563e-07
-0.498	1.479e-07	8.01479e-05	-0.5005	1.898e-07	4.01898e-05	-0.513	-4.818e-07	9.5182e-06	-0.52	2.418e-07
-0.499	1.512e-07	8.01512e-05	-0.5015	1.895e-07	4.01895e-05	-0.514	-4.474e-07	9.5526e-06	-0.521	2.621e-07
-0.5	1.628e-07	8.01628e-05	-0.5025	1.991e-07	4.01991e-05	-0.515	-4.702e-07	9.5298e-06	-0.522	2.45e-07
-0.501	1.421e-07	8.01421e-05	-0.5035	1.856e-07	4.01856e-05	-0.516	-4.62e-07	9.538e-06	-0.523	2.54e-07
-0.502	1.647e-07	8.01647e-05	-0.5045	1.991e-07	4.01991e-05	-0.517	-4.47e-07	9.553e-06	-0.524	2.583e-07
-0.503	1.498e-07	8.01498e-05	-0.5055	1.914e-07	4.01914e-05	-0.518	-4.751e-07	9.5249e-06	-0.525	2.436e-07
-0.504	1.535e-07	8.01535e-05	-0.5065	1.915e-07	4.01915e-05	-0.519	-4.4e-07	9.56e-06	-0.526	2.644e-07
-0.505	1.649e-07	8.01649e-05	-0.5075	2.012e-07	4.02012e-05	-0.52	-4.636e-07	9.5364e-06	-0.527	2.473e-07
-0.506	1.44e-07	8.0144e-05	-0.5085	1.876e-07	4.01876e-05	-0.521	-4.549e-07	9.5451e-06	-0.528	2.563e-07
-0.507	1.67e-07	8.0167e-05	-0.5095	2.011e-07	4.02011e-05	-0.522	-4.399e-07	9.5601e-06	-0.529	2.606e-07
-0.508	1.516e-07	8.01516e-05	-0.5105	1.931e-07	4.01931e-05	-0.523	-4.685e-07	9.5315e-06	-0.53	2.458e-07
-0.509	1.556e-07	8.01556e-05	-0.5115	1.934e-07	4.01934e-05	-0.524	-4.33e-07	9.567e-06	-0.531	2.663e-07
-0.51	1.668e-07	8.01668e-05	-0.5125	2.027e-07	4.02027e-05	-0.525	-4.568e-07	9.5432e-06	-0.532	2.491e-07
-0.511	1.467e-07	8.01467e-05	-0.5135	1.898e-07	4.01898e-05	-0.526	-4.473e-07	9.5527e-06	-0.533	2.588e-07
-0.512	1.7e-07	8.017e-05	-0.5145	2.039e-07	4.02039e-05	-0.527	-4.322e-07	9.5678e-06	-0.534	2.635e-07
-0.513	1.539e-07	8.01539e-05	-0.5155	1.956e-07	4.01956e-05	-0.528	-4.61e-07	9.539e-06	-0.535	2.48e-07
-0.514	1.579e-07	8.01579e-05	-0.5165	1.957e-07	4.01957e-05	-0.529	-4.262e-07	9.5738e-06	-0.536	2.688e-07
-0.515	1.688e-07	8.01688e-05	-0.5175	2.047e-07	4.02047e-05	-0.53	-4.498e-07	9.5502e-06	-0.537	2.513e-07
-0.516	1.482e-07	8.01482e-05	-0.5185	1.913e-07	4.01913e-05	-0.531	-4.41e-07	9.559e-06	-0.538	2.601e-07
-0.517	1.718e-07	8.01718e-05	-0.5195	2.052e-07	4.02052e-05	-0.532	-4.261e-07	9.5739e-06	-0.539	2.651e-07
-0.518	1.557e-07	8.01557e-05	-0.5205	1.972e-07	4.01972e-05	-0.533	-4.541e-07	9.5459e-06	-0.54	2.499e-07
-0.519	1.6e-07	8.016e-05	-0.5215	1.973e-07	4.01973e-05	-0.534	-4.192e-07	9.5808e-06	-0.541	2.708e-07
-0.52	1.711e-07	8.01711e-05	-0.5225	2.069e-07	4.02069e-05	-0.535	-4.428e-07	9.5572e-06	-0.542	2.537e-07
-0.521	1.499e-07	8.01499e-05	-0.5235	1.929e-07	4.01929e-05	-0.536	-4.341e-07	9.5659e-06	-0.543	2.617e-07
-0.522	1.736e-07	8.01736e-05	-0.5245	2.071e-07	4.02071e-05	-0.537	-4.197e-07	9.5803e-06	-0.544	2.67e-07
-0.523	1.575e-07	8.01575e-05	-0.5255	1.988e-07	4.01988e-05	-0.538	-4.472e-07	9.5528e-06	-0.545	2.519e-07
-0.524	1.621e-07	8.01621e-05	-0.5265	1.995e-07	4.01995e-05	-0.539	-4.124e-07	9.5876e-06	-0.546	2.727e-07
-0.525	1.731e-07	8.01731e-05	-0.5275	2.088e-07	4.02088e-05	-0.54	-4.363e-07	9.5637e-06	-0.547	2.56e-07
-0.526	1.52e-07	8.0152e-05	-0.5285	1.949e-07	4.01949e-05	-0.541	-4.271e-07	9.5729e-06	-0.548	2.637e-07
-0.527	1.756e-07	8.01756e-05	-0.5295	2.09e-07	4.0209e-05	-0.542	-4.129e-07	9.5871e-06	-0.549	2.693e-07
-0.528	1.598e-07	8.01598e-05	-0.5305	2.006e-07	4.02006e-05	-0.543	-4.404e-07	9.5596e-06	-0.55	2.538e-07
-0.529	1.639e-07	8.01639e-05	-0.5315	2.012e-07	4.02012e-05	-0.544	-4.056e-07	9.5944e-06	-0.551	2.744e-07
-0.53	1.752e-07	8.01752e-05	-0.5325	2.108e-07	4.02108e-05	-0.545	-4.295e-07	9.5705e-06	-0.552	2.579e-07
-0.531	1.541e-07	8.01541e-05	-0.5335	1.969e-07	4.01969e-05	-0.546	-4.199e-07	9.5801e-06	-0.553	2.663e-07
-0.532	1.776e-07	8.01776e-05	-0.5345	2.11e-07	4.0211e-05	-0.547	-4.066e-07	9.5934e-06	-0.554	2.712e-07
-0.533	1.619e-07	8.01619e-05	-0.5355	2.027e-07	4.02027e-05	-0.548	-4.33e-07	9.567e-06	-0.555	2.563e-07
-0.534	1.658e-07	8.01658e-05	-0.5365	2.03e-07	4.0203e-05	-0.549	-3.99e-07	9.601e-06	-0.556	2.765e-07
-0.535	1.772e-07	8.01772e-05	-0.5375	2.123e-07	4.02123e-05	-0.55	-4.228e-07	9.5772e-06	-0.557	2.596e-07
-0.536	1.565e-07	8.01565e-05	-0.5385	1.989e-07	4.01989e-05	-0.551	-4.13e-07	9.587e-06	-0.558	2.681e-07
-0.537	1.797e-07	8.01797e-05	-0.5395	2.127e-07	4.02127e-05	-0.552	-3.999e-07	9.6001e-06	-0.559	2.732e-07
-0.538	1.639e-07	8.01639e-05	-0.5405	2.048e-07	4.02048e-05	-0.553	-4.262e-07	9.5738e-06	-0.56	2.583e-07
-0.539	1.683e-07	8.01683e-05	-0.5415	2.053e-07	4.02053e-05	-0.554	-3.919e-07	9.6081e-06	-0.561	2.788e-07
-0.54	1.79e-07	8.0179e-05	-0.5425	2.143e-07	4.02143e-05	-0.555	-4.161e-07	9.5839e-06	-0.562	2.617e-07
-0.541	1.586e-07	8.01586e-05	-0.5435	2.007e-07	4.02007e-05	-0.556	-4.058e-07	9.5942e-06	-0.563	2.7e-07
-0.542	1.816e-07	8.01816e-05	-0.5445	2.148e-07	4.02148e-05	-0.557	-3.935e-07	9.6065e-06	-0.564	2.752e-07
-0.543	1.657e-07	8.01657e-05	-0.5455	2.067e-07	4.02067e-05	-0.558	-4.192e-07	9.5808e-06	-0.565	2.601e-07
-0.544	1.706e-07	8.01706e-05	-0.5465	2.074e-07	4.02074e-05	-0.559	-3.848e-07	9.6152e-06	-0.566	2.809e-07
-0.545	1.811e-07	8.01811e-05	-0.5475	2.16e-07	4.0216e-05	-0.56	-4.095e-07	9.5905e-06	-0.567	2.638e-07
-0.546	1.604e-07	8.01604e-05	-0.5485	2.029e-07	4.02029e-05	-0.561	-3.985e-07	9.6015e-06	-0.568	2.722e-07
-0.547	1.838e-07	8.01838e-05	-0.5495	2.166e-07	4.02166e-05	-0.562	-3.866e-07	9.6134e-06	-0.569	2.771e-07
-0.548	1.675e-07	8.01675e-05	-0.5505	2.084e-07	4.02084e-05	-0.563	-4.124e-07	9.5876e-06	-0.57	2.62e-07
-0.549	1.727e-07	8.01727e-05	-0.5515	2.095e-07	4.02095e-05	-0.564	-3.781e-07	9.6219e-06	-0.571	2.829e-07
-0.55	1.829e-07	8.01829e-05	-0.5525	2.183e-07	4.02183e-05	-0.565	-4.027e-07	9.5973e-06	-0.572	2.659e-07
-0.551	1.624e-07	8.01624e-05	-0.5535	2.049e-07	4.02049e-05	-0.566	-3.915e-07	9.6085e-06	-0.573	2.743e-07
-0.552	1.861e-07	8.01861e-05	-0.5545	2.188e-07	4.02188e-05	-0.567	-3.795e-07	9.6205e-06	-0.574	2.795e-07
-0.553	1.693e-07	8.01693e-05	-0.5555	2.1e-07	4.021e-05	-0.568	-4.061e-07	9.5939e-06	-0.575	2.637e-07
-0.554	1.746e-07	8.01746e-05	-0.5565	2.115e-07	4.02115e-05	-0.569	-3.709e-07	9.6291e-06	-0.576	2.848e-07
-0.555	1.85e-07	8.0185e-05	-0.5575	2.2e-07	4.022e-05	-0.57	-3.959e-07	9.6041e-06	-0.577	2.678e-07
-0.556	1.643e-07	8.01643e-05	-0.5585	2.065e-07	4.02065e-05	-0.571	-3.845e-07	9.6155e-06	-0.578	2.76e-07
-0.557	1.885e-07	8.01885e-05	-0.5595	2.209e-07	4.02209e-05	-0.572	-3.726e-07	9.6274e-06	-0.579	2.817e-07
-0.558	1.713e-07	8.01713e-05	-0.5605	2.121e-07	4.02121e-05	-0.573	-3.988e-07	9.6012e-06	-0.58	2.657e-07
-0.559	1.766e-07	8.01766e-05	-0.5615	2.132e-07	4.02132e-05	-0.574	-3.64e-07	9.636e-06	-0.581	2.867e-07
-0.56	1.868e-07	8.01868e-05	-0.5625	2.219e-07	4.02219e-05	-0.575	-3.892e-07	9.6108e-06	-0.582	2.7e-07
-0.561	1.66e-07	8.0166e-05	-0.5635	2.086e-07	4.02086e-05	-0.576	-3.778e-07	9.6222e-06	-0.583	2.776e-07
-0.562	1.902e-07	8.01902e-05	-0.5645	2.229e-07	4.02229e-05	-0.577	-3.655e-07	9.6345e-06	-0.584	2.838e-07
-0.563	1.736e-07	8.01736e-05	-0.5655	2.142e-07	4.02142e-05	-0.578	-3.917e-07	9.6083e-06	-0.585	2.68e-07
-0.564	1.787e-07	8.01787e-05	-0.5665	2.153e-07	4.02153e-05	-0.579	-3.572e-07	9.6428e-06	-0.586	2.887e-07
-0.565	1.891e-07	8.01891e-05	-0.5675	2.241e-07	4.02241e-05	-0.58	-3.818e-07	9.6182e-06	-0.587	2.723e-07
-0.566	1.679e-07	8.01679e-05	-0.5685	2.103e-07	4.02103e-05	-0.581	-3.708e-07	9.6292e-06	-0.588	2.795e-07
-0.567	1.921e-07	8.01921e-05	-0.5695	2.247e-07	4.02247e-05	-0.582	-3.591e-07	9.6409e-06	-0.589	2.855e-07
-0.568	1.753e-07	8.01753e-05	-0.5705	2.159e-07	4.02159e-05	-0.583	-3.849e-07	9.6151e-06	-0.59	2.699e-07
-0.569	1.806e-07	8.01806e-05	-0.5715	2.174e-07	4.02174e-05	-0.584	-3.5e-07	9.65e-06	-0.591	2.907e-07
-0.57	1.91e-07	8.0191e-05	-0.5725	2.259e-07	4.02259e-05	-0.585	-3.752e-07	9.6248e-06	-0.592	2.744e-07
-0.571	1.702e-07	8.01702e-05	-0.5735	2.123e-07	4.02123e-05	-0.586	-3.634e-07	9.6366e-06	-0.593	2.815e-07
-0.572	1.938e-07	8.01938e-05	-0.5745	2.266e-07	4.02266e-05	-0.587	-3.526e-07	9.6474e-06	-0.594	2.873e-07
-0.573	1.772e-07	8.01772e-05	-0.5755	2.178e-07	4.02178e-05	-0.588	-3.782e-07	9.6218e-06	-0.595	2.716e-07
-0.574	1.825e-07	8.01825e-05	-0.5765	2.19e-07	4.0219e-05	-0.589	-3.434e-07	9.6566e-06	-0.596	2.923e-07
-0.575	1.927e-07	8.01927e-05	-0.5775	2.278e-07	4.02278e-05	-0.59	-3.691e-07	9.6309e-06	-0.597	2.759e-07
-0.576	1.721e-07	8.01721e-05	-0.5785	2.143e-07	4.02143e-05	-0.591	-3.563e-07	9.6437e-06	-0.598	2.836e-07
-0.577	1.96e-07	8.0196e-05	-0.5795	2.286e-07	4.02286e-05	-0.592	-3.461e-07	9.6539e-06	-0.599	2.895e-07
-0.578	1.79e-07	8.0179e-05	-0.5805	2.198e-07	4.02198e-05	-0.593	-3.713e-07	9.6287e-06	-0.6	2.736e-07
-0.579	1.844e-07	8.01844e-05	-0.5815	2.211e-07	4.02211e-05	-0.594	-3.361e-07	9.6639e-06	-0.601	2.943e-07
-0.58	1.942e-07	8.01942e-05	-0.5825	2.297e-07	4.02297e-05	-0.595	-3.625e-07	9.6375e-06	-0.602	2.777e-07
-0.581	1.742e-07	8.01742e-05	-0.5835	2.161e-07	4.02161e-05	-0.596	-3.493e-07	9.6507e-06	-0.603	2.856e-07
-0.582	1.978e-07	8.01978e-05	-0.5845	2.305e-07	4.02305e-05	-0.597	-3.388e-07	9.6612e-06	-0.604	2.913e-07
-0.583	1.808e-07	8.01808e-05	-0.5855	2.217e-07	4.02217e-05	-0.598	-3.645e-07	9.6355e-06	-0.605	2.754e-07
-0.584	1.867e-07	8.01867e-05	-0.5865	2.233e-07	4.02233e-05	-0.599	-3.288e-07	9.6712e-06	-0.606	2.963e-07
-0.585	1.96e-07	8.0196e-05	-0.5875	2.314e-07	4.02314e-05	-0.6	-3.56e-07	9.644e-06	-0.607	2.797e-07
-0.586	1.759e-07	8.01759e-05	-0.5885	2.182e-07	4.02182e-05	-0.601	-3.424e-07	9.6576e-06	-0.608	2.873e-07
-0.587	1.995e-07	8.01995e-05	-0.5895	2.323e-07	4.02323e-05	-0.602	-3.32e-07	9.668e-06	-0.609	2.932e-07
-0.588	1.826e-07	8.01826e-05	-0.5905	2.238e-07	4.02238e-05	-0.603	-3.571e-07	9.6429e-06	-0.61	2.773e-07
-0.589	1.887e-07	8.01887e-05	-0.5915	2.253e-07	4.02253e-05	-0.604	-3.216e-07	9.6784e-06	-0.611	2.985e-07
-0.59	1.979e-07	8.01979e-05	-0.5925	2.335e-07	4.02335e-05	-0.605	-3.487e-07	9.6513e-06	-0.612	2.816e-07
-0.591	1.779e-07	8.01779e-05	-0.5935	2.2e-07	4.022e-05	-0.606	-3.35e-07	9.665e-06	-0.613	2.892e-07
-0.592	2.018e-07	8.02018e-05	-0.5945	2.345e-07	4.02345e-05	-0.607	-3.253e-07	9.6747e-06	-0.614	2.954e-07
-0.593	1.843e-07	8.01843e-05	-0.5955	2.254e-07	4.02254e-05	-0.608	-3.505e-07	9.6495e-06	-0.615	2.789e-07
-0.594	1.905e-07	8.01905e-05	-0.5965	2.274e-07	4.02274e-05	-0.609	-3.149e-07	9.6851e-06	-0.616	3.004e-07
-0.595	1.999e-07	8.01999e-05	-0.5975	2.355e-07	4.02355e-05	-0.61	-3.417e-07	9.6583e-06	-0.617	2.837e-07
-0.596	1.798e-07	8.01798e-05	-0.5985	2.219e-07	4.02219e-05	-0.611	-3.28e-07	9.672e-06	-0.618	2.91e-07
-0.597	2.038e-07	8.02038e-05	-0.5995	2.366e-07	4.02366e-05	-0.612	-3.181e-07	9.6819e-06	-0.619	2.974e-07
-0.598	1.857e-07	8.01857e-05	-0.6005	2.269e-07	4.02269e-05	-0.613	-3.435e-07	9.6565e-06	-0.62	2.805e-07
-0.599	1.923e-07	8.01923e-05	-0.6015	2.29e-07	4.0229e-05	-0.614	-3.079e-07	9.6921e-06	-0.621	3.018e-07
-0.6	2.017e-07	8.02017e-05	-0.6025	2.374e-07	4.02374e-05	-0.615	-3.352e-07	9.6648e-06	-0.622	2.855e-07
-0.601	1.816e-07	8.01816e-05	-0.6035	2.238e-07	4.02238e-05	-0.616	-3.211e-07	9.6789e-06	-0.623	2.928e-07
-0.602	2.056e-07	8.02056e-05	-0.6045	2.385e-07	4.02385e-05	-0.617	-3.114e-07	9.6886e-06	-0.624	2.994e-07
-0.603	1.878e-07	8.01878e-05	-0.6055	2.291e-07	4.02291e-05	-0.618	-3.364e-07	9.6636e-06	-0.625	2.829e-07
-0.604	1.938e-07	8.01938e-05	-0.6065	2.31e-07	4.0231e-05	-0.619	-3.008e-07	9.6992e-06	-0.626	3.037e-07
-0.605	2.036e-07	8.02036e-05	-0.6075	2.393e-07	4.02393e-05	-0.62	-3.28e-07	9.672e-06	-0.627	2.874e-07
-0.606	1.831e-07	8.01831e-05	-0.6085	2.255e-07	4.02255e-05	-0.621	-3.141e-07	9.6859e-06	-0.628	2.944e-07
-0.607	2.074e-07	8.02074e-05	-0.6095	2.404e-07	4.02404e-05	-0.622	-3.044e-07	9.6956e-06	-0.629	3.01e-07
-0.608	1.897e-07	8.01897e-05	-0.6105	2.31e-07	4.0231e-05	-0.623	-3.29e-07	9.671e-06	-0.63	2.849e-07
-0.609	1.961e-07	8.01961e-05	-0.6115	2.328e-07	4.02328e-05	-0.624	-2.939e-07	9.7061e-06	-0.631	3.054e-07
-0.61	2.053e-07	8.02053e-05	-0.6125	2.413e-07	4.02413e-05	-0.625	-3.213e-07	9.6787e-06	-0.632	2.893e-07
-0.611	1.85e-07	8.0185e-05	-0.6135	2.276e-07	4.02276e-05	-0.626	-3.07e-07	9.693e-06	-0.633	2.961e-07
-0.612	2.091e-07	8.02091e-05	-0.6145	2.422e-07	4.02422e-05	-0.627	-2.981e-07	9.7019e-06	-0.634	3.028e-07
-0.613	1.914e-07	8.01914e-05	-0.6155	2.33e-07	4.0233e-05	-0.628	-3.22e-07	9.678e-06	-0.635	2.867e-07
-0.614	1.977e-07	8.01977e-05	-0.6165	2.346e-07	4.02346e-05	-0.629	-2.874e-07	9.7126e-06	-0.636	3.071e-07
-0.615	2.07e-07	8.0207e-05	-0.6175	2.431e-07	4.02431e-05	-0.63	-3.144e-07	9.6856e-06	-0.637	2.909e-07
-0.616	1.869e-07	8.01869e-05	-0.6185	2.296e-07	4.02296e-05	-0.631	-2.993e-07	9.7007e-06	-0.638	2.981e-07
-0.617	2.109e-07	8.02109e-05	-0.6195	2.44e-07	4.0244e-05	-0.632	-2.913e-07	9.7087e-06	-0.639	3.044e-07
-0.618	1.931e-07	8.01931e-05	-0.6205	2.347e-07	4.02347e-05	-0.633	-3.153e-07	9.6847e-06	-0.64	2.882e-07
-0.619	1.997e-07	8.01997e-05	-0.6215	2.368e-07	4.02368e-05	-0.634	-2.798e-07	9.7202e-06	-0.641	3.09e-07
-0.62	2.087e-07	8.02087e-05	-0.6225	2.449e-07	4.02449e-05	-0.635	-3.077e-07	9.6923e-06	-0.642	2.929e-07
-0.621	1.89e-07	8.0189e-05	-0.6235	2.316e-07	4.02316e-05	-0.636	-2.923e-07	9.7077e-06	-0.643	3.004e-07
-0.622	2.125e-07	8.02125e-05	-0.6245	2.46e-07	4.0246e-05	-0.637	-2.843e-07	9.7157e-06	-0.644	3.064e-07
-0.623	1.948e-07	8.01948e-05	-0.6255	2.366e-07	4.02366e-05	-0.638	-3.084e-07	9.6916e-06	-0.645	2.901e-07
-0.624	2.018e-07	8.02018e-05	-0.6265	2.386e-07	4.02386e-05	-0.639	-2.726e-07	9.7274e-06	-0.646	3.11e-07
-0.625	2.101e-07	8.02101e-05	-0.6275	2.465e-07	4.02465e-05	-0.64	-3.016e-07	9.6984e-06	-0.647	2.946e-07
-0.626	1.906e-07	8.01906e-05	-0.6285	2.334e-07	4.02334e-05	-0.641	-2.85e-07	9.715e-06	-0.648	3.019e-07
-0.627	2.145e-07	8.02145e-05	-0.6295	2.479e-07	4.02479e-05	-0.642	-2.774e-07	9.7226e-06	-0.649	3.084e-07
-0.628	1.964e-07	8.01964e-05	-0.6305	2.383e-07	4.02383e-05	-0.643	-3.013e-07	9.6987e-06	-0.65	2.917e-07
-0.629	2.036e-07	8.02036e-05	-0.6315	2.41e-07	4.0241e-05	-0.644	-2.653e-07	9.7347e-06	-0.651	3.13e-07
-0.63	2.117e-07	8.02117e-05	-0.6325	2.483e-07	4.02483e-05	-0.645	-2.948e-07	9.7052e-06	-0.652	2.963e-07
-0.631	1.922e-07	8.01922e-05	-0.6335	2.351e-07	4.02351e-05	-0.646	-2.783e-07	9.7217e-06	-0.653	3.034e-07
-0.632	2.163e-07	8.02163e-05	-0.6345	2.497e-07	4.02497e-05	-0.647	-2.704e-07	9.7296e-06	-0.654	3.104e-07
-0.633	1.979e-07	8.01979e-05	-0.6355	2.403e-07	4.02403e-05	-0.648	-2.944e-07	9.7056e-06	-0.655	2.934e-07
-0.634	2.055e-07	8.02055e-05	-0.6365	2.429e-07	4.02429e-05	-0.649	-2.584e-07	9.7416e-06	-0.656	3.148e-07
-0.635	2.136e-07	8.02136e-05	-0.6375	2.503e-07	4.02503e-05	-0.65	-2.874e-07	9.7126e-06	-0.657	2.982e-07
-0.636	1.937e-07	8.01937e-05	-0.6385	2.368e-07	4.02368e-05	-0.651	-2.714e-07	9.7286e-06	-0.658	3.049e-07
-0.637	2.183e-07	8.02183e-05	-0.6395	2.516e-07	4.02516e-05	-0.652	-2.638e-07	9.7362e-06	-0.659	3.119e-07
-0.638	1.996e-07	8.01996e-05	-0.6405	2.417e-07	4.02417e-05	-0.653	-2.877e-07	9.7123e-06	-0.66	2.95e-07
-0.639	2.072e-07	8.02072e-05	-0.6415	2.445e-07	4.02445e-05	-0.654	-2.518e-07	9.7482e-06	-0.661	3.165e-07
-0.64	2.155e-07	8.02155e-05	-0.6425	2.523e-07	4.02523e-05	-0.655	-2.803e-07	9.7197e-06	-0.662	3.002e-07
-0.641	1.953e-07	8.01953e-05	-0.6435	2.388e-07	4.02388e-05	-0.656	-2.64e-07	9.736e-06	-0.663	3.069e-07
-0.642	2.202e-07	8.02202e-05	-0.6445	2.537e-07	4.02537e-05	-0.657	-2.572e-07	9.7428e-06	-0.664	3.14e-07
-0.643	2.012e-07	8.02012e-05	-0.6455	2.436e-07	4.02436e-05	-0.658	-2.805e-07	9.7195e-06	-0.665	2.968e-07
-0.644	2.086e-07	8.02086e-05	-0.6465	2.461e-07	4.02461e-05	-0.659	-2.449e-07	9.7551e-06	-0.666	3.178e-07
-0.645	2.171e-07	8.02171e-05	-0.6475	2.538e-07	4.02538e-05	-0.66	-2.737e-07	9.7263e-06	-0.667	3.021e-07
-0.646	1.972e-07	8.01972e-05	-0.6485	2.407e-07	4.02407e-05	-0.661	-2.569e-07	9.7431e-06	-0.668	3.086e-07
-0.647	2.215e-07	8.02215e-05	-0.6495	2.554e-07	4.02554e-05	-0.662	-2.506e-07	9.7494e-06	-0.669	3.158e-07
-0.648	2.031e-07	8.02031e-05	-0.6505	2.455e-07	4.02455e-05	-0.663	-2.735e-07	9.7265e-06	-0.67	2.988e-07
-0.649	2.105e-07	8.02105e-05	-0.6515	2.479e-07	4.02479e-05	-0.664	-2.385e-07	9.7615e-06	-0.671	3.195e-07
-0.65	2.184e-07	8.02184e-05	-0.6525	2.555e-07	4.02555e-05	-0.665	-2.673e-07	9.7327e-06	-0.672	3.039e-07
-0.651	1.988e-07	8.01988e-05	-0.6535	2.421e-07	4.02421e-05	-0.666	-2.5e-07	9.75e-06	-0.673	3.1e-07
-0.652	2.233e-07	8.02233e-05	-0.6545	2.572e-07	4.02572e-05	-0.667	-2.44e-07	9.756e-06	-0.674	3.175e-07
-0.653	2.047e-07	8.02047e-05	-0.6555	2.473e-07	4.02473e-05	-0.668	-2.665e-07	9.7335e-06	-0.675	3.004e-07
-0.654	2.122e-07	8.02122e-05	-0.6565	2.497e-07	4.02497e-05	-0.669	-2.316e-07	9.7684e-06	-0.676	3.214e-07
-0.655	2.201e-07	8.02201e-05	-0.6575	2.574e-07	4.02574e-05	-0.67	-2.608e-07	9.7392e-06	-0.677	3.057e-07
-0.656	2.004e-07	8.02004e-05	-0.6585	2.439e-07	4.02439e-05	-0.671	-2.433e-07	9.7567e-06	-0.678	3.118e-07
-0.657	2.248e-07	8.02248e-05	-0.6595	2.59e-07	4.0259e-05	-0.672	-2.374e-07	9.7626e-06	-0.679	3.19e-07
-0.658	2.062e-07	8.02062e-05	-0.6605	2.49e-07	4.0249e-05	-0.673	-2.599e-07	9.7401e-06	-0.68	3.021e-07
-0.659	2.141e-07	8.02141e-05	-0.6615	2.518e-07	4.02518e-05	-0.674	-2.245e-07	9.7755e-06	-0.681	3.232e-07
-0.66	2.217e-07	8.02217e-05	-0.6625	2.591e-07	4.02591e-05	-0.675	-2.54e-07	9.746e-06	-0.682	3.072e-07
-0.661	2.024e-07	8.02024e-05	-0.6635	2.46e-07	4.0246e-05	-0.676	-2.365e-07	9.7635e-06	-0.683	3.138e-07
-0.662	2.264e-07	8.02264e-05	-0.6645	2.605e-07	4.02605e-05	-0.677	-2.312e-07	9.7688e-06	-0.684	3.208e-07
-0.663	2.075e-07	8.02075e-05	-0.6655	2.506e-07	4.02506e-05	-0.678	-2.533e-07	9.7467e-06	-0.685	3.039e-07
-0.664	2.158e-07	8.02158e-05	-0.6665	2.536e-07	4.02536e-05	-0.679	-2.18e-07	9.782e-06	-0.686	3.25e-07
-0.665	2.234e-07	8.02234e-05	-0.6675	2.611e-07	4.02611e-05	-0.68	-2.473e-07	9.7527e-06	-0.687	3.092e-07
-0.666	2.041e-07	8.02041e-05	-0.6685	2.479e-07	4.02479e-05	-0.681	-2.295e-07	9.7705e-06	-0.688	3.158e-07
-0.667	2.282e-07	8.02282e-05	-0.6695	2.624e-07	4.02624e-05	-0.682	-2.245e-07	9.7755e-06	-0.689	3.227e-07
-0.668	2.092e-07	8.02092e-05	-0.6705	2.522e-07	4.02522e-05	-0.683	-2.469e-07	9.7531e-06	-0.69	3.056e-07
-0.669	2.174e-07	8.02174e-05	-0.6715	2.555e-07	4.02555e-05	-0.684	-2.113e-07	9.7887e-06	-0.691	3.266e-07
-0.67	2.244e-07	8.02244e-05	-0.6725	2.622e-07	4.02622e-05	-0.685	-2.416e-07	9.7584e-06	-0.692	3.105e-07
-0.671	2.056e-07	8.02056e-05	-0.6735	2.495e-07	4.02495e-05	-0.686	-2.23e-07	9.777e-06	-0.693	3.172e-07
-0.672	2.301e-07	8.02301e-05	-0.6745	2.645e-07	4.02645e-05	-0.687	-2.181e-07	9.7819e-06	-0.694	3.248e-07
-0.673	2.105e-07	8.02105e-05	-0.6755	2.54e-07	4.0254e-05	-0.688	-2.403e-07	9.7597e-06	-0.695	3.074e-07
-0.674	2.192e-07	8.02192e-05	-0.6765	2.572e-07	4.02572e-05	-0.689	-2.049e-07	9.7951e-06	-0.696	3.282e-07
-0.675	2.259e-07	8.02259e-05	-0.6775	2.641e-07	4.02641e-05	-0.69	-2.355e-07	9.7645e-06	-0.697	3.123e-07
-0.676	2.068e-07	8.02068e-05	-0.6785	2.511e-07	4.02511e-05	-0.691	-2.169e-07	9.7831e-06	-0.698	3.183e-07
-0.677	2.316e-07	8.02316e-05	-0.6795	2.66e-07	4.0266e-05	-0.692	-2.12e-07	9.788e-06	-0.699	3.265e-07
-0.678	2.119e-07	8.02119e-05	-0.6805	2.556e-07	4.02556e-05	-0.693	-2.341e-07	9.7659e-06	-0.7	3.091e-07
-0.679	2.207e-07	8.02207e-05	-0.6815	2.59e-07	4.0259e-05	-0.694	-1.986e-07	9.8014e-06	-0.701	3.303e-07
-0.68	2.277e-07	8.02277e-05	-0.6825	2.661e-07	4.02661e-05	-0.695	-2.292e-07	9.7708e-06	-0.702	3.143e-07
-0.681	2.082e-07	8.02082e-05	-0.6835	2.526e-07	4.02526e-05	-0.696	-2.11e-07	9.789e-06	-0.703	3.201e-07
-0.682	2.331e-07	8.02331e-05	-0.6845	2.679e-07	4.02679e-05	-0.697	-2.061e-07	9.7939e-06	-0.704	3.281e-07
-0.683	2.135e-07	8.02135e-05	-0.6855	2.572e-07	4.02572e-05	-0.698	-2.282e-07	9.7718e-06	-0.705	3.108e-07
-0.684	2.223e-07	8.02223e-05	-0.6865	2.607e-07	4.02607e-05	-0.699	-1.928e-07	9.8072e-06	-0.706	3.318e-07
-0.685	2.293e-07	8.02293e-05	-0.6875	2.679e-07	4.02679e-05	-0.7	-2.232e-07	9.7768e-06	-0.707	3.163e-07
-0.686	2.099e-07	8.02099e-05	-0.6885	2.544e-07	4.02544e-05	-0.701	-2.045e-07	9.7955e-06	-0.708	3.217e-07
-0.687	2.346e-07	8.02346e-05	-0.6895	2.694e-07	4.02694e-05	-0.702	-2.006e-07	9.7994e-06	-0.709	3.299e-07
-0.688	2.149e-07	8.02149e-05	-0.6905	2.589e-07	4.02589e-05	-0.703	-2.22e-07	9.778e-06	-0.71	3.125e-07
-0.689	2.238e-07	8.02238e-05	-0.6915	2.624e-07	4.02624e-05	-0.704	-1.874e-07	9.8126e-06	-0.711	3.335e-07
-0.69	2.306e-07	8.02306e-05	-0.6925	2.693e-07	4.02693e-05	-0.705	-2.175e-07	9.7825e-06	-0.712	3.182e-07
-0.691	2.114e-07	8.02114e-05	-0.6935	2.561e-07	4.02561e-05	-0.706	-1.987e-07	9.8013e-06	-0.713	3.238e-07
-0.692	2.361e-07	8.02361e-05	-0.6945	2.711e-07	4.02711e-05	-0.707	-1.951e-07	9.8049e-06	-0.714	3.317e-07
-0.693	2.166e-07	8.02166e-05	-0.6955	2.608e-07	4.02608e-05	-0.708	-2.158e-07	9.7842e-06	-0.715	3.148e-07
-0.694	2.253e-07	8.02253e-05	-0.6965	2.641e-07	4.02641e-05	-0.709	-1.817e-07	9.8183e-06	-0.716	3.352e-07
-0.695	2.32e-07	8.0232e-05	-0.6975	2.708e-07	4.02708e-05	-0.71	-2.121e-07	9.7879e-06	-0.717	3.198e-07
-0.696	2.129e-07	8.02129e-05	-0.6985	2.578e-07	4.02578e-05	-0.711	-1.927e-07	9.8073e-06	-0.718	3.256e-07
-0.697	2.375e-07	8.02375e-05	-0.6995	2.728e-07	4.02728e-05	-0.712	-1.897e-07	9.8103e-06	-0.719	3.336e-07
-0.698	2.181e-07	8.02181e-05	-0.7005	2.625e-07	4.02625e-05	-0.713	-2.103e-07	9.7897e-06	-0.72	3.165e-07
-0.699	2.269e-07	8.02269e-05	-0.7015	2.657e-07	4.02657e-05	-0.714	-1.756e-07	9.8244e-06	-0.721	3.373e-07
-0.7	2.33e-07	8.0233e-05	-0.7025	2.726e-07	4.02726e-05	-0.715	-2.07e-07	9.793e-06	-0.722	3.216e-07
-0.701	2.146e-07	8.02146e-05	-0.7035	2.597e-07	4.02597e-05	-0.716	-1.868e-07	9.8132e-06	-0.723	3.275e-07
-0.702	2.388e-07	8.02388e-05	-0.7045	2.743e-07	4.02743e-05	-0.717	-1.844e-07	9.8156e-06	-0.724	3.352e-07
-0.703	2.192e-07	8.02192e-05	-0.7055	2.639e-07	4.02639e-05	-0.718	-2.05e-07	9.795e-06	-0.725	3.182e-07
-0.704	2.287e-07	8.02287e-05	-0.7065	2.676e-07	4.02676e-05	-0.719	-1.699e-07	9.8301e-06	-0.726	3.393e-07
-0.705	2.345e-07	8.02345e-05	-0.7075	2.743e-07	4.02743e-05	-0.72	-2.016e-07	9.7984e-06	-0.727	3.236e-07
-0.706	2.161e-07	8.02161e-05	-0.7085	2.612e-07	4.02612e-05	-0.721	-1.815e-07	9.8185e-06	-0.728	3.295e-07
-0.707	2.403e-07	8.02403e-05	-0.7095	2.759e-07	4.02759e-05	-0.722	-1.789e-07	9.8211e-06	-0.729	3.37e-07
-0.708	2.203e-07	8.02203e-05	-0.7105	2.655e-07	4.02655e-05	-0.723	-2.001e-07	9.7999e-06	-0.73	3.201e-07
-0.709	2.303e-07	8.02303e-05	-0.7115	2.693e-07	4.02693e-05	-0.724	-1.645e-07	9.8355e-06	-0.731	3.414e-07
-0.71	2.358e-07	8.02358e-05	-0.7125	2.758e-07	4.02758e-05	-0.725	-1.962e-07	9.8038e-06	-0.732	3.257e-07
-0.711	2.173e-07	8.02173e-05	-0.7135	2.629e-07	4.02629e-05	-0.726	-1.764e-07	9.8236e-06	-0.733	3.317e-07
-0.712	2.421e-07	8.02421e-05	-0.7145	2.78e-07	4.0278e-05	-0.727	-1.736e-07	9.8264e-06	-0.734	3.398e-07
-0.713	2.215e-07	8.02215e-05	-0.7155	2.667e-07	4.02667e-05	-0.728	-1.945e-07	9.8055e-06	-0.735	3.219e-07
-0.714	2.316e-07	8.02316e-05	-0.7165	2.711e-07	4.02711e-05	-0.729	-1.597e-07	9.8403e-06	-0.736	3.434e-07
-0.715	2.371e-07	8.02371e-05	-0.7175	2.772e-07	4.02772e-05	-0.73	-1.911e-07	9.8089e-06	-0.737	3.276e-07
-0.716	2.193e-07	8.02193e-05	-0.7185	2.652e-07	4.02652e-05	-0.731	-1.7e-07	9.83e-06	-0.738	3.346e-07
-0.717	2.441e-07	8.02441e-05	-0.7195	2.803e-07	4.02803e-05	-0.732	-1.678e-07	9.8322e-06	-0.739	3.429e-07
-0.718	2.231e-07	8.02231e-05	-0.7205	2.689e-07	4.02689e-05	-0.733	-1.891e-07	9.8109e-06	-0.74	3.246e-07
-0.719	2.332e-07	8.02332e-05	-0.7215	2.73e-07	4.0273e-05	-0.734	-1.543e-07	9.8457e-06	-0.741	3.458e-07
-0.72	2.387e-07	8.02387e-05	-0.7225	2.79e-07	4.0279e-05	-0.735	-1.859e-07	9.8141e-06	-0.742	3.302e-07
-0.721	2.199e-07	8.02199e-05	-0.7235	2.66e-07	4.0266e-05	-0.736	-1.656e-07	9.8344e-06	-0.743	3.358e-07
-0.722	2.452e-07	8.02452e-05	-0.7245	2.815e-07	4.02815e-05	-0.737	-1.636e-07	9.8364e-06	-0.744	3.446e-07
-0.723	2.244e-07	8.02244e-05	-0.7255	2.703e-07	4.02703e-05	-0.738	-1.838e-07	9.8162e-06	-0.745	3.268e-07
-0.724	2.346e-07	8.02346e-05	-0.7265	2.745e-07	4.02745e-05	-0.739	-1.492e-07	9.8508e-06	-0.746	3.48e-07
-0.725	2.401e-07	8.02401e-05	-0.7275	2.808e-07	4.02808e-05	-0.74	-1.809e-07	9.8191e-06	-0.747	3.329e-07
-0.726	2.213e-07	8.02213e-05	-0.7285	2.675e-07	4.02675e-05	-0.741	-1.606e-07	9.8394e-06	-0.748	3.381e-07
-0.727	2.464e-07	8.02464e-05	-0.7295	2.828e-07	4.02828e-05	-0.742	-1.586e-07	9.8414e-06	-0.749	3.467e-07
-0.728	2.255e-07	8.02255e-05	-0.7305	2.719e-07	4.02719e-05	-0.743	-1.789e-07	9.8211e-06	-0.75	3.292e-07
-0.729	2.358e-07	8.02358e-05	-0.7315	2.759e-07	4.02759e-05	-0.744	-1.44e-07	9.856e-06	-0.751	3.503e-07
-0.73	2.413e-07	8.02413e-05	-0.7325	2.824e-07	4.02824e-05	-0.745	-1.76e-07	9.824e-06	-0.752	3.352e-07
-0.731	2.228e-07	8.02228e-05	-0.7335	2.694e-07	4.02694e-05	-0.746	-1.553e-07	9.8447e-06	-0.753	3.408e-07
-0.732	2.476e-07	8.02476e-05	-0.7345	2.844e-07	4.02844e-05	-0.747	-1.539e-07	9.8461e-06	-0.754	3.491e-07
-0.733	2.27e-07	8.0227e-05	-0.7355	2.735e-07	4.02735e-05	-0.748	-1.737e-07	9.8263e-06	-0.755	3.319e-07
-0.734	2.371e-07	8.02371e-05	-0.7365	2.774e-07	4.02774e-05	-0.749	-1.394e-07	9.8606e-06	-0.756	3.529e-07
-0.735	2.424e-07	8.02424e-05	-0.7375	2.84e-07	4.0284e-05	-0.75	-1.709e-07	9.8291e-06	-0.757	3.38e-07
-0.736	2.244e-07	8.02244e-05	-0.7385	2.711e-07	4.02711e-05	-0.751	-1.496e-07	9.8504e-06	-0.758	3.437e-07
-0.737	2.49e-07	8.0249e-05	-0.7395	2.861e-07	4.02861e-05	-0.752	-1.488e-07	9.8512e-06	-0.759	3.519e-07
-0.738	2.281e-07	8.02281e-05	-0.7405	2.751e-07	4.02751e-05	-0.753	-1.684e-07	9.8316e-06	-0.76	3.347e-07
-0.739	2.385e-07	8.02385e-05	-0.7415	2.79e-07	4.0279e-05	-0.754	-1.342e-07	9.8658e-06	-0.761	3.556e-07
-0.74	2.435e-07	8.02435e-05	-0.7425	2.855e-07	4.02855e-05	-0.755	-1.662e-07	9.8338e-06	-0.762	3.409e-07
-0.741	2.258e-07	8.02258e-05	-0.7435	2.727e-07	4.02727e-05	-0.756	-1.445e-07	9.8555e-06	-0.763	3.467e-07
-0.742	2.501e-07	8.02501e-05	-0.7445	2.877e-07	4.02877e-05	-0.757	-1.441e-07	9.8559e-06	-0.764	3.55e-07
-0.743	2.292e-07	8.02292e-05	-0.7455	2.765e-07	4.02765e-05	-0.758	-1.631e-07	9.8369e-06	-0.765	3.376e-07
-0.744	2.402e-07	8.02402e-05	-0.7465	2.811e-07	4.02811e-05	-0.759	-1.285e-07	9.8715e-06	-0.766	3.59e-07
-0.745	2.445e-07	8.02445e-05	-0.7475	2.868e-07	4.02868e-05	-0.76	-1.615e-07	9.8385e-06	-0.767	3.434e-07
-0.746	2.271e-07	8.02271e-05	-0.7485	2.742e-07	4.02742e-05	-0.761	-1.393e-07	9.8607e-06	-0.768	3.496e-07
-0.747	2.515e-07	8.02515e-05	-0.7495	2.891e-07	4.02891e-05	-0.762	-1.388e-07	9.8612e-06	-0.769	3.582e-07
-0.748	2.307e-07	8.02307e-05	-0.7505	2.78e-07	4.0278e-05	-0.763	-1.581e-07	9.8419e-06	-0.77	3.409e-07
-0.749	2.418e-07	8.02418e-05	-0.7515	2.828e-07	4.02828e-05	-0.764	-1.233e-07	9.8767e-06	-0.771	3.627e-07
-0.75	2.458e-07	8.02458e-05	-0.7525	2.883e-07	4.02883e-05	-0.765	-1.565e-07	9.8435e-06	-0.772	3.47e-07
-0.751	2.282e-07	8.02282e-05	-0.7535	2.758e-07	4.02758e-05	-0.766	-1.339e-07	9.8661e-06	-0.773	3.528e-07
-0.752	2.528e-07	8.02528e-05	-0.7545	2.908e-07	4.02908e-05	-0.767	-1.338e-07	9.8662e-06	-0.774	3.618e-07
-0.753	2.314e-07	8.02314e-05	-0.7555	2.795e-07	4.02795e-05	-0.768	-1.53e-07	9.847e-06	-0.775	3.441e-07
-0.754	2.43e-07	8.0243e-05	-0.7565	2.845e-07	4.02845e-05	-0.769	-1.178e-07	9.8822e-06	-0.776	3.66e-07
-0.755	2.47e-07	8.0247e-05	-0.7575	2.901e-07	4.02901e-05	-0.77	-1.512e-07	9.8488e-06	-0.777	3.51e-07
-0.756	2.297e-07	8.02297e-05	-0.7585	2.773e-07	4.02773e-05	-0.771	-1.286e-07	9.8714e-06	-0.778	3.566e-07
-0.757	2.543e-07	8.02543e-05	-0.7595	2.927e-07	4.02927e-05	-0.772	-1.281e-07	9.8719e-06	-0.779	3.659e-07
-0.758	2.325e-07	8.02325e-05	-0.7605	2.807e-07	4.02807e-05	-0.773	-1.479e-07	9.8521e-06	-0.78	3.477e-07
-0.759	2.444e-07	8.02444e-05	-0.7615	2.858e-07	4.02858e-05	-0.774	-1.127e-07	9.8873e-06	-0.781	3.698e-07
-0.76	2.482e-07	8.02482e-05	-0.7625	2.915e-07	4.02915e-05	-0.775	-1.454e-07	9.8546e-06	-0.782	3.55e-07
-0.761	2.309e-07	8.02309e-05	-0.7635	2.79e-07	4.0279e-05	-0.776	-1.231e-07	9.8769e-06	-0.783	3.608e-07
-0.762	2.556e-07	8.02556e-05	-0.7645	2.943e-07	4.02943e-05	-0.777	-1.229e-07	9.8771e-06	-0.784	3.701e-07
-0.763	2.338e-07	8.02338e-05	-0.7655	2.825e-07	4.02825e-05	-0.778	-1.417e-07	9.8583e-06	-0.785	3.524e-07
-0.764	2.453e-07	8.02453e-05	-0.7665	2.873e-07	4.02873e-05	-0.779	-1.073e-07	9.8927e-06	-0.786	3.741e-07
-0.765	2.492e-07	8.02492e-05	-0.7675	2.932e-07	4.02932e-05	-0.78	-1.399e-07	9.8601e-06	-0.787	3.595e-07
-0.766	2.32e-07	8.0232e-05	-0.7685	2.803e-07	4.02803e-05	-0.781	-1.173e-07	9.8827e-06	-0.788	3.651e-07
-0.767	2.568e-07	8.02568e-05	-0.7695	2.96e-07	4.0296e-05	-0.782	-1.172e-07	9.8828e-06	-0.789	3.748e-07
-0.768	2.352e-07	8.02352e-05	-0.7705	2.844e-07	4.02844e-05	-0.783	-1.356e-07	9.8644e-06	-0.79	3.576e-07
-0.769	2.469e-07	8.02469e-05	-0.7715	2.889e-07	4.02889e-05	-0.784	-1.016e-07	9.8984e-06	-0.791	3.79e-07
-0.77	2.507e-07	8.02507e-05	-0.7725	2.949e-07	4.02949e-05	-0.785	-1.342e-07	9.8658e-06	-0.792	3.645e-07
-0.771	2.334e-07	8.02334e-05	-0.7735	2.818e-07	4.02818e-05	-0.786	-1.114e-07	9.8886e-06	-0.793	3.7e-07
-0.772	2.578e-07	8.02578e-05	-0.7745	2.971e-07	4.02971e-05	-0.787	-1.119e-07	9.8881e-06	-0.794	3.797e-07
-0.773	2.365e-07	8.02365e-05	-0.7755	2.858e-07	4.02858e-05	-0.788	-1.294e-07	9.8706e-06	-0.795	3.625e-07
-0.774	2.482e-07	8.02482e-05	-0.7765	2.906e-07	4.02906e-05	-0.789	-9.545e-08	9.90455e-06	-0.796	3.843e-07
-0.775	2.516e-07	8.02516e-05	-0.7775	2.963e-07	4.02963e-05	-0.79	-1.284e-07	9.8716e-06	-0.797	3.7e-07
-0.776	2.346e-07	8.02346e-05	-0.7785	2.835e-07	4.02835e-05	-0.791	-1.048e-07	9.8952e-06	-0.798	3.757e-07
-0.777	2.587e-07	8.02587e-05	-0.7795	2.983e-07	4.02983e-05	-0.792	-1.061e-07	9.8939e-06	-0.799	3.849e-07
-0.778	2.372e-07	8.02372e-05	-0.7805	2.872e-07	4.02872e-05	-0.793	-1.237e-07	9.8763e-06	-0.8	3.682e-07
-0.779	2.495e-07	8.02495e-05	-0.7815	2.919e-07	4.02919e-05	-0.794	-8.888e-08	9.91112e-06	-0.801	3.898e-07
-0.78	2.525e-07	8.02525e-05	-0.7825	2.976e-07	4.02976e-05	-0.795	-1.222e-07	9.8778e-06	-0.802	3.757e-07
-0.781	2.36e-07	8.0236e-05	-0.7835	2.852e-07	4.02852e-05	-0.796	-9.826e-08	9.90174e-06	-0.803	3.82e-07
-0.782	2.602e-07	8.02602e-05	-0.7845	3.001e-07	4.03001e-05	-0.797	-9.977e-08	9.90023e-06	-0.804	3.914e-07
-0.783	2.383e-07	8.02383e-05	-0.7855	2.886e-07	4.02886e-05	-0.798	-1.171e-07	9.8829e-06	-0.805	3.745e-07
-0.784	2.507e-07	8.02507e-05	-0.7865	2.937e-07	4.02937e-05	-0.799	-8.226e-08	9.91774e-06	-0.806	3.964e-07
-0.785	2.534e-07	8.02534e-05	-0.7875	2.987e-07	4.02987e-05	-0.8	-1.159e-07	9.8841e-06	-0.807	3.823e-07
-0.786	2.371e-07	8.02371e-05	-0.7885	2.866e-07	4.02866e-05	-0.801	-9.152e-08	9.90848e-06	-0.808	3.888e-07
-0.787	2.615e-07	8.02615e-05	-0.7895	3.018e-07	4.03018e-05	-0.802	-9.304e-08	9.90696e-06	-0.809	3.984e-07
-0.788	2.395e-07	8.02395e-05	-0.7905	2.901e-07	4.02901e-05	-0.803	-1.102e-07	9.8898e-06	-0.81	3.817e-07
-0.789	2.522e-07	8.02522e-05	-0.7915	2.954e-07	4.02954e-05	-0.804	-7.553e-08	9.92447e-06	-0.811	4.042e-07
-0.79	2.543e-07	8.02543e-05	-0.7925	3.002e-07	4.03002e-05	-0.805	-1.09e-07	9.891e-06	-0.812	3.895e-07
-0.791	2.381e-07	8.02381e-05	-0.7935	2.882e-07	4.02882e-05	-0.806	-8.447e-08	9.91553e-06	-0.813	3.961e-07
-0.792	2.626e-07	8.02626e-05	-0.7945	3.032e-07	4.03032e-05	-0.807	-8.593e-08	9.91407e-06	-0.814	4.063e-07
-0.793	2.406e-07	8.02406e-05	-0.7955	2.914e-07	4.02914e-05	-0.808	-1.031e-07	9.8969e-06	-0.815	3.895e-07
-0.794	2.534e-07	8.02534e-05	-0.7965	2.968e-07	4.02968e-05	-0.809	-6.824e-08	9.93176e-06	-0.816	4.122e-07
-0.795	2.555e-07	8.02555e-05	-0.7975	3.019e-07	4.03019e-05	-0.81	-1.018e-07	9.8982e-06	-0.817	3.984e-07
-0.796	2.394e-07	8.02394e-05	-0.7985	2.894e-07	4.02894e-05	-0.811	-7.703e-08	9.92297e-06	-0.818	4.046e-07
-0.797	2.637e-07	8.02637e-05	-0.7995	3.049e-07	4.03049e-05	-0.812	-7.868e-08	9.92132e-06	-0.819	4.15e-07
-0.798	2.411e-07	8.02411e-05	-0.8005	2.928e-07	4.02928e-05	-0.813	-9.56e-08	9.9044e-06	-0.82	3.979e-07
-0.799	2.547e-07	8.02547e-05	-0.8015	2.984e-07	4.02984e-05	-0.814	-6.067e-08	9.93933e-06	-0.821	4.214e-07
-0.8	2.569e-07	8.02569e-05	-0.8025	3.036e-07	4.03036e-05	-0.815	-9.393e-08	9.90607e-06	-0.822	4.078e-07
-0.801	2.402e-07	8.02402e-05	-0.8035	2.908e-07	4.02908e-05	-0.816	-6.915e-08	9.93085e-06	-0.823	4.142e-07
-0.802	2.649e-07	8.02649e-05	-0.8045	3.063e-07	4.03063e-05	-0.817	-7.102e-08	9.92898e-06	-0.824	4.251e-07
-0.803	2.424e-07	8.02424e-05	-0.8055	2.941e-07	4.02941e-05	-0.818	-8.764e-08	9.91236e-06	-0.825	4.079e-07
-0.804	2.555e-07	8.02555e-05	-0.8065	2.997e-07	4.02997e-05	-0.819	-5.271e-08	9.94729e-06	-0.826	4.312e-07
-0.805	2.578e-07	8.02578e-05	-0.8075	3.047e-07	4.03047e-05	-0.82	-8.616e-08	9.91384e-06	-0.827	4.183e-07
-0.806	2.414e-07	8.02414e-05	-0.8085	2.922e-07	4.02922e-05	-0.821	-6.125e-08	9.93875e-06	-0.828	4.246e-07
-0.807	2.662e-07	8.02662e-05	-0.8095	3.079e-07	4.03079e-05	-0.822	-6.278e-08	9.93722e-06	-0.829	4.362e-07
-0.808	2.435e-07	8.02435e-05	-0.8105	2.956e-07	4.02956e-05	-0.823	-7.914e-08	9.92086e-06	-0.83	4.194e-07
-0.809	2.564e-07	8.02564e-05	-0.8115	3.012e-07	4.03012e-05	-0.824	-4.45e-08	9.9555e-06	-0.831	4.424e-07
-0.81	2.587e-07	8.02587e-05	-0.8125	3.062e-07	4.03062e-05	-0.825	-7.777e-08	9.92223e-06	-0.832	4.296e-07
-0.811	2.427e-07	8.02427e-05	-0.8135	2.937e-07	4.02937e-05	-0.826	-5.209e-08	9.94791e-06	-0.833	4.365e-07
-0.812	2.67e-07	8.0267e-05	-0.8145	3.092e-07	4.03092e-05	-0.827	-5.418e-08	9.94582e-06	-0.834	4.478e-07
-0.813	2.448e-07	8.02448e-05	-0.8155	2.975e-07	4.02975e-05	-0.828	-6.954e-08	9.93046e-06	-0.835	4.322e-07
-0.814	2.577e-07	8.02577e-05	-0.8165	3.027e-07	4.03027e-05	-0.829	-3.545e-08	9.96455e-06	-0.836	4.554e-07
-0.815	2.595e-07	8.02595e-05	-0.8175	3.077e-07	4.03077e-05	-0.83	-6.864e-08	9.93136e-06	-0.837	4.425e-07
-0.816	2.438e-07	8.02438e-05	-0.8185	2.951e-07	4.02951e-05	-0.831	-4.241e-08	9.95759e-06	-0.838	4.498e-07
-0.817	2.679e-07	8.02679e-05	-0.8195	3.105e-07	4.03105e-05	-0.832	-4.54e-08	9.9546e-06	-0.839	4.613e-07
-0.818	2.456e-07	8.02456e-05	-0.8205	2.986e-07	4.02986e-05	-0.833	-5.987e-08	9.94013e-06	-0.84	4.458e-07
-0.819	2.589e-07	8.02589e-05	-0.8215	3.041e-07	4.03041e-05	-0.834	-2.571e-08	9.97429e-06	-0.841	4.694e-07
-0.82	2.604e-07	8.02604e-05	-0.8225	3.091e-07	4.03091e-05	-0.835	-5.887e-08	9.94113e-06	-0.842	4.567e-07
-0.821	2.45e-07	8.0245e-05	-0.8235	2.967e-07	4.02967e-05	-0.836	-3.219e-08	9.96781e-06	-0.843	4.648e-07
-0.822	2.69e-07	8.0269e-05	-0.8245	3.12e-07	4.0312e-05	-0.837	-3.541e-08	9.96459e-06	-0.844	4.76e-07
-0.823	2.465e-07	8.02465e-05	-0.8255	3.002e-07	4.03002e-05	-0.838	-5.005e-08	9.94995e-06	-0.845	4.605e-07
-0.824	2.604e-07	8.02604e-05	-0.8265	3.06e-07	4.0306e-05	-0.839	-1.507e-08	9.98493e-06	-0.846	4.85e-07
-0.825	2.613e-07	8.02613e-05	-0.8275	3.104e-07	4.03104e-05	-0.84	-4.866e-08	9.95134e-06	-0.847	4.724e-07
-0.826	2.463e-07	8.02463e-05	-0.8285	2.985e-07	4.02985e-05	-0.841	-2.128e-08	9.97872e-06	-0.848	4.808e-07
-0.827	2.701e-07	8.02701e-05	-0.8295	3.135e-07	4.03135e-05	-0.842	-2.425e-08	9.97575e-06	-0.849	4.923e-07
-0.828	2.473e-07	8.02473e-05	-0.8305	3.01e-07	4.0301e-05	-0.843	-3.918e-08	9.96082e-06	-0.85	4.77e-07
-0.829	2.617e-07	8.02617e-05	-0.8315	3.074e-07	4.03074e-05	-0.844	-3.609e-09	9.99639e-06	-0.851	5.016e-07
-0.83	2.622e-07	8.02622e-05	-0.8325	3.117e-07	4.03117e-05	-0.845	-3.771e-08	9.96229e-06	-0.852	4.889e-07
-0.831	2.472e-07	8.02472e-05	-0.8335	2.998e-07	4.02998e-05	-0.846	-9.403e-09	9.9906e-06	-0.853	4.978e-07
-0.832	2.713e-07	8.02713e-05	-0.8345	3.152e-07	4.03152e-05	-0.847	-1.275e-08	9.98725e-06	-0.854	5.099e-07
-0.833	2.482e-07	8.02482e-05	-0.8355	3.027e-07	4.03027e-05	-0.848	-2.722e-08	9.97278e-06	-0.855	4.947e-07
-0.834	2.627e-07	8.02627e-05	-0.8365	3.089e-07	4.03089e-05	-0.849	8.62e-09	1.00086e-05	-0.856	5.198e-07
-0.835	2.63e-07	8.0263e-05	-0.8375	3.13e-07	4.0313e-05	-0.85	-2.523e-08	9.97477e-06	-0.857	5.071e-07
-0.836	2.48e-07	8.0248e-05	-0.8385	3.011e-07	4.03011e-05	-0.851	2.648e-09	1.00026e-05	-0.858	5.16e-07
-0.837	2.725e-07	8.02725e-05	-0.8395	3.166e-07	4.03166e-05	-0.852	-1.358e-10	9.99986e-06	-0.859	5.288e-07
-0.838	2.491e-07	8.02491e-05	-0.8405	3.042e-07	4.03042e-05	-0.853	-1.403e-08	9.98597e-06	-0.86	5.138e-07
-0.839	2.638e-07	8.02638e-05	-0.8415	3.104e-07	4.03104e-05	-0.854	2.16e-08	1.00216e-05	-0.861	5.389e-07
-0.84	2.641e-07	8.02641e-05	-0.8425	3.148e-07	4.03148e-05	-0.855	-1.201e-08	9.98799e-06	-0.862	5.269e-07
-0.841	2.49e-07	8.0249e-05	-0.8435	3.023e-07	4.03023e-05	-0.856	1.622e-08	1.00162e-05	-0.863	5.356e-07
-0.842	2.734e-07	8.02734e-05	-0.8445	3.182e-07	4.03182e-05	-0.857	1.315e-08	1.00132e-05	-0.864	5.485e-07
-0.843	2.5e-07	8.025e-05	-0.8455	3.054e-07	4.03054e-05	-0.858	-6.69e-11	9.99993e-06	-0.865	5.335e-07
-0.844	2.647e-07	8.02647e-05	-0.8465	3.118e-07	4.03118e-05	-0.859	3.52e-08	1.00352e-05	-0.866	5.592e-07
-0.845	2.65e-07	8.0265e-05	-0.8475	3.163e-07	4.03163e-05	-0.86	2.078e-09	1.00021e-05	-0.867	5.472e-07
-0.846	2.5e-07	8.025e-05	-0.8485	3.038e-07	4.03038e-05	-0.861	3.088e-08	1.00309e-05	-0.868	5.561e-07
-0.847	2.744e-07	8.02744e-05	-0.8495	3.196e-07	4.03196e-05	-0.862	2.725e-08	1.00273e-05	-0.869	5.688e-07
-0.848	2.509e-07	8.02509e-05	-0.8505	3.07e-07	4.0307e-05	-0.863	1.474e-08	1.00147e-05	-0.87	5.541e-07
-0.849	2.656e-07	8.02656e-05	-0.8515	3.131e-07	4.03131e-05	-0.864	5.04e-08	1.00504e-05	-0.871	5.793e-07
-0.85	2.66e-07	8.0266e-05	-0.8525	3.178e-07	4.03178e-05	-0.865	1.707e-08	1.00171e-05	-0.872	5.68e-07
-0.851	2.514e-07	8.02514e-05	-0.8535	3.057e-07	4.03057e-05	-0.866	4.677e-08	1.00468e-05	-0.873	5.771e-07
-0.852	2.753e-07	8.02753e-05	-0.8545	3.212e-07	4.03212e-05	-0.867	4.287e-08	1.00429e-05	-0.874	5.897e-07
-0.853	2.523e-07	8.02523e-05	-0.8555	3.086e-07	4.03086e-05	-0.868	3.13e-08	1.00313e-05	-0.875	5.752e-07
-0.854	2.666e-07	8.02666e-05	-0.8565	3.145e-07	4.03145e-05	-0.869	6.655e-08	1.00666e-05	-0.876	5.999e-07
-0.855	2.666e-07	8.02666e-05	-0.8575	3.189e-07	4.03189e-05	-0.87	3.309e-08	1.00331e-05	-0.877	5.884e-07
-0.856	2.524e-07	8.02524e-05	-0.8585	3.07e-07	4.0307e-05	-0.871	6.337e-08	1.00634e-05	-0.878	5.974e-07
-0.857	2.761e-07	8.02761e-05	-0.8595	3.224e-07	4.03224e-05	-0.872	5.955e-08	1.00596e-05	-0.879	6.095e-07
-0.858	2.53e-07	8.0253e-05	-0.8605	3.1e-07	4.031e-05	-0.873	4.846e-08	1.00485e-05	-0.88	5.958e-07
-0.859	2.68e-07	8.0268e-05	-0.8615	3.164e-07	4.03164e-05	-0.874	8.365e-08	1.00837e-05	-0.881	6.205e-07
-0.86	2.671e-07	8.02671e-05	-0.8625	3.205e-07	4.03205e-05	-0.875	5.058e-08	1.00506e-05	-0.882	6.088e-07
-0.861	2.534e-07	8.02534e-05	-0.8635	3.085e-07	4.03085e-05	-0.876	8.125e-08	1.00813e-05	-0.883	6.177e-07
-0.862	2.769e-07	8.02769e-05	-0.8645	3.236e-07	4.03236e-05	-0.877	7.692e-08	1.00769e-05	-0.884	6.297e-07
-0.863	2.539e-07	8.02539e-05	-0.8655	3.116e-07	4.03116e-05	-0.878	6.672e-08	1.00667e-05	-0.885	6.153e-07
-0.864	2.693e-07	8.02693e-05	-0.8665	3.18e-07	4.0318e-05	-0.879	1.021e-07	1.01021e-05	-0.886	6.402e-07
-0.865	2.679e-07	8.02679e-05	-0.8675	3.218e-07	4.03218e-05	-0.88	6.921e-08	1.00692e-05	-0.887	6.28e-07
-0.866	2.547e-07	8.02547e-05	-0.8685	3.101e-07	4.03101e-05	-0.881	1.004e-07	1.01004e-05	-0.888	6.371e-07
-0.867	2.779e-07	8.02779e-05	-0.8695	3.255e-07	4.03255e-05	-0.882	9.577e-08	1.00958e-05	-0.889	6.487e-07
-0.868	2.546e-07	8.02546e-05	-0.8705	3.131e-07	4.03131e-05	-0.883	8.614e-08	1.00861e-05	-0.89	6.338e-07
-0.869	2.704e-07	8.02704e-05	-0.8715	3.197e-07	4.03197e-05	-0.884	1.217e-07	1.01217e-05	-0.891	6.59e-07
-0.87	2.692e-07	8.02692e-05	-0.8725	3.238e-07	4.03238e-05	-0.885	8.924e-08	1.00892e-05	-0.892	6.467e-07
-0.871	2.555e-07	8.02555e-05	-0.8735	3.118e-07	4.03118e-05	-0.886	1.21e-07	1.0121e-05	-0.893	6.553e-07
-0.872	2.793e-07	8.02793e-05	-0.8745	3.273e-07	4.03273e-05	-0.887	1.16e-07	1.0116e-05	-0.894	6.666e-07
-0.873	2.553e-07	8.02553e-05	-0.8755	3.145e-07	4.03145e-05	-0.888	1.062e-07	1.01062e-05	-0.895	6.51e-07
-0.874	2.713e-07	8.02713e-05	-0.8765	3.212e-07	4.03212e-05	-0.889	1.426e-07	1.01426e-05	-0.896	6.759e-07
-0.875	2.697e-07	8.02697e-05	-0.8775	3.247e-07	4.03247e-05	-0.89	1.095e-07	1.01095e-05	-0.897	6.625e-07
-0.876	2.566e-07	8.02566e-05	-0.8785	3.135e-07	4.03135e-05	-0.891	1.422e-07	1.01422e-05	-0.898	6.708e-07
-0.877	2.802e-07	8.02802e-05	-0.8795	3.292e-07	4.03292e-05	-0.892	1.378e-07	1.01378e-05	-0.899	6.824e-07
-0.878	2.561e-07	8.02561e-05	-0.8805	3.162e-07	4.03162e-05	-0.893	1.283e-07	1.01283e-05	-0.9	6.66e-07
-0.879	2.723e-07	8.02723e-05	-0.8815	3.228e-07	4.03228e-05	-0.894	1.641e-07	1.01641e-05	-0.901	6.901e-07
-0.88	2.706e-07	8.02706e-05	-0.8825	3.264e-07	4.03264e-05	-0.895	1.318e-07	1.01318e-05	-0.902	6.768e-07
-0.881	2.574e-07	8.02574e-05	-0.8835	3.15e-07	4.0315e-05	-0.896	1.643e-07	1.01643e-05	-0.903	6.839e-07
-0.882	2.811e-07	8.02811e-05	-0.8845	3.308e-07	4.03308e-05	-0.897	1.598e-07	1.01598e-05	-0.904	6.955e-07
-0.883	2.571e-07	8.02571e-05	-0.8855	3.177e-07	4.03177e-05	-0.898	1.513e-07	1.01513e-05	-0.905	6.787e-07
-0.884	2.734e-07	8.02734e-05	-0.8865	3.247e-07	4.03247e-05	-0.899	1.873e-07	1.01873e-05	-0.906	7.025e-07
-0.885	2.717e-07	8.02717e-05	-0.8875	3.284e-07	4.03284e-05	-0.9	1.55e-07	1.0155e-05	-0.907	6.888e-07
-0.886	2.582e-07	8.02582e-05	-0.8885	3.166e-07	4.03166e-05	-0.901	1.876e-07	1.01876e-05	-0.908	6.95e-07
-0.887	2.819e-07	8.02819e-05	-0.8895	3.321e-07	4.03321e-05	-0.902	1.831e-07	1.01831e-05	-0.909	7.06e-07
-0.888	2.582e-07	8.02582e-05	-0.8905	3.196e-07	4.03196e-05	-0.903	1.754e-07	1.01754e-05	-0.91	6.89e-07
-0.889	2.741e-07	8.02741e-05	-0.8915	3.263e-07	4.03263e-05	-0.904	2.111e-07	1.02111e-05	-0.911	7.122e-07
-0.89	2.725e-07	8.02725e-05	-0.8925	3.302e-07	4.03302e-05	-0.905	1.793e-07	1.01793e-05	-0.912	6.98e-07
-0.891	2.596e-07	8.02596e-05	-0.8935	3.187e-07	4.03187e-05	-0.906	2.127e-07	1.02127e-05	-0.913	7.041e-07
-0.892	2.825e-07	8.02825e-05	-0.8945	3.34e-07	4.0334e-05	-0.907	2.076e-07	1.02076e-05	-0.914	7.141e-07
-0.893	2.59e-07	8.0259e-05	-0.8955	3.214e-07	4.03214e-05	-0.908	2.007e-07	1.02007e-05	-0.915	6.969e-07
-0.894	2.751e-07	8.02751e-05	-0.8965	3.282e-07	4.03282e-05	-0.909	2.362e-07	1.02362e-05	-0.916	7.193e-07
-0.895	2.731e-07	8.02731e-05	-0.8975	3.321e-07	4.03321e-05	-0.91	2.044e-07	1.02044e-05	-0.917	7.05e-07
-0.896	2.605e-07	8.02605e-05	-0.8985	3.206e-07	4.03206e-05	-0.911	2.389e-07	1.02389e-05	-0.918	7.108e-07
-0.897	2.836e-07	8.02836e-05	-0.8995	3.355e-07	4.03355e-05	-0.912	2.328e-07	1.02328e-05	-0.919	7.204e-07
-0.898	2.598e-07	8.02598e-05	-0.9005	3.233e-07	4.03233e-05	-0.913	2.267e-07	1.02267e-05	-0.92	7.026e-07
-0.899	2.759e-07	8.02759e-05	-0.9015	3.302e-07	4.03302e-05	-0.914	2.626e-07	1.02626e-05	-0.921	7.244e-07
-0.9	2.736e-07	8.02736e-05	-0.9025	3.335e-07	4.03335e-05	-0.915	2.301e-07	1.02301e-05	-0.922	7.095e-07
-0.901	2.617e-07	8.02617e-05	-0.9035	3.226e-07	4.03226e-05	-0.916	2.662e-07	1.02662e-05	-0.923	7.15e-07
-0.902	2.846e-07	8.02846e-05	-0.9045	3.377e-07	4.03377e-05	-0.917	2.599e-07	1.02599e-05	-0.924	7.246e-07
-0.903	2.606e-07	8.02606e-05	-0.9055	3.251e-07	4.03251e-05	-0.918	2.544e-07	1.02544e-05	-0.925	7.063e-07
-0.904	2.774e-07	8.02774e-05	-0.9065	3.323e-07	4.03323e-05	-0.919	2.906e-07	1.02906e-05	-0.926	7.278e-07
-0.905	2.74e-07	8.0274e-05	-0.9075	3.354e-07	4.03354e-05	-0.92	2.58e-07	1.0258e-05	-0.927	7.122e-07
-0.906	2.625e-07	8.02625e-05	-0.9085	3.244e-07	4.03244e-05	-0.921	2.943e-07	1.02943e-05	-0.928	7.175e-07
-0.907	2.851e-07	8.02851e-05	-0.9095	3.397e-07	4.03397e-05	-0.922	2.884e-07	1.02884e-05	-0.929	7.262e-07
-0.908	2.612e-07	8.02612e-05	-0.9105	3.273e-07	4.03273e-05	-0.923	2.833e-07	1.02833e-05	-0.93	7.078e-07
-0.909	2.784e-07	8.02784e-05	-0.9115	3.346e-07	4.03346e-05	-0.924	3.2e-07	1.032e-05	-0.931	7.297e-07
-0.91	2.75e-07	8.0275e-05	-0.9125	3.375e-07	4.03375e-05	-0.925	2.878e-07	1.02878e-05	-0.932	7.134e-07
-0.911	2.633e-07	8.02633e-05	-0.9135	3.265e-07	4.03265e-05	-0.926	3.246e-07	1.03246e-05	-0.933	7.181e-07
-0.912	2.863e-07	8.02863e-05	-0.9145	3.418e-07	4.03418e-05	-0.927	3.186e-07	1.03186e-05	-0.934	7.269e-07
-0.913	2.619e-07	8.02619e-05	-0.9155	3.293e-07	4.03293e-05	-0.928	3.138e-07	1.03138e-05	-0.935	7.081e-07
-0.914	2.793e-07	8.02793e-05	-0.9165	3.367e-07	4.03367e-05	-0.929	3.51e-07	1.0351e-05	-0.936	7.298e-07
-0.915	2.759e-07	8.02759e-05	-0.9175	3.399e-07	4.03399e-05	-0.93	3.19e-07	1.0319e-05	-0.937	7.137e-07
-0.916	2.643e-07	8.02643e-05	-0.9185	3.288e-07	4.03288e-05	-0.931	3.563e-07	1.03563e-05	-0.938	7.179e-07
-0.917	2.872e-07	8.02872e-05	-0.9195	3.443e-07	4.03443e-05	-0.932	3.503e-07	1.03503e-05	-0.939	7.267e-07
-0.918	2.625e-07	8.02625e-05	-0.9205	3.311e-07	4.03311e-05	-0.933	3.467e-07	1.03467e-05	-0.94	7.07e-07
-0.919	2.801e-07	8.02801e-05	-0.9215	3.389e-07	4.03389e-05	-0.934	3.832e-07	1.03832e-05	-0.941	7.286e-07
-0.92	2.768e-07	8.02768e-05	-0.9225	3.422e-07	4.03422e-05	-0.935	3.519e-07	1.03519e-05	-0.942	7.126e-07
-0.921	2.661e-07	8.02661e-05	-0.9235	3.319e-07	4.03319e-05	-0.936	3.912e-07	1.03912e-05	-0.943	7.177e-07
-0.922	2.886e-07	8.02886e-05	-0.9245	3.473e-07	4.03473e-05	-0.937	3.845e-07	1.03845e-05	-0.944	7.263e-07
-0.923	2.639e-07	8.02639e-05	-0.9255	3.338e-07	4.03338e-05	-0.938	3.811e-07	1.03811e-05	-0.945	7.063e-07
-0.924	2.813e-07	8.02813e-05	-0.9265	3.415e-07	4.03415e-05	-0.939	4.178e-07	1.04178e-05	-0.946	7.27e-07
-0.925	2.774e-07	8.02774e-05	-0.9275	3.447e-07	4.03447e-05	-0.94	3.865e-07	1.03865e-05	-0.947	7.107e-07
-0.926	2.661e-07	8.02661e-05	-0.9285	3.333e-07	4.03333e-05	-0.941	4.256e-07	1.04256e-05	-0.948	7.144e-07
-0.927	2.89e-07	8.0289e-05	-0.9295	3.493e-07	4.03493e-05	-0.942	4.19e-07	1.0419e-05	-0.949	7.236e-07
-0.928	2.647e-07	8.02647e-05	-0.9305	3.365e-07	4.03365e-05	-0.943	4.17e-07	1.0417e-05	-0.95	7.041e-07
-0.929	2.823e-07	8.02823e-05	-0.9315	3.438e-07	4.03438e-05	-0.944	4.54e-07	1.0454e-05	-0.951	7.248e-07
-0.93	2.785e-07	8.02785e-05	-0.9325	3.472e-07	4.03472e-05	-0.945	4.225e-07	1.04225e-05	-0.952	7.087e-07
-0.931	2.671e-07	8.02671e-05	-0.9335	3.359e-07	4.03359e-05	-0.946	4.628e-07	1.04628e-05	-0.953	7.121e-07
-0.932	2.894e-07	8.02894e-05	-0.9345	3.516e-07	4.03516e-05	-0.947	4.557e-07	1.04557e-05	-0.954	7.209e-07
-0.933	2.653e-07	8.02653e-05	-0.9355	3.388e-07	4.03388e-05	-0.948	4.549e-07	1.04549e-05	-0.955	7.015e-07
-0.934	2.831e-07	8.02831e-05	-0.9365	3.464e-07	4.03464e-05	-0.949	4.92e-07	1.0492e-05	-0.956	7.22e-07
-0.935	2.79e-07	8.0279e-05	-0.9375	3.497e-07	4.03497e-05	-0.95	4.609e-07	1.04609e-05	-0.957	7.063e-07
-0.936	2.685e-07	8.02685e-05	-0.9385	3.389e-07	4.03389e-05	-0.951	5.02e-07	1.0502e-05	-0.958	7.098e-07
-0.937	2.902e-07	8.02902e-05	-0.9395	3.54e-07	4.0354e-05	-0.952	4.941e-07	1.04941e-05	-0.959	7.18e-07
-0.938	2.66e-07	8.0266e-05	-0.9405	3.417e-07	4.03417e-05	-0.953	4.943e-07	1.04943e-05	-0.96	6.986e-07
-0.939	2.841e-07	8.02841e-05	-0.9415	3.492e-07	4.03492e-05	-0.954	5.314e-07	1.05314e-05	-0.961	7.193e-07
-0.94	2.799e-07	8.02799e-05	-0.9425	3.524e-07	4.03524e-05	-0.955	5.008e-07	1.05008e-05	-0.962	7.035e-07
-0.941	2.694e-07	8.02694e-05	-0.9435	3.417e-07	4.03417e-05	-0.956	5.43e-07	1.0543e-05	-0.963	7.075e-07
-0.942	2.911e-07	8.02911e-05	-0.9445	3.57e-07	4.0357e-05	-0.957	5.348e-07	1.05348e-05	-0.964	7.156e-07
-0.943	2.668e-07	8.02668e-05	-0.9455	3.443e-07	4.03443e-05	-0.958	5.358e-07	1.05358e-05	-0.965	6.961e-07
-0.944	2.85e-07	8.0285e-05	-0.9465	3.519e-07	4.03519e-05	-0.959	5.734e-07	1.05734e-05	-0.966	7.168e-07
-0.945	2.803e-07	8.02803e-05	-0.9475	3.55e-07	4.0355e-05	-0.96	5.424e-07	1.05424e-05	-0.967	7.006e-07
-0.946	2.701e-07	8.02701e-05	-0.9485	3.445e-07	4.03445e-05	-0.961	5.862e-07	1.05862e-05	-0.968	7.049e-07
-0.947	2.922e-07	8.02922e-05	-0.9495	3.6e-07	4.036e-05	-0.962	5.774e-07	1.05774e-05	-0.969	7.131e-07
-0.948	2.675e-07	8.02675e-05	-0.9505	3.47e-07	4.0347e-05	-0.963	5.794e-07	1.05794e-05	-0.97	6.935e-07
-0.949	2.861e-07	8.02861e-05	-0.9515	3.553e-07	4.03553e-05	-0.964	6.181e-07	1.06181e-05	-0.971	7.147e-07
-0.95	2.805e-07	8.02805e-05	-0.9525	3.577e-07	4.03577e-05	-0.965	5.866e-07	1.05866e-05	-0.972	6.98e-07
-0.951	2.712e-07	8.02712e-05	-0.9535	3.471e-07	4.03471e-05	-0.966	6.314e-07	1.06314e-05	-0.973	7.02e-07
-0.952	2.933e-07	8.02933e-05	-0.9545	3.629e-07	4.03629e-05	-0.967	6.236e-07	1.06236e-05	-0.974	7.106e-07
-0.953	2.682e-07	8.02682e-05	-0.9555	3.499e-07	4.03499e-05	-0.968	6.261e-07	1.06261e-05	-0.975	6.908e-07
-0.954	2.872e-07	8.02872e-05	-0.9565	3.583e-07	4.03583e-05	-0.969	6.657e-07	1.06657e-05	-0.976	7.124e-07
-0.955	2.817e-07	8.02817e-05	-0.9575	3.607e-07	4.03607e-05	-0.97	6.35e-07	1.0635e-05	-0.977	6.959e-07
-0.956	2.718e-07	8.02718e-05	-0.9585	3.5e-07	4.035e-05	-0.971	6.806e-07	1.06806e-05	-0.978	6.995e-07
-0.957	2.939e-07	8.02939e-05	-0.9595	3.659e-07	4.03659e-05	-0.972	6.73e-07	1.0673e-05	-0.979	7.087e-07
-0.958	2.688e-07	8.02688e-05	-0.9605	3.526e-07	4.03526e-05	-0.973	6.772e-07	1.06772e-05	-0.98	6.886e-07
-0.959	2.881e-07	8.02881e-05	-0.9615	3.61e-07	4.0361e-05	-0.974	7.173e-07	1.07173e-05	-0.981	7.101e-07
-0.96	2.826e-07	8.02826e-05	-0.9625	3.637e-07	4.03637e-05	-0.975	6.878e-07	1.06878e-05	-0.982	6.939e-07
-0.961	2.726e-07	8.02726e-05	-0.9635	3.528e-07	4.03528e-05	-0.976	7.351e-07	1.07351e-05	-0.983	6.976e-07
-0.962	2.949e-07	8.02949e-05	-0.9645	3.686e-07	4.03686e-05	-0.977	7.28e-07	1.0728e-05	-0.984	7.069e-07
-0.963	2.698e-07	8.02698e-05	-0.9655	3.552e-07	4.03552e-05	-0.978	7.338e-07	1.07338e-05	-0.985	6.865e-07
-0.964	2.887e-07	8.02887e-05	-0.9665	3.637e-07	4.03637e-05	-0.979	7.738e-07	1.07738e-05	-0.986	7.077e-07
-0.965	2.833e-07	8.02833e-05	-0.9675	3.667e-07	4.03667e-05	-0.98	7.462e-07	1.07462e-05	-0.987	6.921e-07
-0.966	2.738e-07	8.02738e-05	-0.9685	3.56e-07	4.0356e-05	-0.981	7.96e-07	1.0796e-05	-0.988	6.956e-07
-0.967	2.954e-07	8.02954e-05	-0.9695	3.714e-07	4.03714e-05	-0.982	7.891e-07	1.07891e-05	-0.989	7.051e-07
-0.968	2.706e-07	8.02706e-05	-0.9705	3.584e-07	4.03584e-05	-0.983	7.979e-07	1.07979e-05	-0.99	6.849e-07
-0.969	2.895e-07	8.02895e-05	-0.9715	3.664e-07	4.03664e-05	-0.984	8.387e-07	1.08387e-05	-0.991	7.06e-07
-0.97	2.837e-07	8.02837e-05	-0.9725	3.692e-07	4.03692e-05	-0.985	8.118e-07	1.08118e-05	-0.992	6.904e-07
-0.971	2.747e-07	8.02747e-05	-0.9735	3.584e-07	4.03584e-05	-0.986	8.643e-07	1.08643e-05	-0.993	6.941e-07
-0.972	2.965e-07	8.02965e-05	-0.9745	3.744e-07	4.03744e-05	-0.987	8.58e-07	1.0858e-05	-0.994	7.036e-07
-0.973	2.719e-07	8.02719e-05	-0.9755	3.612e-07	4.03612e-05	-0.988	8.697e-07	1.08697e-05	-0.995	6.84e-07
-0.974	2.906e-07	8.02906e-05	-0.9765	3.694e-07	4.03694e-05	-0.989	9.115e-07	1.09115e-05	-0.996	7.051e-07
-0.975	2.843e-07	8.02843e-05	-0.9775	3.718e-07	4.03718e-05	-0.99	8.859e-07	1.08859e-05	-0.997	6.888e-07
-0.976	2.759e-07	8.02759e-05	-0.9785	3.613e-07	4.03613e-05	-0.991	9.403e-07	1.09403e-05	-0.998	6.928e-07
-0.977	2.969e-07	8.02969e-05	-0.9795	3.766e-07	4.03766e-05	-0.992	9.339e-07	1.09339e-05	-0.999	7.019e-07
-0.978	2.725e-07	8.02725e-05	-0.9805	3.637e-07	4.03637e-05	-0.993	9.482e-07	1.09482e-05	-1	6.823e-07
-0.979	2.918e-07	8.02918e-05	-0.9815	3.719e-07	4.03719e-05	-0.994	9.92e-07	1.0992e-05	-1.001	7.037e-07
-0.98	2.849e-07	8.02849e-05	-0.9825	3.744e-07	4.03744e-05	-0.995	9.678e-07	1.09678e-05	-1.002	6.879e-07
-0.981	2.769e-07	8.02769e-05	-0.9835	3.64e-07	4.0364e-05	-0.996	1.025e-06	1.1025e-05	-1.003	6.917e-07
-0.982	2.976e-07	8.02976e-05	-0.9845	3.792e-07	4.03792e-05	-0.997	1.019e-06	1.1019e-05	-1.004	7.008e-07
-0.983	2.729e-07	8.02729e-05	-0.9855	3.661e-07	4.03661e-05	-0.998	1.037e-06	1.1037e-05	-1.005	6.808e-07
-0.984	2.927e-07	8.02927e-05	-0.9865	3.745e-07	4.03745e-05	-0.999	1.082e-06	1.1082e-05	-1.006	7.025e-07
-0.985	2.86e-07	8.0286e-05	-0.9875	3.769e-07	4.03769e-05	-1	1.06e-06	1.106e-05	-1.007	6.868e-07
-0.986	2.777e-07	8.02777e-05	-0.9885	3.667e-07	4.03667e-05	-1.001	1.121e-06	1.1121e-05	-1.008	6.908e-07
-0.987	2.986e-07	8.02986e-05	-0.9895	3.819e-07	4.03819e-05	-1.002	1.117e-06	1.1117e-05	-1.009	7e-07
-0.988	2.736e-07	8.02736e-05	-0.9905	3.686e-07	4.03686e-05	-1.003	1.137e-06	1.1137e-05	-1.01	6.802e-07
-0.989	2.939e-07	8.02939e-05	-0.9915	3.774e-07	4.03774e-05	-1.004	1.183e-06	1.1183e-05	-1.011	7.018e-07
-0.99	2.864e-07	8.02864e-05	-0.9925	3.792e-07	4.03792e-05	-1.005	1.164e-06	1.1164e-05	-1.012	6.857e-07
-0.991	2.787e-07	8.02787e-05	-0.9935	3.695e-07	4.03695e-05	-1.006	1.226e-06	1.1226e-05	-1.013	6.897e-07
-0.992	2.998e-07	8.02998e-05	-0.9945	3.848e-07	4.03848e-05	-1.007	1.224e-06	1.1224e-05	-1.014	6.993e-07
-0.993	2.743e-07	8.02743e-05	-0.9955	3.714e-07	4.03714e-05	-1.008	1.248e-06	1.1248e-05	-1.015	6.796e-07
-0.994	2.945e-07	8.02945e-05	-0.9965	3.803e-07	4.03803e-05	-1.009	1.297e-06	1.1297e-05	-1.016	7.014e-07
-0.995	2.869e-07	8.02869e-05	-0.9975	3.821e-07	4.03821e-05	-1.01	1.279e-06	1.1279e-05	-1.017	6.85e-07
-0.996	2.794e-07	8.02794e-05	-0.9985	3.72e-07	4.0372e-05	-1.011	1.346e-06	1.1346e-05	-1.018	6.89e-07
-0.997	3.006e-07	8.03006e-05	-0.9995	3.88e-07	4.0388e-05	-1.012	1.345e-06	1.1345e-05	-1.019	6.993e-07
-0.998	2.754e-07	8.02754e-05	-1.0005	3.748e-07	4.03748e-05	-1.013	1.373e-06	1.1373e-05	-1.02	6.791e-07
-0.999	2.957e-07	8.02957e-05	-1.0015	3.836e-07	4.03836e-05	-1.014	1.425e-06	1.1425e-05	-1.021	7.01e-07
-1	2.88e-07	8.0288e-05	-1.0025	3.856e-07	4.03856e-05	-1.015	1.41e-06	1.141e-05	-1.022	6.85e-07
-1.001	2.804e-07	8.02804e-05	-1.0035	3.754e-07	4.03754e-05	-1.016	1.48e-06	1.148e-05	-1.023	6.882e-07
-1.002	3.012e-07	8.03012e-05	-1.0045	3.913e-07	4.03913e-05	-1.017	1.481e-06	1.1481e-05	-1.024	6.986e-07
-1.003	2.761e-07	8.02761e-05	-1.0055	3.78e-07	4.0378e-05	-1.018	1.513e-06	1.1513e-05	-1.025	6.786e-07
-1.004	2.967e-07	8.02967e-05	-1.0065	3.871e-07	4.03871e-05	-1.019	1.568e-06	1.1568e-05	-1.026	7.008e-07
-1.005	2.891e-07	8.02891e-05	-1.0075	3.895e-07	4.03895e-05	-1.02	1.556e-06	1.1556e-05	-1.027	6.846e-07
-1.006	2.814e-07	8.02814e-05	-1.0085	3.793e-07	4.03793e-05	-1.021	1.631e-06	1.1631e-05	-1.028	6.883e-07
-1.007	3.022e-07	8.03022e-05	-1.0095	3.951e-07	4.03951e-05	-1.022	1.634e-06	1.1634e-05	-1.029	6.985e-07
-1.008	2.77e-07	8.0277e-05	-1.0105	3.822e-07	4.03822e-05	-1.023	1.67e-06	1.167e-05	-1.03	6.782e-07
-1.009	2.974e-07	8.02974e-05	-1.0115	3.913e-07	4.03913e-05	-1.024	1.727e-06	1.1727e-05	-1.031	6.997e-07
-1.01	2.899e-07	8.02899e-05	-1.0125	3.937e-07	4.03937e-05	-1.025	1.718e-06	1.1718e-05	-1.032	6.848e-07
-1.011	2.827e-07	8.02827e-05	-1.0135	3.841e-07	4.03841e-05	-1.026	1.797e-06	1.1797e-05	-1.033	6.883e-07
-1.012	3.03e-07	8.0303e-05	-1.0145	3.999e-07	4.03999e-05	-1.027	1.801e-06	1.1801e-05	-1.034	6.983e-07
-1.013	2.782e-07	8.02782e-05	-1.0155	3.872e-07	4.03872e-05	-1.028	1.843e-06	1.1843e-05	-1.035	6.782e-07
-1.014	2.982e-07	8.02982e-05	-1.0165	3.959e-07	4.03959e-05	-1.029	1.901e-06	1.1901e-05	-1.036	6.996e-07
-1.015	2.903e-07	8.02903e-05	-1.0175	3.987e-07	4.03987e-05	-1.03	1.896e-06	1.1896e-05	-1.037	6.842e-07
-1.016	2.837e-07	8.02837e-05	-1.0185	3.895e-07	4.03895e-05	-1.031	1.979e-06	1.1979e-05	-1.038	6.885e-07
-1.017	3.037e-07	8.03037e-05	-1.0195	4.054e-07	4.04054e-05	-1.032	1.986e-06	1.1986e-05	-1.039	6.983e-07
-1.018	2.791e-07	8.02791e-05	-1.0205	3.928e-07	4.03928e-05	-1.033	2.032e-06	1.2032e-05	-1.04	6.786e-07
-1.019	2.996e-07	8.02996e-05	-1.0215	4.022e-07	4.04022e-05	-1.034	2.094e-06	1.2094e-05	-1.041	6.997e-07
-1.02	2.91e-07	8.0291e-05	-1.0225	4.044e-07	4.04044e-05	-1.035	2.092e-06	1.2092e-05	-1.042	6.84e-07
-1.021	2.85e-07	8.0285e-05	-1.0235	3.957e-07	4.03957e-05	-1.036	2.18e-06	1.218e-05	-1.043	6.882e-07
-1.022	3.046e-07	8.03046e-05	-1.0245	4.118e-07	4.04118e-05	-1.037	2.188e-06	1.2188e-05	-1.044	6.978e-07
-1.023	2.805e-07	8.02805e-05	-1.0255	4.001e-07	4.04001e-05	-1.038	2.24e-06	1.224e-05	-1.045	6.789e-07
-1.024	3.016e-07	8.03016e-05	-1.0265	4.104e-07	4.04104e-05	-1.039	2.306e-06	1.2306e-05	-1.046	7.014e-07
-1.025	2.922e-07	8.02922e-05	-1.0275	4.122e-07	4.04122e-05	-1.04	2.307e-06	1.2307e-05	-1.047	6.848e-07
-1.026	2.86e-07	8.0286e-05	-1.0285	4.034e-07	4.04034e-05	-1.041	2.401e-06	1.2401e-05	-1.048	6.888e-07
-1.027	3.058e-07	8.03058e-05	-1.0295	4.196e-07	4.04196e-05	-1.042	2.411e-06	1.2411e-05	-1.049	6.982e-07
-1.028	2.807e-07	8.02807e-05	-1.0305	4.073e-07	4.04073e-05	-1.043	2.466e-06	1.2466e-05	-1.05	6.786e-07
-1.029	3.02e-07	8.0302e-05	-1.0315	4.181e-07	4.04181e-05	-1.044	2.534e-06	1.2534e-05	-1.051	7.005e-07
-1.03	2.929e-07	8.02929e-05	-1.0325	4.207e-07	4.04207e-05	-1.045	2.539e-06	1.2539e-05	-1.052	6.848e-07
-1.031	2.87e-07	8.0287e-05	-1.0335	4.124e-07	4.04124e-05	-1.046	2.635e-06	1.2635e-05	-1.053	6.889e-07
-1.032	3.07e-07	8.0307e-05	-1.0345	4.292e-07	4.04292e-05	-1.047	2.648e-06	1.2648e-05	-1.054	6.987e-07
-1.033	2.814e-07	8.02814e-05	-1.0355	4.165e-07	4.04165e-05	-1.048	2.707e-06	1.2707e-05	-1.055	6.783e-07
-1.034	3.032e-07	8.03032e-05	-1.0365	4.279e-07	4.04279e-05	-1.049	2.776e-06	1.2776e-05	-1.056	7.005e-07
-1.035	2.936e-07	8.02936e-05	-1.0375	4.304e-07	4.04304e-05	-1.05	2.784e-06	1.2784e-05	-1.057	6.847e-07
-1.036	2.88e-07	8.0288e-05	-1.0385	4.23e-07	4.0423e-05	-1.051	2.884e-06	1.2884e-05	-1.058	6.891e-07
-1.037	3.08e-07	8.0308e-05	-1.0395	4.404e-07	4.04404e-05	-1.052	2.899e-06	1.2899e-05	-1.059	6.991e-07
-1.038	2.824e-07	8.02824e-05	-1.0405	4.283e-07	4.04283e-05	-1.053	2.963e-06	1.2963e-05	-1.06	6.791e-07
-1.039	3.041e-07	8.03041e-05	-1.0415	4.397e-07	4.04397e-05	-1.054	3.035e-06	1.3035e-05	-1.061	7.009e-07
-1.04	2.945e-07	8.02945e-05	-1.0425	4.429e-07	4.04429e-05	-1.055	3.046e-06	1.3046e-05	-1.062	6.852e-07
-1.041	2.891e-07	8.02891e-05	-1.0435	4.355e-07	4.04355e-05	-1.056	3.149e-06	1.3149e-05	-1.063	6.89e-07
-1.042	3.089e-07	8.03089e-05	-1.0445	4.535e-07	4.04535e-05	-1.057	3.167e-06	1.3167e-05	-1.064	6.994e-07
-1.043	2.837e-07	8.02837e-05	-1.0455	4.418e-07	4.04418e-05	-1.058	3.236e-06	1.3236e-05	-1.065	6.793e-07
-1.044	3.052e-07	8.03052e-05	-1.0465	4.538e-07	4.04538e-05	-1.059	3.31e-06	1.331e-05	-1.066	7.014e-07
-1.045	2.956e-07	8.02956e-05	-1.0475	4.576e-07	4.04576e-05	-1.06	3.324e-06	1.3324e-05	-1.067	6.858e-07
-1.046	2.901e-07	8.02901e-05	-1.0485	4.503e-07	4.04503e-05	-1.061	3.429e-06	1.3429e-05	-1.068	6.891e-07
-1.047	3.099e-07	8.03099e-05	-1.0495	4.69e-07	4.0469e-05	-1.062	3.447e-06	1.3447e-05	-1.069	6.994e-07
-1.048	2.847e-07	8.02847e-05	-1.0505	4.579e-07	4.04579e-05	-1.063	3.519e-06	1.3519e-05	-1.07	6.797e-07
-1.049	3.061e-07	8.03061e-05	-1.0515	4.706e-07	4.04706e-05	-1.064	3.594e-06	1.3594e-05	-1.071	7.014e-07
-1.05	2.966e-07	8.02966e-05	-1.0525	4.747e-07	4.04747e-05	-1.065	3.61e-06	1.361e-05	-1.072	6.862e-07
-1.051	2.917e-07	8.02917e-05	-1.0535	4.686e-07	4.04686e-05	-1.066	3.718e-06	1.3718e-05	-1.073	6.898e-07
-1.052	3.106e-07	8.03106e-05	-1.0545	4.871e-07	4.04871e-05	-1.067	3.737e-06	1.3737e-05	-1.074	6.998e-07
-1.053	2.858e-07	8.02858e-05	-1.0555	4.769e-07	4.04769e-05	-1.068	3.811e-06	1.3811e-05	-1.075	6.798e-07
-1.054	3.073e-07	8.03073e-05	-1.0565	4.899e-07	4.04899e-05	-1.069	3.886e-06	1.3886e-05	-1.076	7.014e-07
-1.055	2.976e-07	8.02976e-05	-1.0575	4.947e-07	4.04947e-05	-1.07	3.904e-06	1.3904e-05	-1.077	6.863e-07
-1.056	2.93e-07	8.0293e-05	-1.0585	4.897e-07	4.04897e-05	-1.071	4.015e-06	1.4015e-05	-1.078	6.906e-07
-1.057	3.117e-07	8.03117e-05	-1.0595	5.087e-07	4.05087e-05	-1.072	4.034e-06	1.4034e-05	-1.079	7.003e-07
-1.058	2.869e-07	8.02869e-05	-1.0605	4.992e-07	4.04992e-05	-1.073	4.11e-06	1.411e-05	-1.08	6.808e-07
-1.059	3.085e-07	8.03085e-05	-1.0615	5.132e-07	4.05132e-05	-1.074	4.186e-06	1.4186e-05	-1.081	7.02e-07
-1.06	2.982e-07	8.02982e-05	-1.0625	5.183e-07	4.05183e-05	-1.075	4.204e-06	1.4204e-05	-1.082	6.867e-07
-1.061	2.942e-07	8.02942e-05	-1.0635	5.145e-07	4.05145e-05	-1.076	4.314e-06	1.4314e-05	-1.083	6.911e-07
-1.062	3.128e-07	8.03128e-05	-1.0645	5.345e-07	4.05345e-05	-1.077	4.334e-06	1.4334e-05	-1.084	7.006e-07
-1.063	2.878e-07	8.02878e-05	-1.0655	5.259e-07	4.05259e-05	-1.078	4.409e-06	1.4409e-05	-1.085	6.807e-07
-1.064	3.1e-07	8.031e-05	-1.0665	5.412e-07	4.05412e-05	-1.079	4.485e-06	1.4485e-05	-1.086	7.029e-07
-1.065	2.991e-07	8.02991e-05	-1.0675	5.468e-07	4.05468e-05	-1.08	4.503e-06	1.4503e-05	-1.087	6.867e-07
-1.066	2.952e-07	8.02952e-05	-1.0685	5.441e-07	4.05441e-05	-1.081	4.614e-06	1.4614e-05	-1.088	6.909e-07
-1.067	3.139e-07	8.03139e-05	-1.0695	5.651e-07	4.05651e-05	-1.082	4.632e-06	1.4632e-05	-1.089	7.007e-07
-1.068	2.89e-07	8.0289e-05	-1.0705	5.57e-07	4.0557e-05	-1.083	4.71e-06	1.471e-05	-1.09	6.813e-07
-1.069	3.114e-07	8.03114e-05	-1.0715	5.741e-07	4.05741e-05	-1.084	4.786e-06	1.4786e-05	-1.091	7.033e-07
-1.07	2.999e-07	8.02999e-05	-1.0725	5.804e-07	4.05804e-05	-1.085	4.803e-06	1.4803e-05	-1.092	6.877e-07
-1.071	2.968e-07	8.02968e-05	-1.0735	5.79e-07	4.0579e-05	-1.086	4.915e-06	1.4915e-05	-1.093	6.912e-07
-1.072	3.151e-07	8.03151e-05	-1.0745	6.007e-07	4.06007e-05	-1.087	4.93e-06	1.493e-05	-1.094	7.014e-07
-1.073	2.899e-07	8.02899e-05	-1.0755	5.943e-07	4.05943e-05	-1.088	5.007e-06	1.5007e-05	-1.095	6.815e-07
-1.074	3.127e-07	8.03127e-05	-1.0765	6.125e-07	4.06125e-05	-1.089	5.082e-06	1.5082e-05	-1.096	7.038e-07
-1.075	3.018e-07	8.03018e-05	-1.0775	6.201e-07	4.06201e-05	-1.09	5.098e-06	1.5098e-05	-1.097	6.883e-07
-1.076	2.978e-07	8.02978e-05	-1.0785	6.201e-07	4.06201e-05	-1.091	5.208e-06	1.5208e-05	-1.098	6.922e-07
-1.077	3.165e-07	8.03165e-05	-1.0795	6.435e-07	4.06435e-05	-1.092	5.223e-06	1.5223e-05	-1.099	7.023e-07
-1.078	2.911e-07	8.02911e-05	-1.0805	6.375e-07	4.06375e-05	-1.093	5.297e-06	1.5297e-05	-1.1	6.815e-07
-1.079	3.14e-07	8.0314e-05	-1.0815	6.578e-07	4.06578e-05	-1.094	5.369e-06	1.5369e-05	-1.101	7.04e-07
-1.08	3.023e-07	8.03023e-05	-1.0825	6.668e-07	4.06668e-05	-1.095	5.383e-06	1.5383e-05	-1.102	6.888e-07
-1.081	2.995e-07	8.02995e-05	-1.0835	6.687e-07	4.06687e-05	-1.096	5.491e-06	1.5491e-05	-1.103	6.924e-07
-1.082	3.175e-07	8.03175e-05	-1.0845	6.939e-07	4.06939e-05	-1.097	5.505e-06	1.5505e-05	-1.104	7.027e-07
-1.083	2.925e-07	8.02925e-05	-1.0855	6.899e-07	4.06899e-05	-1.098	5.578e-06	1.5578e-05	-1.105	6.823e-07
-1.084	3.149e-07	8.03149e-05	-1.0865	7.116e-07	4.07116e-05	-1.099	5.648e-06	1.5648e-05	-1.106	7.044e-07
-1.085	3.036e-07	8.03036e-05	-1.0875	7.218e-07	4.07218e-05	-1.1	5.659e-06	1.5659e-05	-1.107	6.891e-07
-1.086	3.005e-07	8.03005e-05	-1.0885	7.254e-07	4.07254e-05	-1.101	5.764e-06	1.5764e-05	-1.108	6.923e-07
-1.087	3.187e-07	8.03187e-05	-1.0895	7.524e-07	4.07524e-05	-1.102	5.775e-06	1.5775e-05	-1.109	7.03e-07
-1.088	2.937e-07	8.02937e-05	-1.0905	7.505e-07	4.07505e-05	-1.103	5.844e-06	1.5844e-05	-1.11	6.828e-07
-1.089	3.165e-07	8.03165e-05	-1.0915	7.743e-07	4.07743e-05	-1.104	5.91e-06	1.591e-05	-1.111	7.047e-07
-1.09	3.047e-07	8.03047e-05	-1.0925	7.873e-07	4.07873e-05	-1.105	5.919e-06	1.5919e-05	-1.112	6.896e-07
-1.091	3.019e-07	8.03019e-05	-1.0935	7.926e-07	4.07926e-05	-1.106	6.02e-06	1.602e-05	-1.113	6.928e-07
-1.092	3.198e-07	8.03198e-05	-1.0945	8.225e-07	4.08225e-05	-1.107	6.026e-06	1.6026e-05	-1.114	7.032e-07
-1.093	2.95e-07	8.0295e-05	-1.0955	8.229e-07	4.08229e-05	-1.108	6.095e-06	1.6095e-05	-1.115	6.836e-07
-1.094	3.177e-07	8.03177e-05	-1.0965	8.495e-07	4.08495e-05	-1.109	6.157e-06	1.6157e-05	-1.116	7.055e-07
-1.095	3.058e-07	8.03058e-05	-1.0975	8.634e-07	4.08634e-05	-1.11	6.163e-06	1.6163e-05	-1.117	6.902e-07
-1.096	3.036e-07	8.03036e-05	-1.0985	8.721e-07	4.08721e-05	-1.111	6.261e-06	1.6261e-05	-1.118	6.937e-07
-1.097	3.206e-07	8.03206e-05	-1.0995	9.027e-07	4.09027e-05	-1.112	6.263e-06	1.6263e-05	-1.119	7.033e-07
-1.098	2.96e-07	8.0296e-05	-1.1005	9.057e-07	4.09057e-05	-1.113	6.326e-06	1.6326e-05	-1.12	6.839e-07
-1.099	3.191e-07	8.03191e-05	-1.1015	9.346e-07	4.09346e-05	-1.114	6.386e-06	1.6386e-05	-1.121	7.056e-07
-1.1	3.07e-07	8.0307e-05	-1.1025	9.512e-07	4.09512e-05	-1.115	6.387e-06	1.6387e-05	-1.122	6.901e-07
-1.101	3.052e-07	8.03052e-05	-1.1035	9.63e-07	4.0963e-05	-1.116	6.483e-06	1.6483e-05	-1.123	6.943e-07
-1.102	3.22e-07	8.0322e-05	-1.1045	9.96e-07	4.0996e-05	-1.117	6.479e-06	1.6479e-05	-1.124	7.04e-07
-1.103	2.975e-07	8.02975e-05	-1.1055	1.001e-06	4.1001e-05	-1.118	6.538e-06	1.6538e-05	-1.125	6.843e-07
-1.104	3.206e-07	8.03206e-05	-1.1065	1.034e-06	4.1034e-05	-1.119	6.592e-06	1.6592e-05	-1.126	7.06e-07
-1.105	3.079e-07	8.03079e-05	-1.1075	1.052e-06	4.1052e-05	-1.12	6.588e-06	1.6588e-05	-1.127	6.907e-07
-1.106	3.065e-07	8.03065e-05	-1.1085	1.067e-06	4.1067e-05	-1.121	6.679e-06	1.6679e-05	-1.128	6.948e-07
-1.107	3.235e-07	8.03235e-05	-1.1095	1.104e-06	4.1104e-05	-1.122	6.671e-06	1.6671e-05	-1.129	7.049e-07
-1.108	2.988e-07	8.02988e-05	-1.1105	1.112e-06	4.1112e-05	-1.123	6.725e-06	1.6725e-05	-1.13	6.853e-07
-1.109	3.222e-07	8.03222e-05	-1.1115	1.148e-06	4.1148e-05	-1.124	6.774e-06	1.6774e-05	-1.131	7.07e-07
-1.11	3.088e-07	8.03088e-05	-1.1125	1.169e-06	4.1169e-05	-1.125	6.764e-06	1.6764e-05	-1.132	6.909e-07
-1.111	3.078e-07	8.03078e-05	-1.1135	1.187e-06	4.1187e-05	-1.126	6.848e-06	1.6848e-05	-1.133	6.95e-07
-1.112	3.247e-07	8.03247e-05	-1.1145	1.226e-06	4.1226e-05	-1.127	6.835e-06	1.6835e-05	-1.134	7.054e-07
-1.113	3e-07	8.03e-05	-1.1155	1.238e-06	4.1238e-05	-1.128	6.883e-06	1.6883e-05	-1.135	6.854e-07
-1.114	3.235e-07	8.03235e-05	-1.1165	1.277e-06	4.1277e-05	-1.129	6.927e-06	1.6927e-05	-1.136	7.074e-07
-1.115	3.103e-07	8.03103e-05	-1.1175	1.302e-06	4.1302e-05	-1.13	6.912e-06	1.6912e-05	-1.137	6.917e-07
-1.116	3.091e-07	8.03091e-05	-1.1185	1.324e-06	4.1324e-05	-1.131	6.99e-06	1.699e-05	-1.138	6.954e-07
-1.117	3.261e-07	8.03261e-05	-1.1195	1.367e-06	4.1367e-05	-1.132	6.971e-06	1.6971e-05	-1.139	7.054e-07
-1.118	3.011e-07	8.03011e-05	-1.1205	1.382e-06	4.1382e-05	-1.133	7.012e-06	1.7012e-05	-1.14	6.858e-07
-1.119	3.251e-07	8.03251e-05	-1.1215	1.425e-06	4.1425e-05	-1.134	7.051e-06	1.7051e-05	-1.141	7.08e-07
-1.12	3.117e-07	8.03117e-05	-1.1225	1.454e-06	4.1454e-05	-1.135	7.029e-06	1.7029e-05	-1.142	6.923e-07
-1.121	3.107e-07	8.03107e-05	-1.1235	1.48e-06	4.148e-05	-1.136	7.102e-06	1.7102e-05	-1.143	6.96e-07
-1.122	3.273e-07	8.03273e-05	-1.1245	1.527e-06	4.1527e-05	-1.137	7.077e-06	1.7077e-05	-1.144	7.063e-07
-1.123	3.026e-07	8.03026e-05	-1.1255	1.546e-06	4.1546e-05	-1.138	7.111e-06	1.7111e-05	-1.145	6.859e-07
-1.124	3.261e-07	8.03261e-05	-1.1265	1.594e-06	4.1594e-05	-1.139	7.143e-06	1.7143e-05	-1.146	7.08e-07
-1.125	3.133e-07	8.03133e-05	-1.1275	1.626e-06	4.1626e-05	-1.14	7.114e-06	1.7114e-05	-1.147	6.929e-07
-1.126	3.13e-07	8.0313e-05	-1.1285	1.659e-06	4.1659e-05	-1.141	7.182e-06	1.7182e-05	-1.148	6.976e-07
-1.127	3.289e-07	8.03289e-05	-1.1295	1.71e-06	4.171e-05	-1.142	7.152e-06	1.7152e-05	-1.149	7.074e-07
-1.128	3.044e-07	8.03044e-05	-1.1305	1.732e-06	4.1732e-05	-1.143	7.178e-06	1.7178e-05	-1.15	6.871e-07
-1.129	3.278e-07	8.03278e-05	-1.1315	1.784e-06	4.1784e-05	-1.144	7.202e-06	1.7202e-05	-1.151	7.087e-07
-1.13	3.144e-07	8.03144e-05	-1.1325	1.82e-06	4.182e-05	-1.145	7.166e-06	1.7166e-05	-1.152	6.934e-07
-1.131	3.14e-07	8.0314e-05	-1.1335	1.855e-06	4.1855e-05	-1.146	7.224e-06	1.7224e-05	-1.153	6.965e-07
-1.132	3.301e-07	8.03301e-05	-1.1345	1.91e-06	4.191e-05	-1.147	7.187e-06	1.7187e-05	-1.154	7.077e-07
-1.133	3.059e-07	8.03059e-05	-1.1355	1.937e-06	4.1937e-05	-1.148	7.206e-06	1.7206e-05	-1.155	6.876e-07
-1.134	3.294e-07	8.03294e-05	-1.1365	1.993e-06	4.1993e-05	-1.149	7.224e-06	1.7224e-05	-1.156	7.091e-07
-1.135	3.157e-07	8.03157e-05	-1.1375	2.033e-06	4.2033e-05	-1.15	7.182e-06	1.7182e-05	-1.157	6.938e-07
-1.136	3.156e-07	8.03156e-05	-1.1385	2.073e-06	4.2073e-05	-1.151	7.232e-06	1.7232e-05	-1.158	6.975e-07
-1.137	3.311e-07	8.03311e-05	-1.1395	2.132e-06	4.2132e-05	-1.152	7.189e-06	1.7189e-05	-1.159	7.077e-07
-1.138	3.073e-07	8.03073e-05	-1.1405	2.164e-06	4.2164e-05	-1.153	7.201e-06	1.7201e-05	-1.16	6.884e-07
-1.139	3.311e-07	8.03311e-05	-1.1415	2.225e-06	4.2225e-05	-1.154	7.213e-06	1.7213e-05	-1.161	7.096e-07
-1.14	3.17e-07	8.0317e-05	-1.1425	2.268e-06	4.2268e-05	-1.155	7.164e-06	1.7164e-05	-1.162	6.944e-07
-1.141	3.176e-07	8.03176e-05	-1.1435	2.314e-06	4.2314e-05	-1.156	7.208e-06	1.7208e-05	-1.163	6.98e-07
-1.142	3.324e-07	8.03324e-05	-1.1445	2.377e-06	4.2377e-05	-1.157	7.158e-06	1.7158e-05	-1.164	7.079e-07
-1.143	3.086e-07	8.03086e-05	-1.1455	2.414e-06	4.2414e-05	-1.158	7.163e-06	1.7163e-05	-1.165	6.883e-07
-1.144	3.328e-07	8.03328e-05	-1.1465	2.481e-06	4.2481e-05	-1.159	7.169e-06	1.7169e-05	-1.166	7.097e-07
-1.145	3.183e-07	8.03183e-05	-1.1475	2.528e-06	4.2528e-05	-1.16	7.114e-06	1.7114e-05	-1.167	6.95e-07
-1.146	3.194e-07	8.03194e-05	-1.1485	2.579e-06	4.2579e-05	-1.161	7.152e-06	1.7152e-05	-1.168	6.989e-07
-1.147	3.342e-07	8.03342e-05	-1.1495	2.646e-06	4.2646e-05	-1.162	7.097e-06	1.7097e-05	-1.169	7.087e-07
-1.148	3.103e-07	8.03103e-05	-1.1505	2.686e-06	4.2686e-05	-1.163	7.095e-06	1.7095e-05	-1.17	6.888e-07
-1.149	3.345e-07	8.03345e-05	-1.1515	2.756e-06	4.2756e-05	-1.164	7.097e-06	1.7097e-05	-1.171	7.106e-07
-1.15	3.197e-07	8.03197e-05	-1.1525	2.807e-06	4.2807e-05	-1.165	7.035e-06	1.7035e-05	-1.172	6.951e-07
-1.151	3.209e-07	8.03209e-05	-1.1535	2.863e-06	4.2863e-05	-1.166	7.068e-06	1.7068e-05	-1.173	6.99e-07
-1.152	3.36e-07	8.0336e-05	-1.1545	2.935e-06	4.2935e-05	-1.167	7.01e-06	1.701e-05	-1.174	7.091e-07
-1.153	3.116e-07	8.03116e-05	-1.1555	2.979e-06	4.2979e-05	-1.168	7.002e-06	1.7002e-05	-1.175	6.896e-07
-1.154	3.362e-07	8.03362e-05	-1.1565	3.055e-06	4.3055e-05	-1.169	7e-06	1.7e-05	-1.176	7.114e-07
-1.155	3.212e-07	8.03212e-05	-1.1575	3.11e-06	4.311e-05	-1.17	6.934e-06	1.6934e-05	-1.177	6.955e-07
-1.156	3.223e-07	8.03223e-05	-1.1585	3.171e-06	4.3171e-05	-1.171	6.961e-06	1.6961e-05	-1.178	6.992e-07
-1.157	3.376e-07	8.03376e-05	-1.1595	3.248e-06	4.3248e-05	-1.172	6.901e-06	1.6901e-05	-1.179	7.1e-07
-1.158	3.136e-07	8.03136e-05	-1.1605	3.297e-06	4.3297e-05	-1.173	6.888e-06	1.6888e-05	-1.18	6.9e-07
-1.159	3.378e-07	8.03378e-05	-1.1615	3.378e-06	4.3378e-05	-1.174	6.884e-06	1.6884e-05	-1.181	7.119e-07
-1.16	3.233e-07	8.03233e-05	-1.1625	3.437e-06	4.3437e-05	-1.175	6.815e-06	1.6815e-05	-1.182	6.969e-07
-1.161	3.241e-07	8.03241e-05	-1.1635	3.501e-06	4.3501e-05	-1.176	6.837e-06	1.6837e-05	-1.183	7e-07
-1.162	3.392e-07	8.03392e-05	-1.1645	3.582e-06	4.3582e-05	-1.177	6.775e-06	1.6775e-05	-1.184	7.104e-07
-1.163	3.152e-07	8.03152e-05	-1.1655	3.635e-06	4.3635e-05	-1.178	6.758e-06	1.6758e-05	-1.185	6.908e-07
-1.164	3.399e-07	8.03399e-05	-1.1665	3.72e-06	4.372e-05	-1.179	6.752e-06	1.6752e-05	-1.186	7.123e-07
-1.165	3.248e-07	8.03248e-05	-1.1675	3.783e-06	4.3783e-05	-1.18	6.681e-06	1.6681e-05	-1.187	6.976e-07
-1.166	3.261e-07	8.03261e-05	-1.1685	3.852e-06	4.3852e-05	-1.181	6.7e-06	1.67e-05	-1.188	7.006e-07
-1.167	3.408e-07	8.03408e-05	-1.1695	3.936e-06	4.3936e-05	-1.182	6.638e-06	1.6638e-05	-1.189	7.11e-07
-1.168	3.17e-07	8.0317e-05	-1.1705	3.994e-06	4.3994e-05	-1.183	6.618e-06	1.6618e-05	-1.19	6.912e-07
-1.169	3.412e-07	8.03412e-05	-1.1715	4.083e-06	4.4083e-05	-1.184	6.61e-06	1.661e-05	-1.191	7.127e-07
-1.17	3.264e-07	8.03264e-05	-1.1725	4.15e-06	4.415e-05	-1.185	6.538e-06	1.6538e-05	-1.192	6.982e-07
-1.171	3.283e-07	8.03283e-05	-1.1735	4.223e-06	4.4223e-05	-1.186	6.557e-06	1.6557e-05	-1.193	7.015e-07
-1.172	3.424e-07	8.03424e-05	-1.1745	4.31e-06	4.431e-05	-1.187	6.494e-06	1.6494e-05	-1.194	7.118e-07
-1.173	3.191e-07	8.03191e-05	-1.1755	4.37e-06	4.437e-05	-1.188	6.472e-06	1.6472e-05	-1.195	6.922e-07
-1.174	3.432e-07	8.03432e-05	-1.1765	4.462e-06	4.4462e-05	-1.189	6.464e-06	1.6464e-05	-1.196	7.129e-07
-1.175	3.282e-07	8.03282e-05	-1.1775	4.532e-06	4.4532e-05	-1.19	6.39e-06	1.639e-05	-1.197	6.98e-07
-1.176	3.303e-07	8.03303e-05	-1.1785	4.609e-06	4.4609e-05	-1.191	6.408e-06	1.6408e-05	-1.198	7.019e-07
-1.177	3.444e-07	8.03444e-05	-1.1795	4.701e-06	4.4701e-05	-1.192	6.345e-06	1.6345e-05	-1.199	7.124e-07
-1.178	3.213e-07	8.03213e-05	-1.1805	4.766e-06	4.4766e-05	-1.193	6.322e-06	1.6322e-05	-1.2	6.929e-07
-1.179	3.456e-07	8.03456e-05	-1.1815	4.863e-06	4.4863e-05	-1.194	6.316e-06	1.6316e-05	-1.201	7.139e-07
-1.18	3.297e-07	8.03297e-05	-1.1825	4.936e-06	4.4936e-05	-1.195	6.241e-06	1.6241e-05	-1.202	6.99e-07
-1.181	3.326e-07	8.03326e-05	-1.1835	5.016e-06	4.5016e-05	-1.196	6.257e-06	1.6257e-05	-1.203	7.023e-07
-1.182	3.461e-07	8.03461e-05	-1.1845	5.11e-06	4.511e-05	-1.197	6.196e-06	1.6196e-05	-1.204	7.125e-07
-1.183	3.231e-07	8.03231e-05	-1.1855	5.177e-06	4.5177e-05	-1.198	6.172e-06	1.6172e-05	-1.205	6.932e-07
-1.184	3.477e-07	8.03477e-05	-1.1865	5.277e-06	4.5277e-05	-1.199	6.167e-06	1.6167e-05	-1.206	7.152e-07
-1.185	3.319e-07	8.03319e-05	-1.1875	5.353e-06	4.5353e-05	-1.2	6.094e-06	1.6094e-05	-1.207	6.998e-07
-1.186	3.349e-07	8.03349e-05	-1.1885	5.436e-06	4.5436e-05	-1.201	6.11e-06	1.611e-05	-1.208	7.032e-07
-1.187	3.477e-07	8.03477e-05	-1.1895	5.533e-06	4.5533e-05	-1.202	6.051e-06	1.6051e-05	-1.209	7.132e-07
-1.188	3.248e-07	8.03248e-05	-1.1905	5.604e-06	4.5604e-05	-1.203	6.026e-06	1.6026e-05	-1.21	6.935e-07
-1.189	3.499e-07	8.03499e-05	-1.1915	5.706e-06	4.5706e-05	-1.204	6.023e-06	1.6023e-05	-1.211	7.152e-07
-1.19	3.336e-07	8.03336e-05	-1.1925	5.784e-06	4.5784e-05	-1.205	5.95e-06	1.595e-05	-1.212	6.997e-07
-1.191	3.371e-07	8.03371e-05	-1.1935	5.87e-06	4.587e-05	-1.206	5.968e-06	1.5968e-05	-1.213	7.038e-07
-1.192	3.503e-07	8.03503e-05	-1.1945	5.967e-06	4.5967e-05	-1.207	5.91e-06	1.591e-05	-1.214	7.137e-07
-1.193	3.269e-07	8.03269e-05	-1.1955	6.04e-06	4.604e-05	-1.208	5.886e-06	1.5886e-05	-1.215	6.937e-07
-1.194	3.522e-07	8.03522e-05	-1.1965	6.144e-06	4.6144e-05	-1.209	5.884e-06	1.5884e-05	-1.216	7.155e-07
-1.195	3.358e-07	8.03358e-05	-1.1975	6.224e-06	4.6224e-05	-1.21	5.813e-06	1.5813e-05	-1.217	7.005e-07
-1.196	3.393e-07	8.03393e-05	-1.1985	6.313e-06	4.6313e-05	-1.211	5.831e-06	1.5831e-05	-1.218	7.044e-07
-1.197	3.526e-07	8.03526e-05	-1.1995	6.415e-06	4.6415e-05	-1.212	5.776e-06	1.5776e-05	-1.219	7.147e-07
-1.198	3.293e-07	8.03293e-05	-1.2005	6.489e-06	4.6489e-05	-1.213	5.751e-06	1.5751e-05	-1.22	6.945e-07
-1.199	3.546e-07	8.03546e-05	-1.2015	6.596e-06	4.6596e-05	-1.214	5.751e-06	1.5751e-05	-1.221	7.164e-07
-1.2	3.382e-07	8.03382e-05	-1.2025	6.678e-06	4.6678e-05	-1.215	5.681e-06	1.5681e-05	-1.222	7.009e-07
-1.201	3.419e-07	8.03419e-05	-1.2035	6.767e-06	4.6767e-05	-1.216	5.699e-06	1.5699e-05	-1.223	7.048e-07
-1.202	3.55e-07	8.0355e-05	-1.2045	6.87e-06	4.687e-05	-1.217	5.646e-06	1.5646e-05	-1.224	7.156e-07
-1.203	3.318e-07	8.03318e-05	-1.2055	6.946e-06	4.6946e-05	-1.218	5.622e-06	1.5622e-05	-1.225	6.958e-07
-1.204	3.568e-07	8.03568e-05	-1.2065	7.054e-06	4.7054e-05	-1.219	5.624e-06	1.5624e-05	-1.226	7.174e-07
-1.205	3.406e-07	8.03406e-05	-1.2075	7.139e-06	4.7139e-05	-1.22	5.555e-06	1.5555e-05	-1.227	7.026e-07
-1.206	3.442e-07	8.03442e-05	-1.2085	7.23e-06	4.723e-05	-1.221	5.574e-06	1.5574e-05	-1.228	7.056e-07
-1.207	3.571e-07	8.03571e-05	-1.2095	7.333e-06	4.7333e-05	-1.222	5.522e-06	1.5522e-05	-1.229	7.161e-07
-1.208	3.344e-07	8.03344e-05	-1.2105	7.41e-06	4.741e-05	-1.223	5.499e-06	1.5499e-05	-1.23	6.962e-07
-1.209	3.595e-07	8.03595e-05	-1.2115	7.518e-06	4.7518e-05	-1.224	5.502e-06	1.5502e-05	-1.231	7.18e-07
-1.21	3.432e-07	8.03432e-05	-1.2125	7.603e-06	4.7603e-05	-1.225	5.435e-06	1.5435e-05	-1.232	7.035e-07
-1.211	3.472e-07	8.03472e-05	-1.2135	7.694e-06	4.7694e-05	-1.226	5.454e-06	1.5454e-05	-1.233	7.064e-07
-1.212	3.591e-07	8.03591e-05	-1.2145	7.799e-06	4.7799e-05	-1.227	5.404e-06	1.5404e-05	-1.234	7.169e-07
-1.213	3.372e-07	8.03372e-05	-1.2155	7.876e-06	4.7876e-05	-1.228	5.383e-06	1.5383e-05	-1.235	6.976e-07
-1.214	3.622e-07	8.03622e-05	-1.2165	7.987e-06	4.7987e-05	-1.229	5.387e-06	1.5387e-05	-1.236	7.185e-07
-1.215	3.456e-07	8.03456e-05	-1.2175	8.071e-06	4.8071e-05	-1.23	5.322e-06	1.5322e-05	-1.237	7.039e-07
-1.216	3.5e-07	8.035e-05	-1.2185	8.163e-06	4.8163e-05	-1.231	5.343e-06	1.5343e-05	-1.238	7.078e-07
-1.217	3.618e-07	8.03618e-05	-1.2195	8.268e-06	4.8268e-05	-1.232	5.294e-06	1.5294e-05	-1.239	7.177e-07
-1.218	3.402e-07	8.03402e-05	-1.2205	8.346e-06	4.8346e-05	-1.233	5.274e-06	1.5274e-05	-1.24	6.983e-07
-1.219	3.65e-07	8.0365e-05	-1.2215	8.455e-06	4.8455e-05	-1.234	5.28e-06	1.528e-05	-1.241	7.196e-07
-1.22	3.481e-07	8.03481e-05	-1.2225	8.539e-06	4.8539e-05	-1.235	5.215e-06	1.5215e-05	-1.242	7.047e-07
-1.221	3.534e-07	8.03534e-05	-1.2235	8.631e-06	4.8631e-05	-1.236	5.238e-06	1.5238e-05	-1.243	7.086e-07
-1.222	3.649e-07	8.03649e-05	-1.2245	8.737e-06	4.8737e-05	-1.237	5.191e-06	1.5191e-05	-1.244	7.184e-07
-1.223	3.428e-07	8.03428e-05	-1.2255	8.814e-06	4.8814e-05	-1.238	5.171e-06	1.5171e-05	-1.245	6.992e-07
-1.224	3.682e-07	8.03682e-05	-1.2265	8.923e-06	4.8923e-05	-1.239	5.178e-06	1.5178e-05	-1.246	7.207e-07
-1.225	3.508e-07	8.03508e-05	-1.2275	9.006e-06	4.9006e-05	-1.24	5.114e-06	1.5114e-05	-1.247	7.055e-07
-1.226	3.565e-07	8.03565e-05	-1.2285	9.097e-06	4.9097e-05	-1.241	5.138e-06	1.5138e-05	-1.248	7.091e-07
-1.227	3.676e-07	8.03676e-05	-1.2295	9.2e-06	4.92e-05	-1.242	5.093e-06	1.5093e-05	-1.249	7.194e-07
-1.228	3.457e-07	8.03457e-05	-1.2305	9.276e-06	4.9276e-05	-1.243	5.073e-06	1.5073e-05	-1.25	7.003e-07
-1.229	3.714e-07	8.03714e-05	-1.2315	9.384e-06	4.9384e-05	-1.244	5.083e-06	1.5083e-05	-1.251	7.217e-07
-1.23	3.539e-07	8.03539e-05	-1.2325	9.467e-06	4.9467e-05	-1.245	5.02e-06	1.502e-05	-1.252	7.069e-07
-1.231	3.597e-07	8.03597e-05	-1.2335	9.558e-06	4.9558e-05	-1.246	5.044e-06	1.5044e-05	-1.253	7.107e-07
-1.232	3.71e-07	8.0371e-05	-1.2345	9.659e-06	4.9659e-05	-1.247	5.001e-06	1.5001e-05	-1.254	7.207e-07
-1.233	3.49e-07	8.0349e-05	-1.2355	9.734e-06	4.9734e-05	-1.248	4.982e-06	1.4982e-05	-1.255	7.011e-07
-1.234	3.751e-07	8.03751e-05	-1.2365	9.84e-06	4.984e-05	-1.249	4.992e-06	1.4992e-05	-1.256	7.23e-07
-1.235	3.573e-07	8.03573e-05	-1.2375	9.921e-06	4.9921e-05	-1.25	4.931e-06	1.4931e-05	-1.257	7.08e-07
-1.236	3.63e-07	8.0363e-05	-1.2385	1.001e-05	5.001e-05	-1.251	4.956e-06	1.4956e-05	-1.258	7.114e-07
-1.237	3.746e-07	8.03746e-05	-1.2395	1.011e-05	5.011e-05	-1.252	4.914e-06	1.4914e-05	-1.259	7.219e-07
-1.238	3.524e-07	8.03524e-05	-1.2405	1.018e-05	5.018e-05	-1.253	4.895e-06	1.4895e-05	-1.26	7.018e-07
-1.239	3.782e-07	8.03782e-05	-1.2415	1.029e-05	5.029e-05	-1.254	4.907e-06	1.4907e-05	-1.261	7.239e-07
-1.24	3.606e-07	8.03606e-05	-1.2425	1.037e-05	5.037e-05	-1.255	4.847e-06	1.4847e-05	-1.262	7.088e-07
-1.241	3.667e-07	8.03667e-05	-1.2435	1.045e-05	5.045e-05	-1.256	4.873e-06	1.4873e-05	-1.263	7.126e-07
-1.242	3.778e-07	8.03778e-05	-1.2445	1.055e-05	5.055e-05	-1.257	4.832e-06	1.4832e-05	-1.264	7.231e-07
-1.243	3.562e-07	8.03562e-05	-1.2455	1.062e-05	5.062e-05	-1.258	4.814e-06	1.4814e-05	-1.265	7.034e-07
-1.244	3.82e-07	8.0382e-05	-1.2465	1.072e-05	5.072e-05	-1.259	4.826e-06	1.4826e-05	-1.266	7.245e-07
-1.245	3.644e-07	8.03644e-05	-1.2475	1.079e-05	5.079e-05	-1.26	4.767e-06	1.4767e-05	-1.267	7.1e-07
-1.246	3.706e-07	8.03706e-05	-1.2485	1.088e-05	5.088e-05	-1.261	4.793e-06	1.4793e-05	-1.268	7.136e-07
-1.247	3.816e-07	8.03816e-05	-1.2495	1.097e-05	5.097e-05	-1.262	4.753e-06	1.4753e-05	-1.269	7.243e-07
-1.248	3.605e-07	8.03605e-05	-1.2505	1.104e-05	5.104e-05	-1.263	4.737e-06	1.4737e-05	-1.27	7.048e-07
-1.249	3.859e-07	8.03859e-05	-1.2515	1.114e-05	5.114e-05	-1.264	4.75e-06	1.475e-05	-1.271	7.26e-07
-1.25	3.685e-07	8.03685e-05	-1.2525	1.121e-05	5.121e-05	-1.265	4.691e-06	1.4691e-05	-1.272	7.117e-07
-1.251	3.749e-07	8.03749e-05	-1.2535	1.129e-05	5.129e-05	-1.266	4.718e-06	1.4718e-05	-1.273	7.147e-07
-1.252	3.853e-07	8.03853e-05	-1.2545	1.138e-05	5.138e-05	-1.267	4.679e-06	1.4679e-05	-1.274	7.254e-07
-1.253	3.649e-07	8.03649e-05	-1.2555	1.144e-05	5.144e-05	-1.268	4.664e-06	1.4664e-05	-1.275	7.062e-07
-1.254	3.901e-07	8.03901e-05	-1.2565	1.154e-05	5.154e-05	-1.269	4.678e-06	1.4678e-05	-1.276	7.272e-07
-1.255	3.723e-07	8.03723e-05	-1.2575	1.16e-05	5.16e-05	-1.27	4.62e-06	1.462e-05	-1.277	7.127e-07
-1.256	3.798e-07	8.03798e-05	-1.2585	1.168e-05	5.168e-05	-1.271	4.647e-06	1.4647e-05	-1.278	7.162e-07
-1.257	3.895e-07	8.03895e-05	-1.2595	1.177e-05	5.177e-05	-1.272	4.61e-06	1.461e-05	-1.279	7.263e-07
-1.258	3.693e-07	8.03693e-05	-1.2605	1.182e-05	5.182e-05	-1.273	4.594e-06	1.4594e-05	-1.28	7.07e-07
-1.259	3.949e-07	8.03949e-05	-1.2615	1.191e-05	5.191e-05	-1.274	4.61e-06	1.461e-05	-1.281	7.286e-07
-1.26	3.77e-07	8.0377e-05	-1.2625	1.198e-05	5.198e-05	-1.275	4.553e-06	1.4553e-05	-1.282	7.145e-07
-1.261	3.847e-07	8.03847e-05	-1.2635	1.205e-05	5.205e-05	-1.276	4.581e-06	1.4581e-05	-1.283	7.18e-07
-1.262	3.94e-07	8.0394e-05	-1.2645	1.213e-05	5.213e-05	-1.277	4.544e-06	1.4544e-05	-1.284	7.276e-07
-1.263	3.742e-07	8.03742e-05	-1.2655	1.218e-05	5.218e-05	-1.278	4.529e-06	1.4529e-05	-1.285	7.085e-07
-1.264	4.001e-07	8.04001e-05	-1.2665	1.227e-05	5.227e-05	-1.279	4.545e-06	1.4545e-05	-1.286	7.298e-07
-1.265	3.815e-07	8.03815e-05	-1.2675	1.232e-05	5.232e-05	-1.28	4.489e-06	1.4489e-05	-1.287	7.15e-07
-1.266	3.9e-07	8.039e-05	-1.2685	1.239e-05	5.239e-05	-1.281	4.518e-06	1.4518e-05	-1.288	7.192e-07
-1.267	3.994e-07	8.03994e-05	-1.2695	1.247e-05	5.247e-05	-1.282	4.482e-06	1.4482e-05	-1.289	7.294e-07
-1.268	3.797e-07	8.03797e-05	-1.2705	1.251e-05	5.251e-05	-1.283	4.467e-06	1.4467e-05	-1.29	7.101e-07
-1.269	4.057e-07	8.04057e-05	-1.2715	1.259e-05	5.259e-05	-1.284	4.485e-06	1.4485e-05	-1.291	7.318e-07
-1.27	3.869e-07	8.03869e-05	-1.2725	1.264e-05	5.264e-05	-1.285	4.428e-06	1.4428e-05	-1.292	7.166e-07
-1.271	3.956e-07	8.03956e-05	-1.2735	1.27e-05	5.27e-05	-1.286	4.458e-06	1.4458e-05	-1.293	7.207e-07
-1.272	4.054e-07	8.04054e-05	-1.2745	1.277e-05	5.277e-05	-1.287	4.423e-06	1.4423e-05	-1.294	7.309e-07
-1.273	3.854e-07	8.03854e-05	-1.2755	1.282e-05	5.282e-05	-1.288	4.409e-06	1.4409e-05	-1.295	7.115e-07
-1.274	4.118e-07	8.04118e-05	-1.2765	1.289e-05	5.289e-05	-1.289	4.427e-06	1.4427e-05	-1.296	7.335e-07
-1.275	3.932e-07	8.03932e-05	-1.2775	1.294e-05	5.294e-05	-1.29	4.371e-06	1.4371e-05	-1.297	7.185e-07
-1.276	4.018e-07	8.04018e-05	-1.2785	1.299e-05	5.299e-05	-1.291	4.401e-06	1.4401e-05	-1.298	7.221e-07
-1.277	4.116e-07	8.04116e-05	-1.2795	1.305e-05	5.305e-05	-1.292	4.367e-06	1.4367e-05	-1.299	7.326e-07
-1.278	3.917e-07	8.03917e-05	-1.2805	1.309e-05	5.309e-05	-1.293	4.353e-06	1.4353e-05	-1.3	7.131e-07
-1.279	4.185e-07	8.04185e-05	-1.2815	1.315e-05	5.315e-05	-1.294	4.371e-06	1.4371e-05	-1.301	7.351e-07
-1.28	4.004e-07	8.04004e-05	-1.2825	1.319e-05	5.319e-05	-1.295	4.318e-06	1.4318e-05	-1.302	7.205e-07
-1.281	4.093e-07	8.04093e-05	-1.2835	1.324e-05	5.324e-05	-1.296	4.347e-06	1.4347e-05	-1.303	7.237e-07
-1.282	4.184e-07	8.04184e-05	-1.2845	1.33e-05	5.33e-05	-1.297	4.315e-06	1.4315e-05	-1.304	7.344e-07
-1.283	3.988e-07	8.03988e-05	-1.2855	1.333e-05	5.333e-05	-1.298	4.301e-06	1.4301e-05	-1.305	7.144e-07
-1.284	4.254e-07	8.04254e-05	-1.2865	1.339e-05	5.339e-05	-1.299	4.319e-06	1.4319e-05	-1.306	7.365e-07
-1.285	4.073e-07	8.04073e-05	-1.2875	1.342e-05	5.342e-05	-1.3	4.267e-06	1.4267e-05	-1.307	7.222e-07
-1.286	4.17e-07	8.0417e-05	-1.2885	1.346e-05	5.346e-05	-1.301	4.297e-06	1.4297e-05	-1.308	7.255e-07
-1.287	4.26e-07	8.0426e-05	-1.2895	1.351e-05	5.351e-05	-1.302	4.264e-06	1.4264e-05	-1.309	7.363e-07
-1.288	4.072e-07	8.04072e-05	-1.2905	1.353e-05	5.353e-05	-1.303	4.251e-06	1.4251e-05	-1.31	7.165e-07
-1.289	4.335e-07	8.04335e-05	-1.2915	1.359e-05	5.359e-05	-1.304	4.27e-06	1.427e-05	-1.311	7.382e-07
-1.29	4.152e-07	8.04152e-05	-1.2925	1.361e-05	5.361e-05	-1.305	4.217e-06	1.4217e-05	-1.312	7.239e-07
-1.291	4.254e-07	8.04254e-05	-1.2935	1.365e-05	5.365e-05	-1.306	4.248e-06	1.4248e-05	-1.313	7.274e-07
-1.292	4.343e-07	8.04343e-05	-1.2945	1.369e-05	5.369e-05	-1.307	4.216e-06	1.4216e-05	-1.314	7.381e-07
-1.293	4.162e-07	8.04162e-05	-1.2955	1.371e-05	5.371e-05	-1.308	4.204e-06	1.4204e-05	-1.315	7.19e-07
-1.294	4.429e-07	8.04429e-05	-1.2965	1.375e-05	5.375e-05	-1.309	4.222e-06	1.4222e-05	-1.316	7.402e-07
-1.295	4.244e-07	8.04244e-05	-1.2975	1.377e-05	5.377e-05	-1.31	4.17e-06	1.417e-05	-1.317	7.254e-07
-1.296	4.353e-07	8.04353e-05	-1.2985	1.38e-05	5.38e-05	-1.311	4.202e-06	1.4202e-05	-1.318	7.295e-07
-1.297	4.439e-07	8.04439e-05	-1.2995	1.384e-05	5.384e-05	-1.312	4.17e-06	1.417e-05	-1.319	7.394e-07
-1.298	4.26e-07	8.0426e-05	-1.3005	1.385e-05	5.385e-05	-1.313	4.158e-06	1.4158e-05	-1.32	7.209e-07
-1.299	4.533e-07	8.04533e-05	-1.3015	1.389e-05	5.389e-05	-1.314	4.178e-06	1.4178e-05	-1.321	7.423e-07
-1.3	4.349e-07	8.04349e-05	-1.3025	1.391e-05	5.391e-05	-1.315	4.125e-06	1.4125e-05	-1.322	7.275e-07
-1.301	4.465e-07	8.04465e-05	-1.3035	1.393e-05	5.393e-05	-1.316	4.158e-06	1.4158e-05	-1.323	7.318e-07
-1.302	4.546e-07	8.04546e-05	-1.3045	1.397e-05	5.397e-05	-1.317	4.125e-06	1.4125e-05	-1.324	7.417e-07
-1.303	4.374e-07	8.04374e-05	-1.3055	1.397e-05	5.397e-05	-1.318	4.114e-06	1.4114e-05	-1.325	7.229e-07
-1.304	4.652e-07	8.04652e-05	-1.3065	1.401e-05	5.401e-05	-1.319	4.135e-06	1.4135e-05	-1.326	7.445e-07
-1.305	4.467e-07	8.04467e-05	-1.3075	1.402e-05	5.402e-05	-1.32	4.083e-06	1.4083e-05	-1.327	7.295e-07
-1.306	4.59e-07	8.0459e-05	-1.3085	1.404e-05	5.404e-05	-1.321	4.116e-06	1.4116e-05	-1.328	7.341e-07
-1.307	4.673e-07	8.04673e-05	-1.3095	1.407e-05	5.407e-05	-1.322	4.085e-06	1.4085e-05	-1.329	7.443e-07
-1.308	4.505e-07	8.04505e-05	-1.3105	1.408e-05	5.408e-05	-1.323	4.073e-06	1.4073e-05	-1.33	7.251e-07
-1.309	4.785e-07	8.04785e-05	-1.3115	1.411e-05	5.411e-05	-1.324	4.094e-06	1.4094e-05	-1.331	7.473e-07
-1.31	4.599e-07	8.04599e-05	-1.3125	1.412e-05	5.412e-05	-1.325	4.043e-06	1.4043e-05	-1.332	7.32e-07
-1.311	4.731e-07	8.04731e-05	-1.3135	1.414e-05	5.414e-05	-1.326	4.075e-06	1.4075e-05	-1.333	7.365e-07
-1.312	4.818e-07	8.04818e-05	-1.3145	1.417e-05	5.417e-05	-1.327	4.045e-06	1.4045e-05	-1.334	7.471e-07
-1.313	4.657e-07	8.04657e-05	-1.3155	1.417e-05	5.417e-05	-1.328	4.033e-06	1.4033e-05	-1.335	7.272e-07
-1.314	4.936e-07	8.04936e-05	-1.3165	1.421e-05	5.421e-05	-1.329	4.055e-06	1.4055e-05	-1.336	7.497e-07
-1.315	4.754e-07	8.04754e-05	-1.3175	1.422e-05	5.422e-05	-1.33	4.004e-06	1.4004e-05	-1.337	7.346e-07
-1.316	4.893e-07	8.04893e-05	-1.3185	1.424e-05	5.424e-05	-1.331	4.037e-06	1.4037e-05	-1.338	7.388e-07
-1.317	4.983e-07	8.04983e-05	-1.3195	1.427e-05	5.427e-05	-1.332	4.008e-06	1.4008e-05	-1.339	7.492e-07
-1.318	4.825e-07	8.04825e-05	-1.3205	1.427e-05	5.427e-05	-1.333	3.996e-06	1.3996e-05	-1.34	7.298e-07
-1.319	5.114e-07	8.05114e-05	-1.3215	1.431e-05	5.431e-05	-1.334	4.018e-06	1.4018e-05	-1.341	7.522e-07
-1.32	4.936e-07	8.04936e-05	-1.3225	1.432e-05	5.432e-05	-1.335	3.967e-06	1.3967e-05	-1.342	7.376e-07
-1.321	5.081e-07	8.05081e-05	-1.3235	1.434e-05	5.434e-05	-1.336	4e-06	1.4e-05	-1.343	7.411e-07
-1.322	5.167e-07	8.05167e-05	-1.3245	1.437e-05	5.437e-05	-1.337	3.97e-06	1.397e-05	-1.344	7.524e-07
-1.323	5.022e-07	8.05022e-05	-1.3255	1.438e-05	5.438e-05	-1.338	3.96e-06	1.396e-05	-1.345	7.327e-07
-1.324	5.317e-07	8.05317e-05	-1.3265	1.442e-05	5.442e-05	-1.339	3.983e-06	1.3983e-05	-1.346	7.553e-07
-1.325	5.144e-07	8.05144e-05	-1.3275	1.443e-05	5.443e-05	-1.34	3.932e-06	1.3932e-05	-1.347	7.405e-07
-1.326	5.297e-07	8.05297e-05	-1.3285	1.446e-05	5.446e-05	-1.341	3.966e-06	1.3966e-05	-1.348	7.445e-07
-1.327	5.388e-07	8.05388e-05	-1.3295	1.449e-05	5.449e-05	-1.342	3.937e-06	1.3937e-05	-1.349	7.554e-07
-1.328	5.254e-07	8.05254e-05	-1.3305	1.45e-05	5.45e-05	-1.343	3.926e-06	1.3926e-05	-1.35	7.36e-07
-1.329	5.552e-07	8.05552e-05	-1.3315	1.455e-05	5.455e-05	-1.344	3.949e-06	1.3949e-05	-1.351	7.58e-07
-1.33	5.388e-07	8.05388e-05	-1.3325	1.457e-05	5.457e-05	-1.345	3.899e-06	1.3899e-05	-1.352	7.443e-07
-1.331	5.562e-07	8.05562e-05	-1.3335	1.46e-05	5.46e-05	-1.346	3.934e-06	1.3934e-05	-1.353	7.492e-07
-1.332	5.646e-07	8.05646e-05	-1.3345	1.464e-05	5.464e-05	-1.347	3.905e-06	1.3905e-05	-1.354	7.588e-07
-1.333	5.524e-07	8.05524e-05	-1.3355	1.466e-05	5.466e-05	-1.348	3.894e-06	1.3894e-05	-1.355	7.399e-07
-1.334	5.823e-07	8.05823e-05	-1.3365	1.471e-05	5.471e-05	-1.349	3.916e-06	1.3916e-05	-1.356	7.615e-07
-1.335	5.663e-07	8.05663e-05	-1.3375	1.473e-05	5.473e-05	-1.35	3.867e-06	1.3867e-05	-1.357	7.473e-07
-1.336	5.844e-07	8.05844e-05	-1.3385	1.477e-05	5.477e-05	-1.351	3.901e-06	1.3901e-05	-1.358	7.517e-07
-1.337	5.936e-07	8.05936e-05	-1.3395	1.481e-05	5.481e-05	-1.352	3.873e-06	1.3873e-05	-1.359	7.623e-07
-1.338	5.831e-07	8.05831e-05	-1.3405	1.484e-05	5.484e-05	-1.353	3.864e-06	1.3864e-05	-1.36	7.439e-07
-1.339	6.137e-07	8.06137e-05	-1.3415	1.489e-05	5.489e-05	-1.354	3.886e-06	1.3886e-05	-1.361	7.656e-07
-1.34	5.984e-07	8.05984e-05	-1.3425	1.492e-05	5.492e-05	-1.355	3.838e-06	1.3838e-05	-1.362	7.508e-07
-1.341	6.178e-07	8.06178e-05	-1.3435	1.496e-05	5.496e-05	-1.356	3.872e-06	1.3872e-05	-1.363	7.556e-07
-1.342	6.276e-07	8.06276e-05	-1.3445	1.502e-05	5.502e-05	-1.357	3.844e-06	1.3844e-05	-1.364	7.659e-07
-1.343	6.184e-07	8.06184e-05	-1.3455	1.505e-05	5.505e-05	-1.358	3.835e-06	1.3835e-05	-1.365	7.476e-07
-1.344	6.506e-07	8.06506e-05	-1.3465	1.511e-05	5.511e-05	-1.359	3.858e-06	1.3858e-05	-1.366	7.699e-07
-1.345	6.357e-07	8.06357e-05	-1.3475	1.514e-05	5.514e-05	-1.36	3.809e-06	1.3809e-05	-1.367	7.552e-07
-1.346	6.572e-07	8.06572e-05	-1.3485	1.519e-05	5.519e-05	-1.361	3.844e-06	1.3844e-05	-1.368	7.602e-07
-1.347	6.675e-07	8.06675e-05	-1.3495	1.525e-05	5.525e-05	-1.362	3.817e-06	1.3817e-05	-1.369	7.701e-07
-1.348	6.6e-07	8.066e-05	-1.3505	1.528e-05	5.528e-05	-1.363	3.807e-06	1.3807e-05	-1.37	7.52e-07
-1.349	6.933e-07	8.06933e-05	-1.3515	1.535e-05	5.535e-05	-1.364	3.832e-06	1.3832e-05	-1.371	7.747e-07
-1.35	6.796e-07	8.06796e-05	-1.3525	1.539e-05	5.539e-05	-1.365	3.783e-06	1.3783e-05	-1.372	7.598e-07
-1.351	7.026e-07	8.07026e-05	-1.3535	1.545e-05	5.545e-05	-1.366	3.818e-06	1.3818e-05	-1.373	7.653e-07
-1.352	7.138e-07	8.07138e-05	-1.3545	1.551e-05	5.551e-05	-1.367	3.791e-06	1.3791e-05	-1.374	7.756e-07
-1.353	7.077e-07	8.07077e-05	-1.3555	1.555e-05	5.555e-05	-1.368	3.781e-06	1.3781e-05	-1.375	7.566e-07
-1.354	7.423e-07	8.07423e-05	-1.3565	1.562e-05	5.562e-05	-1.369	3.806e-06	1.3806e-05	-1.376	7.795e-07
-1.355	7.301e-07	8.07301e-05	-1.3575	1.567e-05	5.567e-05	-1.37	3.758e-06	1.3758e-05	-1.377	7.65e-07
-1.356	7.551e-07	8.07551e-05	-1.3585	1.573e-05	5.573e-05	-1.371	3.793e-06	1.3793e-05	-1.378	7.703e-07
-1.357	7.672e-07	8.07672e-05	-1.3595	1.58e-05	5.58e-05	-1.372	3.767e-06	1.3767e-05	-1.379	7.813e-07
-1.358	7.637e-07	8.07637e-05	-1.3605	1.584e-05	5.584e-05	-1.373	3.757e-06	1.3757e-05	-1.38	7.623e-07
-1.359	8.001e-07	8.08001e-05	-1.3615	1.592e-05	5.592e-05	-1.374	3.783e-06	1.3783e-05	-1.381	7.856e-07
-1.36	7.891e-07	8.07891e-05	-1.3625	1.597e-05	5.597e-05	-1.375	3.735e-06	1.3735e-05	-1.382	7.713e-07
-1.361	8.174e-07	8.08174e-05	-1.3635	1.603e-05	5.603e-05	-1.376	3.769e-06	1.3769e-05	-1.383	7.764e-07
-1.362	8.308e-07	8.08308e-05	-1.3645	1.611e-05	5.611e-05	-1.377	3.744e-06	1.3744e-05	-1.384	7.875e-07
-1.363	8.299e-07	8.08299e-05	-1.3655	1.615e-05	5.615e-05	-1.378	3.735e-06	1.3735e-05	-1.385	7.688e-07
-1.364	8.674e-07	8.08674e-05	-1.3665	1.623e-05	5.623e-05	-1.379	3.76e-06	1.376e-05	-1.386	7.92e-07
-1.365	8.585e-07	8.08585e-05	-1.3675	1.629e-05	5.629e-05	-1.38	3.713e-06	1.3713e-05	-1.387	7.779e-07
-1.366	8.88e-07	8.0888e-05	-1.3685	1.635e-05	5.635e-05	-1.381	3.748e-06	1.3748e-05	-1.388	7.828e-07
-1.367	9.025e-07	8.09025e-05	-1.3695	1.643e-05	5.643e-05	-1.382	3.722e-06	1.3722e-05	-1.389	7.945e-07
-1.368	9.048e-07	8.09048e-05	-1.3705	1.648e-05	5.648e-05	-1.383	3.714e-06	1.3714e-05	-1.39	7.758e-07
-1.369	9.439e-07	8.09439e-05	-1.3715	1.657e-05	5.657e-05	-1.384	3.739e-06	1.3739e-05	-1.391	7.995e-07
-1.37	9.373e-07	8.09373e-05	-1.3725	1.662e-05	5.662e-05	-1.385	3.692e-06	1.3692e-05	-1.392	7.853e-07
-1.371	9.703e-07	8.09703e-05	-1.3735	1.669e-05	5.669e-05	-1.386	3.727e-06	1.3727e-05	-1.393	7.909e-07
-1.372	9.855e-07	8.09855e-05	-1.3745	1.677e-05	5.677e-05	-1.387	3.701e-06	1.3701e-05	-1.394	8.018e-07
-1.373	9.911e-07	8.09911e-05	-1.3755	1.682e-05	5.682e-05	-1.388	3.694e-06	1.3694e-05	-1.395	7.839e-07
-1.374	1.032e-06	8.1032e-05	-1.3765	1.691e-05	5.691e-05	-1.389	3.719e-06	1.3719e-05	-1.396	8.078e-07
-1.375	1.028e-06	8.1028e-05	-1.3775	1.696e-05	5.696e-05	-1.39	3.672e-06	1.3672e-05	-1.397	7.937e-07
-1.376	1.065e-06	8.1065e-05	-1.3785	1.703e-05	5.703e-05	-1.391	3.709e-06	1.3709e-05	-1.398	7.998e-07
-1.377	1.082e-06	8.1082e-05	-1.3795	1.711e-05	5.711e-05	-1.392	3.683e-06	1.3683e-05	-1.399	8.112e-07
-1.378	1.091e-06	8.1091e-05	-1.3805	1.717e-05	5.717e-05	-1.393	3.675e-06	1.3675e-05	-1.4	7.934e-07
-1.379	1.135e-06	8.1135e-05	-1.3815	1.725e-05	5.725e-05	-1.394	3.701e-06	1.3701e-05	-1.401	8.168e-07
-1.38	1.133e-06	8.1133e-05	-1.3825	1.731e-05	5.731e-05	-1.395	3.654e-06	1.3654e-05	-1.402	8.031e-07
-1.381	1.173e-06	8.1173e-05	-1.3835	1.738e-05	5.738e-05	-1.396	3.69e-06	1.369e-05	-1.403	8.095e-07
-1.382	1.192e-06	8.1192e-05	-1.3845	1.746e-05	5.746e-05	-1.397	3.665e-06	1.3665e-05	-1.404	8.215e-07
-1.383	1.205e-06	8.1205e-05	-1.3855	1.751e-05	5.751e-05	-1.398	3.657e-06	1.3657e-05	-1.405	8.037e-07
-1.384	1.252e-06	8.1252e-05	-1.3865	1.76e-05	5.76e-05	-1.399	3.683e-06	1.3683e-05	-1.406	8.281e-07
-1.385	1.253e-06	8.1253e-05	-1.3875	1.766e-05	5.766e-05	-1.4	3.636e-06	1.3636e-05	-1.407	8.138e-07
-1.386	1.298e-06	8.1298e-05	-1.3885	1.773e-05	5.773e-05	-1.401	3.673e-06	1.3673e-05	-1.408	8.206e-07
-1.387	1.32e-06	8.132e-05	-1.3895	1.78e-05	5.78e-05	-1.402	3.648e-06	1.3648e-05	-1.409	8.322e-07
-1.388	1.337e-06	8.1337e-05	-1.3905	1.786e-05	5.786e-05	-1.403	3.641e-06	1.3641e-05	-1.41	8.154e-07
-1.389	1.388e-06	8.1388e-05	-1.3915	1.794e-05	5.794e-05	-1.404	3.667e-06	1.3667e-05	-1.411	8.398e-07
-1.39	1.392e-06	8.1392e-05	-1.3925	1.8e-05	5.8e-05	-1.405	3.62e-06	1.362e-05	-1.412	8.262e-07
-1.391	1.442e-06	8.1442e-05	-1.3935	1.806e-05	5.806e-05	-1.406	3.657e-06	1.3657e-05	-1.413	8.332e-07
-1.392	1.466e-06	8.1466e-05	-1.3945	1.814e-05	5.814e-05	-1.407	3.632e-06	1.3632e-05	-1.414	8.443e-07
-1.393	1.489e-06	8.1489e-05	-1.3955	1.819e-05	5.819e-05	-1.408	3.625e-06	1.3625e-05	-1.415	8.273e-07
-1.394	1.543e-06	8.1543e-05	-1.3965	1.828e-05	5.828e-05	-1.409	3.651e-06	1.3651e-05	-1.416	8.523e-07
-1.395	1.552e-06	8.1552e-05	-1.3975	1.833e-05	5.833e-05	-1.41	3.605e-06	1.3605e-05	-1.417	8.389e-07
-1.396	1.607e-06	8.1607e-05	-1.3985	1.839e-05	5.839e-05	-1.411	3.642e-06	1.3642e-05	-1.418	8.463e-07
-1.397	1.636e-06	8.1636e-05	-1.3995	1.847e-05	5.847e-05	-1.412	3.617e-06	1.3617e-05	-1.419	8.586e-07
-1.398	1.663e-06	8.1663e-05	-1.4005	1.851e-05	5.851e-05	-1.413	3.61e-06	1.361e-05	-1.42	8.416e-07
-1.399	1.721e-06	8.1721e-05	-1.4015	1.859e-05	5.859e-05	-1.414	3.637e-06	1.3637e-05	-1.421	8.662e-07
-1.4	1.734e-06	8.1734e-05	-1.4025	1.864e-05	5.864e-05	-1.415	3.591e-06	1.3591e-05	-1.422	8.533e-07
-1.401	1.794e-06	8.1794e-05	-1.4035	1.87e-05	5.87e-05	-1.416	3.627e-06	1.3627e-05	-1.423	8.61e-07
-1.402	1.825e-06	8.1825e-05	-1.4045	1.877e-05	5.877e-05	-1.417	3.604e-06	1.3604e-05	-1.424	8.734e-07
-1.403	1.859e-06	8.1859e-05	-1.4055	1.882e-05	5.882e-05	-1.418	3.596e-06	1.3596e-05	-1.425	8.571e-07
-1.404	1.921e-06	8.1921e-05	-1.4065	1.889e-05	5.889e-05	-1.419	3.623e-06	1.3623e-05	-1.426	8.819e-07
-1.405	1.939e-06	8.1939e-05	-1.4075	1.894e-05	5.894e-05	-1.42	3.577e-06	1.3577e-05	-1.427	8.692e-07
-1.406	2.003e-06	8.2003e-05	-1.4085	1.899e-05	5.899e-05	-1.421	3.613e-06	1.3613e-05	-1.428	8.772e-07
-1.407	2.04e-06	8.204e-05	-1.4095	1.906e-05	5.906e-05	-1.422	3.591e-06	1.3591e-05	-1.429	8.897e-07
-1.408	2.079e-06	8.2079e-05	-1.4105	1.91e-05	5.91e-05	-1.423	3.583e-06	1.3583e-05	-1.43	8.742e-07
-1.409	2.146e-06	8.2146e-05	-1.4115	1.917e-05	5.917e-05	-1.424	3.61e-06	1.361e-05	-1.431	8.991e-07
-1.41	2.169e-06	8.2169e-05	-1.4125	1.921e-05	5.921e-05	-1.425	3.565e-06	1.3565e-05	-1.432	8.867e-07
-1.411	2.239e-06	8.2239e-05	-1.4135	1.926e-05	5.926e-05	-1.426	3.601e-06	1.3601e-05	-1.433	8.944e-07
-1.412	2.279e-06	8.2279e-05	-1.4145	1.932e-05	5.932e-05	-1.427	3.577e-06	1.3577e-05	-1.434	9.075e-07
-1.413	2.325e-06	8.2325e-05	-1.4155	1.935e-05	5.935e-05	-1.428	3.572e-06	1.3572e-05	-1.435	8.922e-07
-1.414	2.397e-06	8.2397e-05	-1.4165	1.941e-05	5.941e-05	-1.429	3.598e-06	1.3598e-05	-1.436	9.174e-07
-1.415	2.427e-06	8.2427e-05	-1.4175	1.945e-05	5.945e-05	-1.43	3.553e-06	1.3553e-05	-1.437	9.053e-07
-1.416	2.503e-06	8.2503e-05	-1.4185	1.949e-05	5.949e-05	-1.431	3.59e-06	1.359e-05	-1.438	9.136e-07
-1.417	2.547e-06	8.2547e-05	-1.4195	1.954e-05	5.954e-05	-1.432	3.565e-06	1.3565e-05	-1.439	9.26e-07
-1.418	2.599e-06	8.2599e-05	-1.4205	1.957e-05	5.957e-05	-1.433	3.559e-06	1.3559e-05	-1.44	9.113e-07
-1.419	2.675e-06	8.2675e-05	-1.4215	1.962e-05	5.962e-05	-1.434	3.586e-06	1.3586e-05	-1.441	9.364e-07
-1.42	2.709e-06	8.2709e-05	-1.4225	1.965e-05	5.965e-05	-1.435	3.541e-06	1.3541e-05	-1.442	9.244e-07
-1.421	2.791e-06	8.2791e-05	-1.4235	1.968e-05	5.968e-05	-1.436	3.579e-06	1.3579e-05	-1.443	9.337e-07
-1.422	2.839e-06	8.2839e-05	-1.4245	1.973e-05	5.973e-05	-1.437	3.555e-06	1.3555e-05	-1.444	9.457e-07
-1.423	2.898e-06	8.2898e-05	-1.4255	1.974e-05	5.974e-05	-1.438	3.548e-06	1.3548e-05	-1.445	9.309e-07
-1.424	2.979e-06	8.2979e-05	-1.4265	1.979e-05	5.979e-05	-1.439	3.575e-06	1.3575e-05	-1.446	9.565e-07
-1.425	3.017e-06	8.3017e-05	-1.4275	1.981e-05	5.981e-05	-1.44	3.53e-06	1.353e-05	-1.447	9.44e-07
-1.426	3.107e-06	8.3107e-05	-1.4285	1.983e-05	5.983e-05	-1.441	3.568e-06	1.3568e-05	-1.448	9.54e-07
-1.427	3.161e-06	8.3161e-05	-1.4295	1.987e-05	5.987e-05	-1.442	3.544e-06	1.3544e-05	-1.449	9.664e-07
-1.428	3.227e-06	8.3227e-05	-1.4305	1.987e-05	5.987e-05	-1.443	3.538e-06	1.3538e-05	-1.45	9.516e-07
-1.429	3.313e-06	8.3313e-05	-1.4315	1.991e-05	5.991e-05	-1.444	3.565e-06	1.3565e-05	-1.451	9.775e-07
-1.43	3.356e-06	8.3356e-05	-1.4325	1.992e-05	5.992e-05	-1.445	3.52e-06	1.352e-05	-1.452	9.646e-07
-1.431	3.452e-06	8.3452e-05	-1.4335	1.993e-05	5.993e-05	-1.446	3.557e-06	1.3557e-05	-1.453	9.742e-07
-1.432	3.51e-06	8.351e-05	-1.4345	1.996e-05	5.996e-05	-1.447	3.534e-06	1.3534e-05	-1.454	9.87e-07
-1.433	3.579e-06	8.3579e-05	-1.4355	1.995e-05	5.995e-05	-1.448	3.526e-06	1.3526e-05	-1.455	9.705e-07
-1.434	3.67e-06	8.367e-05	-1.4365	1.998e-05	5.998e-05	-1.449	3.554e-06	1.3554e-05	-1.456	9.968e-07
-1.435	3.72e-06	8.372e-05	-1.4375	1.997e-05	5.997e-05	-1.45	3.51e-06	1.351e-05	-1.457	9.846e-07
-1.436	3.821e-06	8.3821e-05	-1.4385	1.998e-05	5.998e-05	-1.451	3.546e-06	1.3546e-05	-1.458	9.943e-07
-1.437	3.883e-06	8.3883e-05	-1.4395	1.999e-05	5.999e-05	-1.452	3.524e-06	1.3524e-05	-1.459	1.007e-06
-1.438	3.962e-06	8.3962e-05	-1.4405	1.997e-05	5.997e-05	-1.453	3.518e-06	1.3518e-05	-1.46	9.915e-07
-1.439	4.058e-06	8.4058e-05	-1.4415	1.999e-05	5.999e-05	-1.454	3.545e-06	1.3545e-05	-1.461	1.017e-06
-1.44	4.113e-06	8.4113e-05	-1.4425	1.997e-05	5.997e-05	-1.455	3.5e-06	1.35e-05	-1.462	1.005e-06
-1.441	4.219e-06	8.4219e-05	-1.4435	1.996e-05	5.996e-05	-1.456	3.537e-06	1.3537e-05	-1.463	1.014e-06
-1.442	4.286e-06	8.4286e-05	-1.4445	1.996e-05	5.996e-05	-1.457	3.515e-06	1.3515e-05	-1.464	1.026e-06
-1.443	4.368e-06	8.4368e-05	-1.4455	1.994e-05	5.994e-05	-1.458	3.508e-06	1.3508e-05	-1.465	1.011e-06
-1.444	4.468e-06	8.4468e-05	-1.4465	1.994e-05	5.994e-05	-1.459	3.535e-06	1.3535e-05	-1.466	1.036e-06
-1.445	4.528e-06	8.4528e-05	-1.4475	1.991e-05	5.991e-05	-1.46	3.491e-06	1.3491e-05	-1.467	1.023e-06
-1.446	4.64e-06	8.464e-05	-1.4485	1.989e-05	5.989e-05	-1.461	3.528e-06	1.3528e-05	-1.468	1.032e-06
-1.447	4.711e-06	8.4711e-05	-1.4495	1.988e-05	5.988e-05	-1.462	3.505e-06	1.3505e-05	-1.469	1.044e-06
-1.448	4.801e-06	8.4801e-05	-1.4505	1.983e-05	5.983e-05	-1.463	3.499e-06	1.3499e-05	-1.47	1.029e-06
-1.449	4.905e-06	8.4905e-05	-1.4515	1.982e-05	5.982e-05	-1.464	3.526e-06	1.3526e-05	-1.471	1.053e-06
-1.45	4.969e-06	8.4969e-05	-1.4525	1.978e-05	5.978e-05	-1.465	3.482e-06	1.3482e-05	-1.472	1.04e-06
-1.451	5.086e-06	8.5086e-05	-1.4535	1.974e-05	5.974e-05	-1.466	3.519e-06	1.3519e-05	-1.473	1.048e-06
-1.452	5.16e-06	8.516e-05	-1.4545	1.972e-05	5.972e-05	-1.467	3.496e-06	1.3496e-05	-1.474	1.06e-06
-1.453	5.255e-06	8.5255e-05	-1.4555	1.966e-05	5.966e-05	-1.468	3.49e-06	1.349e-05	-1.475	1.045e-06
-1.454	5.362e-06	8.5362e-05	-1.4565	1.964e-05	5.964e-05	-1.469	3.518e-06	1.3518e-05	-1.476	1.069e-06
-1.455	5.431e-06	8.5431e-05	-1.4575	1.959e-05	5.959e-05	-1.47	3.473e-06	1.3473e-05	-1.477	1.055e-06
-1.456	5.553e-06	8.5553e-05	-1.4585	1.954e-05	5.954e-05	-1.471	3.511e-06	1.3511e-05	-1.478	1.063e-06
-1.457	5.631e-06	8.5631e-05	-1.4595	1.95e-05	5.95e-05	-1.472	3.487e-06	1.3487e-05	-1.479	1.074e-06
-1.458	5.73e-06	8.573e-05	-1.4605	1.943e-05	5.943e-05	-1.473	3.482e-06	1.3482e-05	-1.48	1.058e-06
-1.459	5.842e-06	8.5842e-05	-1.4615	1.94e-05	5.94e-05	-1.474	3.509e-06	1.3509e-05	-1.481	1.082e-06
-1.46	5.913e-06	8.5913e-05	-1.4625	1.933e-05	5.933e-05	-1.475	3.465e-06	1.3465e-05	-1.482	1.067e-06
-1.461	6.038e-06	8.6038e-05	-1.4635	1.927e-05	5.927e-05	-1.476	3.503e-06	1.3503e-05	-1.483	1.075e-06
-1.462	6.118e-06	8.6118e-05	-1.4645	1.922e-05	5.922e-05	-1.477	3.479e-06	1.3479e-05	-1.484	1.084e-06
-1.463	6.22e-06	8.622e-05	-1.4655	1.915e-05	5.915e-05	-1.478	3.473e-06	1.3473e-05	-1.485	1.068e-06
-1.464	6.336e-06	8.6336e-05	-1.4665	1.91e-05	5.91e-05	-1.479	3.501e-06	1.3501e-05	-1.486	1.091e-06
-1.465	6.413e-06	8.6413e-05	-1.4675	1.903e-05	5.903e-05	-1.48	3.456e-06	1.3456e-05	-1.487	1.076e-06
-1.466	6.542e-06	8.6542e-05	-1.4685	1.895e-05	5.895e-05	-1.481	3.495e-06	1.3495e-05	-1.488	1.084e-06
-1.467	6.625e-06	8.6625e-05	-1.4695	1.89e-05	5.89e-05	-1.482	3.471e-06	1.3471e-05	-1.489	1.093e-06
-1.468	6.73e-06	8.673e-05	-1.4705	1.881e-05	5.881e-05	-1.483	3.465e-06	1.3465e-05	-1.49	1.075e-06
-1.469	6.847e-06	8.6847e-05	-1.4715	1.875e-05	5.875e-05	-1.484	3.493e-06	1.3493e-05	-1.491	1.098e-06
-1.47	6.925e-06	8.6925e-05	-1.4725	1.867e-05	5.867e-05	-1.485	3.448e-06	1.3448e-05	-1.492	1.082e-06
-1.471	7.057e-06	8.7057e-05	-1.4735	1.859e-05	5.859e-05	-1.486	3.487e-06	1.3487e-05	-1.493	1.09e-06
-1.472	7.142e-06	8.7142e-05	-1.4745	1.853e-05	5.853e-05	-1.487	3.463e-06	1.3463e-05	-1.494	1.099e-06
-1.473	7.252e-06	8.7252e-05	-1.4755	1.844e-05	5.844e-05	-1.488	3.457e-06	1.3457e-05	-1.495	1.08e-06
-1.474	7.371e-06	8.7371e-05	-1.4765	1.838e-05	5.838e-05	-1.489	3.485e-06	1.3485e-05	-1.496	1.103e-06
-1.475	7.45e-06	8.745e-05	-1.4775	1.829e-05	5.829e-05	-1.49	3.44e-06	1.344e-05	-1.497	1.086e-06
-1.476	7.584e-06	8.7584e-05	-1.4785	1.821e-05	5.821e-05	-1.491	3.478e-06	1.3478e-05	-1.498	1.092e-06
-1.477	7.67e-06	8.767e-05	-1.4795	1.814e-05	5.814e-05	-1.492	3.456e-06	1.3456e-05	-1.499	1.101e-06
-1.478	7.781e-06	8.7781e-05	-1.4805	1.804e-05	5.804e-05	-1.493	3.45e-06	1.345e-05	-1.5	1.082e-06
-1.479	7.902e-06	8.7902e-05	-1.4815	1.798e-05	5.798e-05	-1.494	3.478e-06	1.3478e-05	-1.501	1.104e-06
-1.48	7.984e-06	8.7984e-05	-1.4825	1.789e-05	5.789e-05	-1.495	3.433e-06	1.3433e-05	-1.502	1.087e-06
-1.481	8.119e-06	8.8119e-05	-1.4835	1.78e-05	5.78e-05	-1.496	3.471e-06	1.3471e-05	-1.503	1.092e-06
-1.482	8.206e-06	8.8206e-05	-1.4845	1.774e-05	5.774e-05	-1.497	3.448e-06	1.3448e-05	-1.504	1.101e-06
-1.483	8.318e-06	8.8318e-05	-1.4855	1.764e-05	5.764e-05	-1.498	3.442e-06	1.3442e-05	-1.505	1.082e-06
-1.484	8.439e-06	8.8439e-05	-1.4865	1.757e-05	5.757e-05	-1.499	3.471e-06	1.3471e-05	-1.506	1.104e-06
-1.485	8.523e-06	8.8523e-05	-1.4875	1.749e-05	5.749e-05	-1.5	3.427e-06	1.3427e-05	-1.507	1.087e-06
-1.486	8.659e-06	8.8659e-05	-1.4885	1.74e-05	5.74e-05	-1.501	3.464e-06	1.3464e-05	-1.508	1.091e-06
-1.487	8.747e-06	8.8747e-05	-1.4895	1.733e-05	5.733e-05	-1.502	3.441e-06	1.3441e-05	-1.509	1.099e-06
-1.488	8.86e-06	8.886e-05	-1.4905	1.724e-05	5.724e-05	-1.503	3.436e-06	1.3436e-05	-1.51	1.08e-06
-1.489	8.98e-06	8.898e-05	-1.4915	1.717e-05	5.717e-05	-1.504	3.463e-06	1.3463e-05	-1.511	1.101e-06
-1.49	9.062e-06	8.9062e-05	-1.4925	1.709e-05	5.709e-05	-1.505	3.42e-06	1.342e-05	-1.512	1.084e-06
-1.491	9.198e-06	8.9198e-05	-1.4935	1.7e-05	5.7e-05	-1.506	3.458e-06	1.3458e-05	-1.513	1.089e-06
-1.492	9.284e-06	8.9284e-05	-1.4945	1.694e-05	5.694e-05	-1.507	3.435e-06	1.3435e-05	-1.514	1.096e-06
-1.493	9.398e-06	8.9398e-05	-1.4955	1.685e-05	5.685e-05	-1.508	3.43e-06	1.343e-05	-1.515	1.077e-06
-1.494	9.517e-06	8.9517e-05	-1.4965	1.678e-05	5.678e-05	-1.509	3.457e-06	1.3457e-05	-1.516	1.097e-06
-1.495	9.6e-06	8.96e-05	-1.4975	1.67e-05	5.67e-05	-1.51	3.413e-06	1.3413e-05	-1.517	1.08e-06
-1.496	9.735e-06	8.9735e-05	-1.4985	1.662e-05	5.662e-05	-1.511	3.452e-06	1.3452e-05	-1.518	1.084e-06
-1.497	9.819e-06	8.9819e-05	-1.4995	1.656e-05	5.656e-05	-1.512	3.429e-06	1.3429e-05	-1.519	1.091e-06
-1.498	9.933e-06	8.9933e-05	-1.5005	1.647e-05	5.647e-05	-1.513	3.424e-06	1.3424e-05	-1.52	1.072e-06
-1.499	1.005e-05	9.005e-05	-1.5015	1.641e-05	5.641e-05	-1.514	3.452e-06	1.3452e-05	-1.521	1.092e-06
-1.5	1.013e-05	9.013e-05	-1.5025	1.634e-05	5.634e-05	-1.515	3.407e-06	1.3407e-05	-1.522	1.074e-06
-1.501	1.026e-05	9.026e-05	-1.5035	1.626e-05	5.626e-05	-1.516	3.446e-06	1.3446e-05	-1.523	1.079e-06
-1.502	1.035e-05	9.035e-05	-1.5045	1.62e-05	5.62e-05	-1.517	3.423e-06	1.3423e-05	-1.524	1.086e-06
-1.503	1.046e-05	9.046e-05	-1.5055	1.612e-05	5.612e-05	-1.518	3.418e-06	1.3418e-05	-1.525	1.066e-06
-1.504	1.057e-05	9.057e-05	-1.5065	1.606e-05	5.606e-05	-1.519	3.446e-06	1.3446e-05	-1.526	1.087e-06
-1.505	1.065e-05	9.065e-05	-1.5075	1.599e-05	5.599e-05	-1.52	3.402e-06	1.3402e-05	-1.527	1.069e-06
-1.506	1.078e-05	9.078e-05	-1.5085	1.592e-05	5.592e-05	-1.521	3.441e-06	1.3441e-05	-1.528	1.073e-06
-1.507	1.086e-05	9.086e-05	-1.5095	1.586e-05	5.586e-05	-1.522	3.418e-06	1.3418e-05	-1.529	1.08e-06
-1.508	1.097e-05	9.097e-05	-1.5105	1.578e-05	5.578e-05	-1.523	3.413e-06	1.3413e-05	-1.53	1.06e-06
-1.509	1.108e-05	9.108e-05	-1.5115	1.573e-05	5.573e-05	-1.524	3.442e-06	1.3442e-05	-1.531	1.081e-06
-1.51	1.116e-05	9.116e-05	-1.5125	1.566e-05	5.566e-05	-1.525	3.398e-06	1.3398e-05	-1.532	1.062e-06
-1.511	1.128e-05	9.128e-05	-1.5135	1.559e-05	5.559e-05	-1.526	3.437e-06	1.3437e-05	-1.533	1.067e-06
-1.512	1.136e-05	9.136e-05	-1.5145	1.554e-05	5.554e-05	-1.527	3.414e-06	1.3414e-05	-1.534	1.074e-06
-1.513	1.147e-05	9.147e-05	-1.5155	1.547e-05	5.547e-05	-1.528	3.409e-06	1.3409e-05	-1.535	1.053e-06
-1.514	1.157e-05	9.157e-05	-1.5165	1.542e-05	5.542e-05	-1.529	3.438e-06	1.3438e-05	-1.536	1.074e-06
-1.515	1.164e-05	9.164e-05	-1.5175	1.535e-05	5.535e-05	-1.53	3.394e-06	1.3394e-05	-1.537	1.056e-06
-1.516	1.177e-05	9.177e-05	-1.5185	1.529e-05	5.529e-05	-1.531	3.433e-06	1.3433e-05	-1.538	1.06e-06
-1.517	1.184e-05	9.184e-05	-1.5195	1.525e-05	5.525e-05	-1.532	3.411e-06	1.3411e-05	-1.539	1.067e-06
-1.518	1.194e-05	9.194e-05	-1.5205	1.517e-05	5.517e-05	-1.533	3.406e-06	1.3406e-05	-1.54	1.047e-06
-1.519	1.204e-05	9.204e-05	-1.5215	1.513e-05	5.513e-05	-1.534	3.434e-06	1.3434e-05	-1.541	1.067e-06
-1.52	1.211e-05	9.211e-05	-1.5225	1.507e-05	5.507e-05	-1.535	3.391e-06	1.3391e-05	-1.542	1.049e-06
-1.521	1.222e-05	9.222e-05	-1.5235	1.501e-05	5.501e-05	-1.536	3.43e-06	1.343e-05	-1.543	1.054e-06
-1.522	1.229e-05	9.229e-05	-1.5245	1.497e-05	5.497e-05	-1.537	3.408e-06	1.3408e-05	-1.544	1.061e-06
-1.523	1.238e-05	9.238e-05	-1.5255	1.489e-05	5.489e-05	-1.538	3.403e-06	1.3403e-05	-1.545	1.04e-06
-1.524	1.248e-05	9.248e-05	-1.5265	1.485e-05	5.485e-05	-1.539	3.432e-06	1.3432e-05	-1.546	1.061e-06
-1.525	1.254e-05	9.254e-05	-1.5275	1.48e-05	5.48e-05	-1.54	3.389e-06	1.3389e-05	-1.547	1.043e-06
-1.526	1.265e-05	9.265e-05	-1.5285	1.474e-05	5.474e-05	-1.541	3.428e-06	1.3428e-05	-1.548	1.047e-06
-1.527	1.271e-05	9.271e-05	-1.5295	1.47e-05	5.47e-05	-1.542	3.406e-06	1.3406e-05	-1.549	1.054e-06
-1.528	1.28e-05	9.28e-05	-1.5305	1.464e-05	5.464e-05	-1.543	3.402e-06	1.3402e-05	-1.55	1.034e-06
-1.529	1.289e-05	9.289e-05	-1.5315	1.46e-05	5.46e-05	-1.544	3.431e-06	1.3431e-05	-1.551	1.054e-06
-1.53	1.294e-05	9.294e-05	-1.5325	1.455e-05	5.455e-05	-1.545	3.388e-06	1.3388e-05	-1.552	1.037e-06
-1.531	1.305e-05	9.305e-05	-1.5335	1.449e-05	5.449e-05	-1.546	3.427e-06	1.3427e-05	-1.553	1.041e-06
-1.532	1.31e-05	9.31e-05	-1.5345	1.446e-05	5.446e-05	-1.547	3.405e-06	1.3405e-05	-1.554	1.048e-06
-1.533	1.318e-05	9.318e-05	-1.5355	1.439e-05	5.439e-05	-1.548	3.402e-06	1.3402e-05	-1.555	1.028e-06
-1.534	1.326e-05	9.326e-05	-1.5365	1.436e-05	5.436e-05	-1.549	3.43e-06	1.343e-05	-1.556	1.048e-06
-1.535	1.33e-05	9.33e-05	-1.5375	1.431e-05	5.431e-05	-1.55	3.389e-06	1.3389e-05	-1.557	1.031e-06
-1.536	1.34e-05	9.34e-05	-1.5385	1.426e-05	5.426e-05	-1.551	3.429e-06	1.3429e-05	-1.558	1.036e-06
-1.537	1.345e-05	9.345e-05	-1.5395	1.422e-05	5.422e-05	-1.552	3.406e-06	1.3406e-05	-1.559	1.043e-06
-1.538	1.352e-05	9.352e-05	-1.5405	1.416e-05	5.416e-05	-1.553	3.402e-06	1.3402e-05	-1.56	1.022e-06
-1.539	1.359e-05	9.359e-05	-1.5415	1.413e-05	5.413e-05	-1.554	3.43e-06	1.343e-05	-1.561	1.042e-06
-1.54	1.363e-05	9.363e-05	-1.5425	1.408e-05	5.408e-05	-1.555	3.388e-06	1.3388e-05	-1.562	1.024e-06
-1.541	1.371e-05	9.371e-05	-1.5435	1.403e-05	5.403e-05	-1.556	3.429e-06	1.3429e-05	-1.563	1.029e-06
-1.542	1.374e-05	9.374e-05	-1.5445	1.4e-05	5.4e-05	-1.557	3.406e-06	1.3406e-05	-1.564	1.036e-06
-1.543	1.381e-05	9.381e-05	-1.5455	1.395e-05	5.395e-05	-1.558	3.404e-06	1.3404e-05	-1.565	1.017e-06
-1.544	1.387e-05	9.387e-05	-1.5465	1.392e-05	5.392e-05	-1.559	3.432e-06	1.3432e-05	-1.566	1.037e-06
-1.545	1.389e-05	9.389e-05	-1.5475	1.387e-05	5.387e-05	-1.56	3.389e-06	1.3389e-05	-1.567	1.018e-06
-1.546	1.397e-05	9.397e-05	-1.5485	1.382e-05	5.382e-05	-1.561	3.43e-06	1.343e-05	-1.568	1.024e-06
-1.547	1.399e-05	9.399e-05	-1.5495	1.38e-05	5.38e-05	-1.562	3.408e-06	1.3408e-05	-1.569	1.031e-06
-1.548	1.404e-05	9.404e-05	-1.5505	1.374e-05	5.374e-05	-1.563	3.405e-06	1.3405e-05	-1.57	1.011e-06
-1.549	1.409e-05	9.409e-05	-1.5515	1.372e-05	5.372e-05	-1.564	3.435e-06	1.3435e-05	-1.571	1.032e-06
-1.55	1.411e-05	9.411e-05	-1.5525	1.367e-05	5.367e-05	-1.565	3.391e-06	1.3391e-05	-1.572	1.013e-06
-1.551	1.417e-05	9.417e-05	-1.5535	1.363e-05	5.363e-05	-1.566	3.433e-06	1.3433e-05	-1.573	1.018e-06
-1.552	1.418e-05	9.418e-05	-1.5545	1.36e-05	5.36e-05	-1.567	3.41e-06	1.341e-05	-1.574	1.025e-06
-1.553	1.422e-05	9.422e-05	-1.5555	1.355e-05	5.355e-05	-1.568	3.408e-06	1.3408e-05	-1.575	1.005e-06
-1.554	1.426e-05	9.426e-05	-1.5565	1.352e-05	5.352e-05	-1.569	3.437e-06	1.3437e-05	-1.576	1.027e-06
-1.555	1.427e-05	9.427e-05	-1.5575	1.349e-05	5.349e-05	-1.57	3.395e-06	1.3395e-05	-1.577	1.009e-06
-1.556	1.432e-05	9.432e-05	-1.5585	1.344e-05	5.344e-05	-1.571	3.435e-06	1.3435e-05	-1.578	1.014e-06
-1.557	1.432e-05	9.432e-05	-1.5595	1.342e-05	5.342e-05	-1.572	3.414e-06	1.3414e-05	-1.579	1.021e-06
-1.558	1.435e-05	9.435e-05	-1.5605	1.337e-05	5.337e-05	-1.573	3.411e-06	1.3411e-05	-1.58	1e-06
-1.559	1.437e-05	9.437e-05	-1.5615	1.334e-05	5.334e-05	-1.574	3.44e-06	1.344e-05	-1.581	1.021e-06
-1.56	1.436e-05	9.436e-05	-1.5625	1.33e-05	5.33e-05	-1.575	3.399e-06	1.3399e-05	-1.582	1.004e-06
-1.561	1.44e-05	9.44e-05	-1.5635	1.326e-05	5.326e-05	-1.576	3.439e-06	1.3439e-05	-1.583	1.009e-06
-1.562	1.439e-05	9.439e-05	-1.5645	1.324e-05	5.324e-05	-1.577	3.418e-06	1.3418e-05	-1.584	1.016e-06
-1.563	1.44e-05	9.44e-05	-1.5655	1.319e-05	5.319e-05	-1.578	3.415e-06	1.3415e-05	-1.585	9.961e-07
-1.564	1.442e-05	9.442e-05	-1.5665	1.317e-05	5.317e-05	-1.579	3.444e-06	1.3444e-05	-1.586	1.017e-06
-1.565	1.44e-05	9.44e-05	-1.5675	1.313e-05	5.313e-05	-1.58	3.403e-06	1.3403e-05	-1.587	9.995e-07
-1.566	1.442e-05	9.442e-05	-1.5685	1.309e-05	5.309e-05	-1.581	3.443e-06	1.3443e-05	-1.588	1.004e-06
-1.567	1.44e-05	9.44e-05	-1.5695	1.307e-05	5.307e-05	-1.582	3.421e-06	1.3421e-05	-1.589	1.012e-06
-1.568	1.44e-05	9.44e-05	-1.5705	1.303e-05	5.303e-05	-1.583	3.42e-06	1.342e-05	-1.59	9.918e-07
-1.569	1.44e-05	9.44e-05	-1.5715	1.3e-05	5.3e-05	-1.584	3.449e-06	1.3449e-05	-1.591	1.013e-06
-1.57	1.437e-05	9.437e-05	-1.5725	1.297e-05	5.297e-05	-1.585	3.407e-06	1.3407e-05	-1.592	9.954e-07
-1.571	1.438e-05	9.438e-05	-1.5735	1.293e-05	5.293e-05	-1.586	3.448e-06	1.3448e-05	-1.593	9.997e-07
-1.572	1.434e-05	9.434e-05	-1.5745	1.291e-05	5.291e-05	-1.587	3.426e-06	1.3426e-05	-1.594	1.007e-06
-1.573	1.433e-05	9.433e-05	-1.5755	1.287e-05	5.287e-05	-1.588	3.425e-06	1.3425e-05	-1.595	9.879e-07
-1.574	1.432e-05	9.432e-05	-1.5765	1.285e-05	5.285e-05	-1.589	3.454e-06	1.3454e-05	-1.596	1.008e-06
-1.575	1.427e-05	9.427e-05	-1.5775	1.282e-05	5.282e-05	-1.59	3.412e-06	1.3412e-05	-1.597	9.91e-07
-1.576	1.427e-05	9.427e-05	-1.5785	1.278e-05	5.278e-05	-1.591	3.453e-06	1.3453e-05	-1.598	9.964e-07
-1.577	1.422e-05	9.422e-05	-1.5795	1.276e-05	5.276e-05	-1.592	3.431e-06	1.3431e-05	-1.599	1.003e-06
-1.578	1.42e-05	9.42e-05	-1.5805	1.272e-05	5.272e-05	-1.593	3.43e-06	1.343e-05	-1.6	9.841e-07
-1.579	1.418e-05	9.418e-05	-1.5815	1.27e-05	5.27e-05	-1.594	3.459e-06	1.3459e-05	-1.601	1.005e-06
-1.58	1.412e-05	9.412e-05	-1.5825	1.267e-05	5.267e-05	-1.595	3.417e-06	1.3417e-05	-1.602	9.877e-07
-1.581	1.411e-05	9.411e-05	-1.5835	1.263e-05	5.263e-05	-1.596	3.459e-06	1.3459e-05	-1.603	9.929e-07
-1.582	1.405e-05	9.405e-05	-1.5845	1.262e-05	5.262e-05	-1.597	3.437e-06	1.3437e-05	-1.604	9.998e-07
-1.583	1.402e-05	9.402e-05	-1.5855	1.257e-05	5.257e-05	-1.598	3.435e-06	1.3435e-05	-1.605	9.804e-07
-1.584	1.398e-05	9.398e-05	-1.5865	1.255e-05	5.255e-05	-1.599	3.465e-06	1.3465e-05	-1.606	1.001e-06
-1.585	1.392e-05	9.392e-05	-1.5875	1.252e-05	5.252e-05	-1.6	3.423e-06	1.3423e-05	-1.607	9.839e-07
-1.586	1.39e-05	9.39e-05	-1.5885	1.249e-05	5.249e-05	-1.601	3.465e-06	1.3465e-05	-1.608	9.893e-07
-1.587	1.383e-05	9.383e-05	-1.5895	1.247e-05	5.247e-05	-1.602	3.443e-06	1.3443e-05	-1.609	9.968e-07
-1.588	1.379e-05	9.379e-05	-1.5905	1.243e-05	5.243e-05	-1.603	3.442e-06	1.3442e-05	-1.61	9.773e-07
-1.589	1.375e-05	9.375e-05	-1.5915	1.242e-05	5.242e-05	-1.604	3.471e-06	1.3471e-05	-1.611	9.982e-07
-1.59	1.368e-05	9.368e-05	-1.5925	1.239e-05	5.239e-05	-1.605	3.428e-06	1.3428e-05	-1.612	9.803e-07
-1.591	1.365e-05	9.365e-05	-1.5935	1.235e-05	5.235e-05	-1.606	3.471e-06	1.3471e-05	-1.613	9.859e-07
-1.592	1.357e-05	9.357e-05	-1.5945	1.234e-05	5.234e-05	-1.607	3.449e-06	1.3449e-05	-1.614	9.933e-07
-1.593	1.352e-05	9.352e-05	-1.5955	1.23e-05	5.23e-05	-1.608	3.448e-06	1.3448e-05	-1.615	9.741e-07
-1.594	1.348e-05	9.348e-05	-1.5965	1.228e-05	5.228e-05	-1.609	3.477e-06	1.3477e-05	-1.616	9.954e-07
-1.595	1.34e-05	9.34e-05	-1.5975	1.226e-05	5.226e-05	-1.61	3.435e-06	1.3435e-05	-1.617	9.778e-07
-1.596	1.336e-05	9.336e-05	-1.5985	1.222e-05	5.222e-05	-1.611	3.477e-06	1.3477e-05	-1.618	9.827e-07
-1.597	1.329e-05	9.329e-05	-1.5995	1.221e-05	5.221e-05	-1.612	3.455e-06	1.3455e-05	-1.619	9.901e-07
-1.598	1.323e-05	9.323e-05	-1.6005	1.217e-05	5.217e-05	-1.613	3.454e-06	1.3454e-05	-1.62	9.708e-07
-1.599	1.318e-05	9.318e-05	-1.6015	1.216e-05	5.216e-05	-1.614	3.484e-06	1.3484e-05	-1.621	9.923e-07
-1.6	1.31e-05	9.31e-05	-1.6025	1.213e-05	5.213e-05	-1.615	3.442e-06	1.3442e-05	-1.622	9.747e-07
-1.601	1.306e-05	9.306e-05	-1.6035	1.21e-05	5.21e-05	-1.616	3.484e-06	1.3484e-05	-1.623	9.799e-07
-1.602	1.298e-05	9.298e-05	-1.6045	1.209e-05	5.209e-05	-1.617	3.462e-06	1.3462e-05	-1.624	9.875e-07
-1.603	1.292e-05	9.292e-05	-1.6055	1.205e-05	5.205e-05	-1.618	3.461e-06	1.3461e-05	-1.625	9.679e-07
-1.604	1.287e-05	9.287e-05	-1.6065	1.204e-05	5.204e-05	-1.619	3.49e-06	1.349e-05	-1.626	9.894e-07
-1.605	1.279e-05	9.279e-05	-1.6075	1.201e-05	5.201e-05	-1.62	3.45e-06	1.345e-05	-1.627	9.721e-07
-1.606	1.275e-05	9.275e-05	-1.6085	1.198e-05	5.198e-05	-1.621	3.492e-06	1.3492e-05	-1.628	9.774e-07
-1.607	1.267e-05	9.267e-05	-1.6095	1.197e-05	5.197e-05	-1.622	3.47e-06	1.347e-05	-1.629	9.85e-07
-1.608	1.261e-05	9.261e-05	-1.6105	1.193e-05	5.193e-05	-1.623	3.469e-06	1.3469e-05	-1.63	9.656e-07
-1.609	1.256e-05	9.256e-05	-1.6115	1.192e-05	5.192e-05	-1.624	3.498e-06	1.3498e-05	-1.631	9.867e-07
-1.61	1.247e-05	9.247e-05	-1.6125	1.189e-05	5.189e-05	-1.625	3.457e-06	1.3457e-05	-1.632	9.698e-07
-1.611	1.243e-05	9.243e-05	-1.6135	1.186e-05	5.186e-05	-1.626	3.499e-06	1.3499e-05	-1.633	9.749e-07
-1.612	1.235e-05	9.235e-05	-1.6145	1.185e-05	5.185e-05	-1.627	3.478e-06	1.3478e-05	-1.634	9.825e-07
-1.613	1.229e-05	9.229e-05	-1.6155	1.182e-05	5.182e-05	-1.628	3.478e-06	1.3478e-05	-1.635	9.632e-07
-1.614	1.225e-05	9.225e-05	-1.6165	1.18e-05	5.18e-05	-1.629	3.506e-06	1.3506e-05	-1.636	9.843e-07
-1.615	1.216e-05	9.216e-05	-1.6175	1.178e-05	5.178e-05	-1.63	3.466e-06	1.3466e-05	-1.637	9.673e-07
-1.616	1.213e-05	9.213e-05	-1.6185	1.175e-05	5.175e-05	-1.631	3.508e-06	1.3508e-05	-1.638	9.723e-07
-1.617	1.205e-05	9.205e-05	-1.6195	1.174e-05	5.174e-05	-1.632	3.485e-06	1.3485e-05	-1.639	9.799e-07
-1.618	1.199e-05	9.199e-05	-1.6205	1.171e-05	5.171e-05	-1.633	3.486e-06	1.3486e-05	-1.64	9.613e-07
-1.619	1.195e-05	9.195e-05	-1.6215	1.169e-05	5.169e-05	-1.634	3.515e-06	1.3515e-05	-1.641	9.823e-07
-1.62	1.186e-05	9.186e-05	-1.6225	1.167e-05	5.167e-05	-1.635	3.474e-06	1.3474e-05	-1.642	9.649e-07
-1.621	1.183e-05	9.183e-05	-1.6235	1.164e-05	5.164e-05	-1.636	3.517e-06	1.3517e-05	-1.643	9.706e-07
-1.622	1.175e-05	9.175e-05	-1.6245	1.163e-05	5.163e-05	-1.637	3.494e-06	1.3494e-05	-1.644	9.775e-07
-1.623	1.17e-05	9.17e-05	-1.6255	1.16e-05	5.16e-05	-1.638	3.495e-06	1.3495e-05	-1.645	9.586e-07
-1.624	1.165e-05	9.165e-05	-1.6265	1.159e-05	5.159e-05	-1.639	3.524e-06	1.3524e-05	-1.646	9.802e-07
-1.625	1.158e-05	9.158e-05	-1.6275	1.157e-05	5.157e-05	-1.64	3.483e-06	1.3483e-05	-1.647	9.627e-07
-1.626	1.154e-05	9.154e-05	-1.6285	1.154e-05	5.154e-05	-1.641	3.526e-06	1.3526e-05	-1.648	9.688e-07
-1.627	1.147e-05	9.147e-05	-1.6295	1.153e-05	5.153e-05	-1.642	3.504e-06	1.3504e-05	-1.649	9.759e-07
-1.628	1.142e-05	9.142e-05	-1.6305	1.15e-05	5.15e-05	-1.643	3.504e-06	1.3504e-05	-1.65	9.569e-07
-1.629	1.138e-05	9.138e-05	-1.6315	1.149e-05	5.149e-05	-1.644	3.534e-06	1.3534e-05	-1.651	9.782e-07
-1.63	1.13e-05	9.13e-05	-1.6325	1.146e-05	5.146e-05	-1.645	3.492e-06	1.3492e-05	-1.652	9.609e-07
-1.631	1.127e-05	9.127e-05	-1.6335	1.144e-05	5.144e-05	-1.646	3.535e-06	1.3535e-05	-1.653	9.668e-07
-1.632	1.121e-05	9.121e-05	-1.6345	1.143e-05	5.143e-05	-1.647	3.514e-06	1.3514e-05	-1.654	9.742e-07
-1.633	1.116e-05	9.116e-05	-1.6355	1.14e-05	5.14e-05	-1.648	3.513e-06	1.3513e-05	-1.655	9.545e-07
-1.634	1.112e-05	9.112e-05	-1.6365	1.139e-05	5.139e-05	-1.649	3.543e-06	1.3543e-05	-1.656	9.77e-07
-1.635	1.105e-05	9.105e-05	-1.6375	1.137e-05	5.137e-05	-1.65	3.503e-06	1.3503e-05	-1.657	9.588e-07
-1.636	1.102e-05	9.102e-05	-1.6385	1.134e-05	5.134e-05	-1.651	3.545e-06	1.3545e-05	-1.658	9.649e-07
-1.637	1.096e-05	9.096e-05	-1.6395	1.133e-05	5.133e-05	-1.652	3.523e-06	1.3523e-05	-1.659	9.725e-07
-1.638	1.091e-05	9.091e-05	-1.6405	1.13e-05	5.13e-05	-1.653	3.524e-06	1.3524e-05	-1.66	9.528e-07
-1.639	1.088e-05	9.088e-05	-1.6415	1.129e-05	5.129e-05	-1.654	3.553e-06	1.3553e-05	-1.661	9.747e-07
-1.64	1.081e-05	9.081e-05	-1.6425	1.127e-05	5.127e-05	-1.655	3.513e-06	1.3513e-05	-1.662	9.574e-07
-1.641	1.078e-05	9.078e-05	-1.6435	1.124e-05	5.124e-05	-1.656	3.555e-06	1.3555e-05	-1.663	9.628e-07
-1.642	1.073e-05	9.073e-05	-1.6445	1.124e-05	5.124e-05	-1.657	3.533e-06	1.3533e-05	-1.664	9.705e-07
-1.643	1.068e-05	9.068e-05	-1.6455	1.121e-05	5.121e-05	-1.658	3.534e-06	1.3534e-05	-1.665	9.513e-07
-1.644	1.065e-05	9.065e-05	-1.6465	1.12e-05	5.12e-05	-1.659	3.563e-06	1.3563e-05	-1.666	9.733e-07
-1.645	1.059e-05	9.059e-05	-1.6475	1.118e-05	5.118e-05	-1.66	3.524e-06	1.3524e-05	-1.667	9.562e-07
-1.646	1.057e-05	9.057e-05	-1.6485	1.115e-05	5.115e-05	-1.661	3.566e-06	1.3566e-05	-1.668	9.617e-07
-1.647	1.051e-05	9.051e-05	-1.6495	1.115e-05	5.115e-05	-1.662	3.544e-06	1.3544e-05	-1.669	9.689e-07
-1.648	1.047e-05	9.047e-05	-1.6505	1.111e-05	5.111e-05	-1.663	3.545e-06	1.3545e-05	-1.67	9.5e-07
-1.649	1.044e-05	9.044e-05	-1.6515	1.111e-05	5.111e-05	-1.664	3.574e-06	1.3574e-05	-1.671	9.716e-07
-1.65	1.038e-05	9.038e-05	-1.6525	1.109e-05	5.109e-05	-1.665	3.535e-06	1.3535e-05	-1.672	9.543e-07
-1.651	1.036e-05	9.036e-05	-1.6535	1.106e-05	5.106e-05	-1.666	3.578e-06	1.3578e-05	-1.673	9.602e-07
-1.652	1.031e-05	9.031e-05	-1.6545	1.106e-05	5.106e-05	-1.667	3.556e-06	1.3556e-05	-1.674	9.674e-07
-1.653	1.027e-05	9.027e-05	-1.6555	1.102e-05	5.102e-05	-1.668	3.557e-06	1.3557e-05	-1.675	9.489e-07
-1.654	1.025e-05	9.025e-05	-1.6565	1.102e-05	5.102e-05	-1.669	3.586e-06	1.3586e-05	-1.676	9.7e-07
-1.655	1.018e-05	9.018e-05	-1.6575	1.1e-05	5.1e-05	-1.67	3.546e-06	1.3546e-05	-1.677	9.528e-07
-1.656	1.017e-05	9.017e-05	-1.6585	1.097e-05	5.097e-05	-1.671	3.59e-06	1.359e-05	-1.678	9.588e-07
-1.657	1.012e-05	9.012e-05	-1.6595	1.097e-05	5.097e-05	-1.672	3.568e-06	1.3568e-05	-1.679	9.664e-07
-1.658	1.009e-05	9.009e-05	-1.6605	1.094e-05	5.094e-05	-1.673	3.57e-06	1.357e-05	-1.68	9.476e-07
-1.659	1.006e-05	9.006e-05	-1.6615	1.093e-05	5.093e-05	-1.674	3.599e-06	1.3599e-05	-1.681	9.692e-07
-1.66	1.001e-05	9.001e-05	-1.6625	1.091e-05	5.091e-05	-1.675	3.559e-06	1.3559e-05	-1.682	9.516e-07
-1.661	9.995e-06	8.9995e-05	-1.6635	1.089e-05	5.089e-05	-1.676	3.603e-06	1.3603e-05	-1.683	9.574e-07
-1.662	9.947e-06	8.9947e-05	-1.6645	1.089e-05	5.089e-05	-1.677	3.58e-06	1.358e-05	-1.684	9.65e-07
-1.663	9.916e-06	8.9916e-05	-1.6655	1.085e-05	5.085e-05	-1.678	3.583e-06	1.3583e-05	-1.685	9.467e-07
-1.664	9.897e-06	8.9897e-05	-1.6665	1.085e-05	5.085e-05	-1.679	3.612e-06	1.3612e-05	-1.686	9.679e-07
-1.665	9.842e-06	8.9842e-05	-1.6675	1.083e-05	5.083e-05	-1.68	3.572e-06	1.3572e-05	-1.687	9.504e-07
-1.666	9.834e-06	8.9834e-05	-1.6685	1.081e-05	5.081e-05	-1.681	3.617e-06	1.3617e-05	-1.688	9.569e-07
-1.667	9.789e-06	8.9789e-05	-1.6695	1.08e-05	5.08e-05	-1.682	3.594e-06	1.3594e-05	-1.689	9.636e-07
-1.668	9.76e-06	8.976e-05	-1.6705	1.077e-05	5.077e-05	-1.683	3.597e-06	1.3597e-05	-1.69	9.453e-07
-1.669	9.744e-06	8.9744e-05	-1.6715	1.077e-05	5.077e-05	-1.684	3.627e-06	1.3627e-05	-1.691	9.669e-07
-1.67	9.692e-06	8.9692e-05	-1.6725	1.075e-05	5.075e-05	-1.685	3.587e-06	1.3587e-05	-1.692	9.497e-07
-1.671	9.686e-06	8.9686e-05	-1.6735	1.073e-05	5.073e-05	-1.686	3.632e-06	1.3632e-05	-1.693	9.557e-07
-1.672	9.644e-06	8.9644e-05	-1.6745	1.072e-05	5.072e-05	-1.687	3.61e-06	1.361e-05	-1.694	9.63e-07
-1.673	9.617e-06	8.9617e-05	-1.6755	1.069e-05	5.069e-05	-1.688	3.613e-06	1.3613e-05	-1.695	9.439e-07
-1.674	9.604e-06	8.9604e-05	-1.6765	1.069e-05	5.069e-05	-1.689	3.643e-06	1.3643e-05	-1.696	9.66e-07
-1.675	9.555e-06	8.9555e-05	-1.6775	1.067e-05	5.067e-05	-1.69	3.604e-06	1.3604e-05	-1.697	9.483e-07
-1.676	9.552e-06	8.9552e-05	-1.6785	1.065e-05	5.065e-05	-1.691	3.649e-06	1.3649e-05	-1.698	9.547e-07
-1.677	9.513e-06	8.9513e-05	-1.6795	1.065e-05	5.065e-05	-1.692	3.627e-06	1.3627e-05	-1.699	9.623e-07
-1.678	9.489e-06	8.9489e-05	-1.6805	1.062e-05	5.062e-05	-1.693	3.631e-06	1.3631e-05	-1.7	9.432e-07
-1.679	9.478e-06	8.9478e-05	-1.6815	1.061e-05	5.061e-05	-1.694	3.661e-06	1.3661e-05	-1.701	9.649e-07
-1.68	9.43e-06	8.943e-05	-1.6825	1.06e-05	5.06e-05	-1.695	3.622e-06	1.3622e-05	-1.702	9.474e-07
-1.681	9.43e-06	8.943e-05	-1.6835	1.057e-05	5.057e-05	-1.696	3.668e-06	1.3668e-05	-1.703	9.535e-07
-1.682	9.393e-06	8.9393e-05	-1.6845	1.057e-05	5.057e-05	-1.697	3.646e-06	1.3646e-05	-1.704	9.614e-07
-1.683	9.373e-06	8.9373e-05	-1.6855	1.054e-05	5.054e-05	-1.698	3.651e-06	1.3651e-05	-1.705	9.424e-07
-1.684	9.365e-06	8.9365e-05	-1.6865	1.054e-05	5.054e-05	-1.699	3.681e-06	1.3681e-05	-1.706	9.645e-07
-1.685	9.322e-06	8.9322e-05	-1.6875	1.052e-05	5.052e-05	-1.7	3.644e-06	1.3644e-05	-1.707	9.47e-07
-1.686	9.325e-06	8.9325e-05	-1.6885	1.05e-05	5.05e-05	-1.701	3.689e-06	1.3689e-05	-1.708	9.526e-07
-1.687	9.291e-06	8.9291e-05	-1.6895	1.05e-05	5.05e-05	-1.702	3.668e-06	1.3668e-05	-1.709	9.604e-07
-1.688	9.274e-06	8.9274e-05	-1.6905	1.047e-05	5.047e-05	-1.703	3.674e-06	1.3674e-05	-1.71	9.417e-07
-1.689	9.269e-06	8.9269e-05	-1.6915	1.046e-05	5.046e-05	-1.704	3.705e-06	1.3705e-05	-1.711	9.637e-07
-1.69	9.23e-06	8.923e-05	-1.6925	1.045e-05	5.045e-05	-1.705	3.668e-06	1.3668e-05	-1.712	9.466e-07
-1.691	9.237e-06	8.9237e-05	-1.6935	1.043e-05	5.043e-05	-1.706	3.714e-06	1.3714e-05	-1.713	9.524e-07
-1.692	9.206e-06	8.9206e-05	-1.6945	1.043e-05	5.043e-05	-1.707	3.692e-06	1.3692e-05	-1.714	9.595e-07
-1.693	9.194e-06	8.9194e-05	-1.6955	1.04e-05	5.04e-05	-1.708	3.699e-06	1.3699e-05	-1.715	9.411e-07
-1.694	9.192e-06	8.9192e-05	-1.6965	1.039e-05	5.039e-05	-1.709	3.73e-06	1.373e-05	-1.716	9.625e-07
-1.695	9.157e-06	8.9157e-05	-1.6975	1.038e-05	5.038e-05	-1.71	3.694e-06	1.3694e-05	-1.717	9.459e-07
-1.696	9.169e-06	8.9169e-05	-1.6985	1.036e-05	5.036e-05	-1.711	3.742e-06	1.3742e-05	-1.718	9.518e-07
-1.697	9.141e-06	8.9141e-05	-1.6995	1.036e-05	5.036e-05	-1.712	3.72e-06	1.372e-05	-1.719	9.591e-07
-1.698	9.136e-06	8.9136e-05	-1.7005	1.033e-05	5.033e-05	-1.713	3.729e-06	1.3729e-05	-1.72	9.404e-07
-1.699	9.139e-06	8.9139e-05	-1.7015	1.032e-05	5.032e-05	-1.714	3.759e-06	1.3759e-05	-1.721	9.618e-07
-1.7	9.11e-06	8.911e-05	-1.7025	1.031e-05	5.031e-05	-1.715	3.724e-06	1.3724e-05	-1.722	9.449e-07
-1.701	9.128e-06	8.9128e-05	-1.7035	1.029e-05	5.029e-05	-1.716	3.773e-06	1.3773e-05	-1.723	9.514e-07
-1.702	9.106e-06	8.9106e-05	-1.7045	1.029e-05	5.029e-05	-1.717	3.753e-06	1.3753e-05	-1.724	9.584e-07
-1.703	9.108e-06	8.9108e-05	-1.7055	1.026e-05	5.026e-05	-1.718	3.761e-06	1.3761e-05	-1.725	9.404e-07
-1.704	9.118e-06	8.9118e-05	-1.7065	1.026e-05	5.026e-05	-1.719	3.793e-06	1.3793e-05	-1.726	9.616e-07
-1.705	9.096e-06	8.9096e-05	-1.7075	1.024e-05	5.024e-05	-1.72	3.757e-06	1.3757e-05	-1.727	9.44e-07
-1.706	9.123e-06	8.9123e-05	-1.7085	1.022e-05	5.022e-05	-1.721	3.808e-06	1.3808e-05	-1.728	9.507e-07
-1.707	9.109e-06	8.9109e-05	-1.7095	1.022e-05	5.022e-05	-1.722	3.788e-06	1.3788e-05	-1.729	9.579e-07
-1.708	9.121e-06	8.9121e-05	-1.7105	1.019e-05	5.019e-05	-1.723	3.798e-06	1.3798e-05	-1.73	9.395e-07
-1.709	9.139e-06	8.9139e-05	-1.7115	1.019e-05	5.019e-05	-1.724	3.831e-06	1.3831e-05	-1.731	9.615e-07
-1.71	9.127e-06	8.9127e-05	-1.7125	1.018e-05	5.018e-05	-1.725	3.797e-06	1.3797e-05	-1.732	9.439e-07
-1.711	9.163e-06	8.9163e-05	-1.7135	1.015e-05	5.015e-05	-1.726	3.848e-06	1.3848e-05	-1.733	9.503e-07
-1.712	9.158e-06	8.9158e-05	-1.7145	1.016e-05	5.016e-05	-1.727	3.828e-06	1.3828e-05	-1.734	9.572e-07
-1.713	9.181e-06	8.9181e-05	-1.7155	1.013e-05	5.013e-05	-1.728	3.84e-06	1.384e-05	-1.735	9.389e-07
-1.714	9.206e-06	8.9206e-05	-1.7165	1.012e-05	5.012e-05	-1.729	3.873e-06	1.3873e-05	-1.736	9.611e-07
-1.715	9.205e-06	8.9205e-05	-1.7175	1.011e-05	5.011e-05	-1.73	3.84e-06	1.384e-05	-1.737	9.436e-07
-1.716	9.251e-06	8.9251e-05	-1.7185	1.009e-05	5.009e-05	-1.731	3.891e-06	1.3891e-05	-1.738	9.5e-07
-1.717	9.253e-06	8.9253e-05	-1.7195	1.009e-05	5.009e-05	-1.732	3.873e-06	1.3873e-05	-1.739	9.576e-07
-1.718	9.286e-06	8.9286e-05	-1.7205	1.006e-05	5.006e-05	-1.733	3.886e-06	1.3886e-05	-1.74	9.385e-07
-1.719	9.319e-06	8.9319e-05	-1.7215	1.006e-05	5.006e-05	-1.734	3.92e-06	1.392e-05	-1.741	9.606e-07
-1.72	9.327e-06	8.9327e-05	-1.7225	1.005e-05	5.005e-05	-1.735	3.888e-06	1.3888e-05	-1.742	9.435e-07
-1.721	9.38e-06	8.938e-05	-1.7235	1.003e-05	5.003e-05	-1.736	3.942e-06	1.3942e-05	-1.743	9.498e-07
-1.722	9.39e-06	8.939e-05	-1.7245	1.003e-05	5.003e-05	-1.737	3.924e-06	1.3924e-05	-1.744	9.573e-07
-1.723	9.432e-06	8.9432e-05	-1.7255	1e-05	5e-05	-1.738	3.939e-06	1.3939e-05	-1.745	9.383e-07
-1.724	9.472e-06	8.9472e-05	-1.7265	9.999e-06	4.9999e-05	-1.739	3.973e-06	1.3973e-05	-1.746	9.603e-07
-1.725	9.488e-06	8.9488e-05	-1.7275	9.988e-06	4.9988e-05	-1.74	3.943e-06	1.3943e-05	-1.747	9.433e-07
-1.726	9.55e-06	8.955e-05	-1.7285	9.965e-06	4.9965e-05	-1.741	3.998e-06	1.3998e-05	-1.748	9.49e-07
-1.727	9.568e-06	8.9568e-05	-1.7295	9.968e-06	4.9968e-05	-1.742	3.98e-06	1.398e-05	-1.749	9.567e-07
-1.728	9.618e-06	8.9618e-05	-1.7305	9.942e-06	4.9942e-05	-1.743	3.998e-06	1.3998e-05	-1.75	9.385e-07
-1.729	9.663e-06	8.9663e-05	-1.7315	9.938e-06	4.9938e-05	-1.744	4.033e-06	1.4033e-05	-1.751	9.602e-07
-1.73	9.687e-06	8.9687e-05	-1.7325	9.928e-06	4.9928e-05	-1.745	4.004e-06	1.4004e-05	-1.752	9.432e-07
-1.731	9.756e-06	8.9756e-05	-1.7335	9.904e-06	4.9904e-05	-1.746	4.06e-06	1.406e-05	-1.753	9.489e-07
-1.732	9.779e-06	8.9779e-05	-1.7345	9.908e-06	4.9908e-05	-1.747	4.044e-06	1.4044e-05	-1.754	9.569e-07
-1.733	9.838e-06	8.9838e-05	-1.7355	9.883e-06	4.9883e-05	-1.748	4.063e-06	1.4063e-05	-1.755	9.385e-07
-1.734	9.89e-06	8.989e-05	-1.7365	9.879e-06	4.9879e-05	-1.749	4.099e-06	1.4099e-05	-1.756	9.598e-07
-1.735	9.922e-06	8.9922e-05	-1.7375	9.869e-06	4.9869e-05	-1.75	4.072e-06	1.4072e-05	-1.757	9.431e-07
-1.736	9.998e-06	8.9998e-05	-1.7385	9.846e-06	4.9846e-05	-1.751	4.13e-06	1.413e-05	-1.758	9.496e-07
-1.737	1.003e-05	9.003e-05	-1.7395	9.849e-06	4.9849e-05	-1.752	4.114e-06	1.4114e-05	-1.759	9.562e-07
-1.738	1.009e-05	9.009e-05	-1.7405	9.824e-06	4.9824e-05	-1.753	4.136e-06	1.4136e-05	-1.76	9.387e-07
-1.739	1.015e-05	9.015e-05	-1.7415	9.821e-06	4.9821e-05	-1.754	4.172e-06	1.4172e-05	-1.761	9.6e-07
-1.74	1.019e-05	9.019e-05	-1.7425	9.812e-06	4.9812e-05	-1.755	4.148e-06	1.4148e-05	-1.762	9.442e-07
-1.741	1.028e-05	9.028e-05	-1.7435	9.79e-06	4.979e-05	-1.756	4.209e-06	1.4209e-05	-1.763	9.504e-07
-1.742	1.031e-05	9.031e-05	-1.7445	9.793e-06	4.9793e-05	-1.757	4.193e-06	1.4193e-05	-1.764	9.568e-07
-1.743	1.039e-05	9.039e-05	-1.7455	9.768e-06	4.9768e-05	-1.758	4.218e-06	1.4218e-05	-1.765	9.388e-07
-1.744	1.045e-05	9.045e-05	-1.7465	9.764e-06	4.9764e-05	-1.759	4.255e-06	1.4255e-05	-1.766	9.6e-07
-1.745	1.05e-05	9.05e-05	-1.7475	9.755e-06	4.9755e-05	-1.76	4.232e-06	1.4232e-05	-1.767	9.428e-07
-1.746	1.059e-05	9.059e-05	-1.7485	9.733e-06	4.9733e-05	-1.761	4.295e-06	1.4295e-05	-1.768	9.497e-07
-1.747	1.063e-05	9.063e-05	-1.7495	9.737e-06	4.9737e-05	-1.762	4.281e-06	1.4281e-05	-1.769	9.566e-07
-1.748	1.071e-05	9.071e-05	-1.7505	9.712e-06	4.9712e-05	-1.763	4.308e-06	1.4308e-05	-1.77	9.389e-07
-1.749	1.078e-05	9.078e-05	-1.7515	9.709e-06	4.9709e-05	-1.764	4.347e-06	1.4347e-05	-1.771	9.607e-07
-1.75	1.083e-05	9.083e-05	-1.7525	9.699e-06	4.9699e-05	-1.765	4.326e-06	1.4326e-05	-1.772	9.428e-07
-1.751	1.092e-05	9.092e-05	-1.7535	9.677e-06	4.9677e-05	-1.766	4.39e-06	1.439e-05	-1.773	9.494e-07
-1.752	1.097e-05	9.097e-05	-1.7545	9.682e-06	4.9682e-05	-1.767	4.378e-06	1.4378e-05	-1.774	9.571e-07
-1.753	1.106e-05	9.106e-05	-1.7555	9.657e-06	4.9657e-05	-1.768	4.408e-06	1.4408e-05	-1.775	9.387e-07
-1.754	1.113e-05	9.113e-05	-1.7565	9.654e-06	4.9654e-05	-1.769	4.449e-06	1.4449e-05	-1.776	9.607e-07
-1.755	1.119e-05	9.119e-05	-1.7575	9.646e-06	4.9646e-05	-1.77	4.431e-06	1.4431e-05	-1.777	9.434e-07
-1.756	1.129e-05	9.129e-05	-1.7585	9.623e-06	4.9623e-05	-1.771	4.499e-06	1.4499e-05	-1.778	9.495e-07
-1.757	1.134e-05	9.134e-05	-1.7595	9.629e-06	4.9629e-05	-1.772	4.489e-06	1.4489e-05	-1.779	9.571e-07
-1.758	1.144e-05	9.144e-05	-1.7605	9.604e-06	4.9604e-05	-1.773	4.521e-06	1.4521e-05	-1.78	9.383e-07
-1.759	1.152e-05	9.152e-05	-1.7615	9.601e-06	4.9601e-05	-1.774	4.564e-06	1.4564e-05	-1.781	9.609e-07
-1.76	1.158e-05	9.158e-05	-1.7625	9.593e-06	4.9593e-05	-1.775	4.549e-06	1.4549e-05	-1.782	9.436e-07
-1.761	1.169e-05	9.169e-05	-1.7635	9.57e-06	4.957e-05	-1.776	4.619e-06	1.4619e-05	-1.783	9.497e-07
-1.762	1.174e-05	9.174e-05	-1.7645	9.576e-06	4.9576e-05	-1.777	4.611e-06	1.4611e-05	-1.784	9.577e-07
-1.763	1.185e-05	9.185e-05	-1.7655	9.551e-06	4.9551e-05	-1.778	4.648e-06	1.4648e-05	-1.785	9.385e-07
-1.764	1.193e-05	9.193e-05	-1.7665	9.548e-06	4.9548e-05	-1.779	4.692e-06	1.4692e-05	-1.786	9.609e-07
-1.765	1.2e-05	9.2e-05	-1.7675	9.541e-06	4.9541e-05	-1.78	4.68e-06	1.468e-05	-1.787	9.44e-07
-1.766	1.211e-05	9.211e-05	-1.7685	9.519e-06	4.9519e-05	-1.781	4.754e-06	1.4754e-05	-1.788	9.501e-07
-1.767	1.217e-05	9.217e-05	-1.7695	9.524e-06	4.9524e-05	-1.782	4.747e-06	1.4747e-05	-1.789	9.58e-07
-1.768	1.227e-05	9.227e-05	-1.7705	9.5e-06	4.95e-05	-1.783	4.789e-06	1.4789e-05	-1.79	9.396e-07
-1.769	1.236e-05	9.236e-05	-1.7715	9.496e-06	4.9496e-05	-1.784	4.834e-06	1.4834e-05	-1.791	9.61e-07
-1.77	1.243e-05	9.243e-05	-1.7725	9.489e-06	4.9489e-05	-1.785	4.825e-06	1.4825e-05	-1.792	9.442e-07
-1.771	1.255e-05	9.255e-05	-1.7735	9.467e-06	4.9467e-05	-1.786	4.901e-06	1.4901e-05	-1.793	9.503e-07
-1.772	1.261e-05	9.261e-05	-1.7745	9.473e-06	4.9473e-05	-1.787	4.896e-06	1.4896e-05	-1.794	9.579e-07
-1.773	1.272e-05	9.272e-05	-1.7755	9.448e-06	4.9448e-05	-1.788	4.941e-06	1.4941e-05	-1.795	9.401e-07
-1.774	1.281e-05	9.281e-05	-1.7765	9.445e-06	4.9445e-05	-1.789	4.987e-06	1.4987e-05	-1.796	9.614e-07
-1.775	1.289e-05	9.289e-05	-1.7775	9.438e-06	4.9438e-05	-1.79	4.982e-06	1.4982e-05	-1.797	9.446e-07
-1.776	1.3e-05	9.3e-05	-1.7785	9.416e-06	4.9416e-05	-1.791	5.061e-06	1.5061e-05	-1.798	9.51e-07
-1.777	1.307e-05	9.307e-05	-1.7795	9.422e-06	4.9422e-05	-1.792	5.057e-06	1.5057e-05	-1.799	9.583e-07
-1.778	1.318e-05	9.318e-05	-1.7805	9.399e-06	4.9399e-05	-1.793	5.106e-06	1.5106e-05	-1.8	9.405e-07
-1.779	1.327e-05	9.327e-05	-1.7815	9.396e-06	4.9396e-05	-1.794	5.155e-06	1.5155e-05	-1.801	9.62e-07
-1.78	1.336e-05	9.336e-05	-1.7825	9.389e-06	4.9389e-05	-1.795	5.151e-06	1.5151e-05	-1.802	9.45e-07
-1.781	1.348e-05	9.348e-05	-1.7835	9.367e-06	4.9367e-05	-1.796	5.234e-06	1.5234e-05	-1.803	9.516e-07
-1.782	1.355e-05	9.355e-05	-1.7845	9.373e-06	4.9373e-05	-1.797	5.23e-06	1.523e-05	-1.804	9.581e-07
-1.783	1.366e-05	9.366e-05	-1.7855	9.35e-06	4.935e-05	-1.798	5.282e-06	1.5282e-05	-1.805	9.409e-07
-1.784	1.376e-05	9.376e-05	-1.7865	9.347e-06	4.9347e-05	-1.799	5.333e-06	1.5333e-05	-1.806	9.627e-07
-1.785	1.384e-05	9.384e-05	-1.7875	9.341e-06	4.9341e-05	-1.8	5.332e-06	1.5332e-05	-1.807	9.46e-07
-1.786	1.396e-05	9.396e-05	-1.7885	9.319e-06	4.9319e-05	-1.801	5.417e-06	1.5417e-05	-1.808	9.526e-07
-1.787	1.403e-05	9.403e-05	-1.7895	9.325e-06	4.9325e-05	-1.802	5.415e-06	1.5415e-05	-1.809	9.593e-07
-1.788	1.415e-05	9.415e-05	-1.7905	9.302e-06	4.9302e-05	-1.803	5.47e-06	1.547e-05	-1.81	9.413e-07
-1.789	1.424e-05	9.424e-05	-1.7915	9.3e-06	4.93e-05	-1.804	5.522e-06	1.5522e-05	-1.811	9.632e-07
-1.79	1.433e-05	9.433e-05	-1.7925	9.293e-06	4.9293e-05	-1.805	5.523e-06	1.5523e-05	-1.812	9.459e-07
-1.791	1.445e-05	9.445e-05	-1.7935	9.273e-06	4.9273e-05	-1.806	5.611e-06	1.5611e-05	-1.813	9.528e-07
-1.792	1.452e-05	9.452e-05	-1.7945	9.279e-06	4.9279e-05	-1.807	5.61e-06	1.561e-05	-1.814	9.604e-07
-1.793	1.464e-05	9.464e-05	-1.7955	9.256e-06	4.9256e-05	-1.808	5.668e-06	1.5668e-05	-1.815	9.421e-07
-1.794	1.474e-05	9.474e-05	-1.7965	9.253e-06	4.9253e-05	-1.809	5.719e-06	1.5719e-05	-1.816	9.644e-07
-1.795	1.482e-05	9.482e-05	-1.7975	9.247e-06	4.9247e-05	-1.81	5.72e-06	1.572e-05	-1.817	9.466e-07
-1.796	1.495e-05	9.495e-05	-1.7985	9.226e-06	4.9226e-05	-1.811	5.809e-06	1.5809e-05	-1.818	9.531e-07
-1.797	1.502e-05	9.502e-05	-1.7995	9.233e-06	4.9233e-05	-1.812	5.808e-06	1.5808e-05	-1.819	9.61e-07
-1.798	1.514e-05	9.514e-05	-1.8005	9.21e-06	4.921e-05	-1.813	5.867e-06	1.5867e-05	-1.82	9.431e-07
-1.799	1.523e-05	9.523e-05	-1.8015	9.208e-06	4.9208e-05	-1.814	5.917e-06	1.5917e-05	-1.821	9.65e-07
-1.8	1.532e-05	9.532e-05	-1.8025	9.202e-06	4.9202e-05	-1.815	5.92e-06	1.592e-05	-1.822	9.479e-07
-1.801	1.544e-05	9.544e-05	-1.8035	9.18e-06	4.918e-05	-1.816	6.007e-06	1.6007e-05	-1.823	9.539e-07
-1.802	1.551e-05	9.551e-05	-1.8045	9.187e-06	4.9187e-05	-1.817	6.006e-06	1.6006e-05	-1.824	9.615e-07
-1.803	1.563e-05	9.563e-05	-1.8055	9.165e-06	4.9165e-05	-1.818	6.066e-06	1.6066e-05	-1.825	9.435e-07
-1.804	1.572e-05	9.572e-05	-1.8065	9.162e-06	4.9162e-05	-1.819	6.116e-06	1.6116e-05	-1.826	9.653e-07
-1.805	1.581e-05	9.581e-05	-1.8075	9.157e-06	4.9157e-05	-1.82	6.119e-06	1.6119e-05	-1.827	9.486e-07
-1.806	1.593e-05	9.593e-05	-1.8085	9.136e-06	4.9136e-05	-1.821	6.205e-06	1.6205e-05	-1.828	9.548e-07
-1.807	1.6e-05	9.6e-05	-1.8095	9.142e-06	4.9142e-05	-1.822	6.204e-06	1.6204e-05	-1.829	9.624e-07
-1.808	1.612e-05	9.612e-05	-1.8105	9.12e-06	4.912e-05	-1.823	6.261e-06	1.6261e-05	-1.83	9.444e-07
-1.809	1.621e-05	9.621e-05	-1.8115	9.118e-06	4.9118e-05	-1.824	6.311e-06	1.6311e-05	-1.831	9.663e-07
-1.81	1.63e-05	9.63e-05	-1.8125	9.113e-06	4.9113e-05	-1.825	6.313e-06	1.6313e-05	-1.832	9.496e-07
-1.811	1.642e-05	9.642e-05	-1.8135	9.092e-06	4.9092e-05	-1.826	6.399e-06	1.6399e-05	-1.833	9.558e-07
-1.812	1.648e-05	9.648e-05	-1.8145	9.099e-06	4.9099e-05	-1.827	6.395e-06	1.6395e-05	-1.834	9.633e-07
-1.813	1.66e-05	9.66e-05	-1.8155	9.078e-06	4.9078e-05	-1.828	6.452e-06	1.6452e-05	-1.835	9.457e-07
-1.814	1.669e-05	9.669e-05	-1.8165	9.075e-06	4.9075e-05	-1.829	6.496e-06	1.6496e-05	-1.836	9.669e-07
-1.815	1.677e-05	9.677e-05	-1.8175	9.07e-06	4.907e-05	-1.83	6.497e-06	1.6497e-05	-1.837	9.507e-07
-1.816	1.688e-05	9.688e-05	-1.8185	9.05e-06	4.905e-05	-1.831	6.58e-06	1.658e-05	-1.838	9.568e-07
-1.817	1.695e-05	9.695e-05	-1.8195	9.057e-06	4.9057e-05	-1.832	6.572e-06	1.6572e-05	-1.839	9.644e-07
-1.818	1.706e-05	9.706e-05	-1.8205	9.036e-06	4.9036e-05	-1.833	6.627e-06	1.6627e-05	-1.84	9.469e-07
-1.819	1.714e-05	9.714e-05	-1.8215	9.033e-06	4.9033e-05	-1.834	6.669e-06	1.6669e-05	-1.841	9.685e-07
-1.82	1.722e-05	9.722e-05	-1.8225	9.029e-06	4.9029e-05	-1.835	6.665e-06	1.6665e-05	-1.842	9.513e-07
-1.821	1.734e-05	9.734e-05	-1.8235	9.009e-06	4.9009e-05	-1.836	6.745e-06	1.6745e-05	-1.843	9.582e-07
-1.822	1.74e-05	9.74e-05	-1.8245	9.016e-06	4.9016e-05	-1.837	6.733e-06	1.6733e-05	-1.844	9.65e-07
-1.823	1.75e-05	9.75e-05	-1.8255	8.994e-06	4.8994e-05	-1.838	6.784e-06	1.6784e-05	-1.845	9.479e-07
-1.824	1.758e-05	9.758e-05	-1.8265	8.992e-06	4.8992e-05	-1.839	6.822e-06	1.6822e-05	-1.846	9.697e-07
-1.825	1.765e-05	9.765e-05	-1.8275	8.988e-06	4.8988e-05	-1.84	6.814e-06	1.6814e-05	-1.847	9.527e-07
-1.826	1.776e-05	9.776e-05	-1.8285	8.967e-06	4.8967e-05	-1.841	6.889e-06	1.6889e-05	-1.848	9.592e-07
-1.827	1.782e-05	9.782e-05	-1.8295	8.974e-06	4.8974e-05	-1.842	6.873e-06	1.6873e-05	-1.849	9.663e-07
-1.828	1.792e-05	9.792e-05	-1.8305	8.952e-06	4.8952e-05	-1.843	6.919e-06	1.6919e-05	-1.85	9.488e-07
-1.829	1.799e-05	9.799e-05	-1.8315	8.951e-06	4.8951e-05	-1.844	6.952e-06	1.6952e-05	-1.851	9.709e-07
-1.83	1.806e-05	9.806e-05	-1.8325	8.946e-06	4.8946e-05	-1.845	6.939e-06	1.6939e-05	-1.852	9.538e-07
-1.831	1.816e-05	9.816e-05	-1.8335	8.926e-06	4.8926e-05	-1.846	7.009e-06	1.7009e-05	-1.853	9.605e-07
-1.832	1.821e-05	9.821e-05	-1.8345	8.933e-06	4.8933e-05	-1.847	6.989e-06	1.6989e-05	-1.854	9.683e-07
-1.833	1.83e-05	9.83e-05	-1.8355	8.912e-06	4.8912e-05	-1.848	7.029e-06	1.7029e-05	-1.855	9.497e-07
-1.834	1.837e-05	9.837e-05	-1.8365	8.91e-06	4.891e-05	-1.849	7.057e-06	1.7057e-05	-1.856	9.72e-07
-1.835	1.843e-05	9.843e-05	-1.8375	8.907e-06	4.8907e-05	-1.85	7.039e-06	1.7039e-05	-1.857	9.549e-07
-1.836	1.852e-05	9.852e-05	-1.8385	8.886e-06	4.8886e-05	-1.851	7.104e-06	1.7104e-05	-1.858	9.621e-07
-1.837	1.856e-05	9.856e-05	-1.8395	8.894e-06	4.8894e-05	-1.852	7.078e-06	1.7078e-05	-1.859	9.697e-07
-1.838	1.865e-05	9.865e-05	-1.8405	8.872e-06	4.8872e-05	-1.853	7.112e-06	1.7112e-05	-1.86	9.514e-07
-1.839	1.871e-05	9.871e-05	-1.8415	8.871e-06	4.8871e-05	-1.854	7.135e-06	1.7135e-05	-1.861	9.735e-07
-1.84	1.876e-05	9.876e-05	-1.8425	8.867e-06	4.8867e-05	-1.855	7.112e-06	1.7112e-05	-1.862	9.566e-07
-1.841	1.884e-05	9.884e-05	-1.8435	8.846e-06	4.8846e-05	-1.856	7.17e-06	1.717e-05	-1.863	9.631e-07
-1.842	1.888e-05	9.888e-05	-1.8445	8.855e-06	4.8855e-05	-1.857	7.14e-06	1.714e-05	-1.864	9.709e-07
-1.843	1.896e-05	9.896e-05	-1.8455	8.834e-06	4.8834e-05	-1.858	7.169e-06	1.7169e-05	-1.865	9.53e-07
-1.844	1.9e-05	9.9e-05	-1.8465	8.832e-06	4.8832e-05	-1.859	7.186e-06	1.7186e-05	-1.866	9.749e-07
-1.845	1.905e-05	9.905e-05	-1.8475	8.829e-06	4.8829e-05	-1.86	7.156e-06	1.7156e-05	-1.867	9.584e-07
-1.846	1.912e-05	9.912e-05	-1.8485	8.808e-06	4.8808e-05	-1.861	7.208e-06	1.7208e-05	-1.868	9.647e-07
-1.847	1.914e-05	9.914e-05	-1.8495	8.816e-06	4.8816e-05	-1.862	7.172e-06	1.7172e-05	-1.869	9.721e-07
-1.848	1.921e-05	9.921e-05	-1.8505	8.795e-06	4.8795e-05	-1.863	7.194e-06	1.7194e-05	-1.87	9.547e-07
-1.849	1.925e-05	9.925e-05	-1.8515	8.793e-06	4.8793e-05	-1.864	7.208e-06	1.7208e-05	-1.871	9.768e-07
-1.85	1.928e-05	9.928e-05	-1.8525	8.791e-06	4.8791e-05	-1.865	7.173e-06	1.7173e-05	-1.872	9.6e-07
-1.851	1.935e-05	9.935e-05	-1.8535	8.77e-06	4.877e-05	-1.866	7.219e-06	1.7219e-05	-1.873	9.665e-07
-1.852	1.936e-05	9.936e-05	-1.8545	8.778e-06	4.8778e-05	-1.867	7.179e-06	1.7179e-05	-1.874	9.737e-07
-1.853	1.941e-05	9.941e-05	-1.8555	8.757e-06	4.8757e-05	-1.868	7.196e-06	1.7196e-05	-1.875	9.563e-07
-1.854	1.944e-05	9.944e-05	-1.8565	8.755e-06	4.8755e-05	-1.869	7.203e-06	1.7203e-05	-1.876	9.779e-07
-1.855	1.946e-05	9.946e-05	-1.8575	8.753e-06	4.8753e-05	-1.87	7.164e-06	1.7164e-05	-1.877	9.616e-07
-1.856	1.951e-05	9.951e-05	-1.8585	8.732e-06	4.8732e-05	-1.871	7.206e-06	1.7206e-05	-1.878	9.683e-07
-1.857	1.951e-05	9.951e-05	-1.8595	8.741e-06	4.8741e-05	-1.872	7.161e-06	1.7161e-05	-1.879	9.756e-07
-1.858	1.956e-05	9.956e-05	-1.8605	8.721e-06	4.8721e-05	-1.873	7.173e-06	1.7173e-05	-1.88	9.583e-07
-1.859	1.957e-05	9.957e-05	-1.8615	8.718e-06	4.8718e-05	-1.874	7.177e-06	1.7177e-05	-1.881	9.798e-07
-1.86	1.958e-05	9.958e-05	-1.8625	8.716e-06	4.8716e-05	-1.875	7.134e-06	1.7134e-05	-1.882	9.633e-07
-1.861	1.962e-05	9.962e-05	-1.8635	8.695e-06	4.8695e-05	-1.876	7.172e-06	1.7172e-05	-1.883	9.701e-07
-1.862	1.961e-05	9.961e-05	-1.8645	8.704e-06	4.8704e-05	-1.877	7.123e-06	1.7123e-05	-1.884	9.776e-07
-1.863	1.964e-05	9.964e-05	-1.8655	8.684e-06	4.8684e-05	-1.878	7.13e-06	1.713e-05	-1.885	9.604e-07
-1.864	1.964e-05	9.964e-05	-1.8665	8.681e-06	4.8681e-05	-1.879	7.133e-06	1.7133e-05	-1.886	9.817e-07
-1.865	1.964e-05	9.964e-05	-1.8675	8.679e-06	4.8679e-05	-1.88	7.084e-06	1.7084e-05	-1.887	9.651e-07
-1.866	1.966e-05	9.966e-05	-1.8685	8.658e-06	4.8658e-05	-1.881	7.119e-06	1.7119e-05	-1.888	9.721e-07
-1.867	1.963e-05	9.963e-05	-1.8695	8.667e-06	4.8667e-05	-1.882	7.069e-06	1.7069e-05	-1.889	9.794e-07
-1.868	1.965e-05	9.965e-05	-1.8705	8.647e-06	4.8647e-05	-1.883	7.072e-06	1.7072e-05	-1.89	9.622e-07
-1.869	1.964e-05	9.964e-05	-1.8715	8.645e-06	4.8645e-05	-1.884	7.072e-06	1.7072e-05	-1.891	9.84e-07
-1.87	1.962e-05	9.962e-05	-1.8725	8.643e-06	4.8643e-05	-1.885	7.021e-06	1.7021e-05	-1.892	9.67e-07
-1.871	1.963e-05	9.963e-05	-1.8735	8.622e-06	4.8622e-05	-1.886	7.052e-06	1.7052e-05	-1.893	9.745e-07
-1.872	1.959e-05	9.959e-05	-1.8745	8.631e-06	4.8631e-05	-1.887	7.001e-06	1.7001e-05	-1.894	9.814e-07
-1.873	1.96e-05	9.96e-05	-1.8755	8.611e-06	4.8611e-05	-1.888	7.001e-06	1.7001e-05	-1.895	9.64e-07
-1.874	1.957e-05	9.957e-05	-1.8765	8.61e-06	4.861e-05	-1.889	7.001e-06	1.7001e-05	-1.896	9.862e-07
-1.875	1.954e-05	9.954e-05	-1.8775	8.608e-06	4.8608e-05	-1.89	6.948e-06	1.6948e-05	-1.897	9.695e-07
-1.876	1.954e-05	9.954e-05	-1.8785	8.587e-06	4.8587e-05	-1.891	6.977e-06	1.6977e-05	-1.898	9.764e-07
-1.877	1.949e-05	9.949e-05	-1.8795	8.596e-06	4.8596e-05	-1.892	6.926e-06	1.6926e-05	-1.899	9.84e-07
-1.878	1.948e-05	9.948e-05	-1.8805	8.577e-06	4.8577e-05	-1.893	6.922e-06	1.6922e-05	-1.9	9.663e-07
-1.879	1.944e-05	9.944e-05	-1.8815	8.575e-06	4.8575e-05	-1.894	6.921e-06	1.6921e-05	-1.901	9.883e-07
-1.88	1.939e-05	9.939e-05	-1.8825	8.573e-06	4.8573e-05	-1.895	6.868e-06	1.6868e-05	-1.902	9.718e-07
-1.881	1.938e-05	9.938e-05	-1.8835	8.553e-06	4.8553e-05	-1.896	6.895e-06	1.6895e-05	-1.903	9.789e-07
-1.882	1.932e-05	9.932e-05	-1.8845	8.562e-06	4.8562e-05	-1.897	6.844e-06	1.6844e-05	-1.904	9.862e-07
-1.883	1.929e-05	9.929e-05	-1.8855	8.543e-06	4.8543e-05	-1.898	6.839e-06	1.6839e-05	-1.905	9.689e-07
-1.884	1.924e-05	9.924e-05	-1.8865	8.541e-06	4.8541e-05	-1.899	6.838e-06	1.6838e-05	-1.906	9.908e-07
-1.885	1.919e-05	9.919e-05	-1.8875	8.54e-06	4.854e-05	-1.9	6.783e-06	1.6783e-05	-1.907	9.744e-07
-1.886	1.916e-05	9.916e-05	-1.8885	8.519e-06	4.8519e-05	-1.901	6.81e-06	1.681e-05	-1.908	9.812e-07
-1.887	1.909e-05	9.909e-05	-1.8895	8.528e-06	4.8528e-05	-1.902	6.759e-06	1.6759e-05	-1.909	9.888e-07
-1.888	1.905e-05	9.905e-05	-1.8905	8.509e-06	4.8509e-05	-1.903	6.754e-06	1.6754e-05	-1.91	9.717e-07
-1.889	1.899e-05	9.899e-05	-1.8915	8.507e-06	4.8507e-05	-1.904	6.752e-06	1.6752e-05	-1.911	9.934e-07
-1.89	1.892e-05	9.892e-05	-1.8925	8.506e-06	4.8506e-05	-1.905	6.698e-06	1.6698e-05	-1.912	9.773e-07
-1.891	1.889e-05	9.889e-05	-1.8935	8.486e-06	4.8486e-05	-1.906	6.724e-06	1.6724e-05	-1.913	9.839e-07
-1.892	1.88e-05	9.88e-05	-1.8945	8.495e-06	4.8495e-05	-1.907	6.673e-06	1.6673e-05	-1.914	9.915e-07
-1.893	1.876e-05	9.876e-05	-1.8955	8.476e-06	4.8476e-05	-1.908	6.668e-06	1.6668e-05	-1.915	9.748e-07
-1.894	1.869e-05	9.869e-05	-1.8965	8.475e-06	4.8475e-05	-1.909	6.667e-06	1.6667e-05	-1.916	9.968e-07
-1.895	1.862e-05	9.862e-05	-1.8975	8.474e-06	4.8474e-05	-1.91	6.613e-06	1.6613e-05	-1.917	9.804e-07
-1.896	1.857e-05	9.857e-05	-1.8985	8.454e-06	4.8454e-05	-1.911	6.64e-06	1.664e-05	-1.918	9.874e-07
-1.897	1.848e-05	9.848e-05	-1.8995	8.463e-06	4.8463e-05	-1.912	6.589e-06	1.6589e-05	-1.919	9.945e-07
-1.898	1.843e-05	9.843e-05	-1.9005	8.444e-06	4.8444e-05	-1.913	6.583e-06	1.6583e-05	-1.92	9.779e-07
-1.899	1.836e-05	9.836e-05	-1.9015	8.442e-06	4.8442e-05	-1.914	6.584e-06	1.6584e-05	-1.921	9.996e-07
-1.9	1.828e-05	9.828e-05	-1.9025	8.442e-06	4.8442e-05	-1.915	6.529e-06	1.6529e-05	-1.922	9.835e-07
-1.901	1.823e-05	9.823e-05	-1.9035	8.422e-06	4.8422e-05	-1.916	6.557e-06	1.6557e-05	-1.923	9.909e-07
-1.902	1.814e-05	9.814e-05	-1.9045	8.431e-06	4.8431e-05	-1.917	6.506e-06	1.6506e-05	-1.924	9.98e-07
-1.903	1.808e-05	9.808e-05	-1.9055	8.413e-06	4.8413e-05	-1.918	6.501e-06	1.6501e-05	-1.925	9.815e-07
-1.904	1.8e-05	9.8e-05	-1.9065	8.41e-06	4.841e-05	-1.919	6.503e-06	1.6503e-05	-1.926	1.003e-06
-1.905	1.792e-05	9.792e-05	-1.9075	8.41e-06	4.841e-05	-1.92	6.448e-06	1.6448e-05	-1.927	9.866e-07
-1.906	1.787e-05	9.787e-05	-1.9085	8.39e-06	4.839e-05	-1.921	6.477e-06	1.6477e-05	-1.928	9.948e-07
-1.907	1.777e-05	9.777e-05	-1.9095	8.399e-06	4.8399e-05	-1.922	6.429e-06	1.6429e-05	-1.929	1.002e-06
-1.908	1.771e-05	9.771e-05	-1.9105	8.381e-06	4.8381e-05	-1.923	6.424e-06	1.6424e-05	-1.93	9.85e-07
-1.909	1.764e-05	9.764e-05	-1.9115	8.379e-06	4.8379e-05	-1.924	6.427e-06	1.6427e-05	-1.931	1.007e-06
-1.91	1.755e-05	9.755e-05	-1.9125	8.379e-06	4.8379e-05	-1.925	6.373e-06	1.6373e-05	-1.932	9.906e-07
-1.911	1.75e-05	9.75e-05	-1.9135	8.359e-06	4.8359e-05	-1.926	6.402e-06	1.6402e-05	-1.933	9.988e-07
-1.912	1.74e-05	9.74e-05	-1.9145	8.368e-06	4.8368e-05	-1.927	6.356e-06	1.6356e-05	-1.934	1.006e-06
-1.913	1.734e-05	9.734e-05	-1.9155	8.351e-06	4.8351e-05	-1.928	6.351e-06	1.6351e-05	-1.935	9.896e-07
-1.914	1.727e-05	9.727e-05	-1.9165	8.349e-06	4.8349e-05	-1.929	6.356e-06	1.6356e-05	-1.936	1.012e-06
-1.915	1.718e-05	9.718e-05	-1.9175	8.349e-06	4.8349e-05	-1.93	6.303e-06	1.6303e-05	-1.937	9.949e-07
-1.916	1.713e-05	9.713e-05	-1.9185	8.329e-06	4.8329e-05	-1.931	6.333e-06	1.6333e-05	-1.938	1.003e-06
-1.917	1.704e-05	9.704e-05	-1.9195	8.338e-06	4.8338e-05	-1.932	6.287e-06	1.6287e-05	-1.939	1.01e-06
-1.918	1.698e-05	9.698e-05	-1.9205	8.321e-06	4.8321e-05	-1.933	6.284e-06	1.6284e-05	-1.94	9.935e-07
-1.919	1.691e-05	9.691e-05	-1.9215	8.319e-06	4.8319e-05	-1.934	6.289e-06	1.6289e-05	-1.941	1.016e-06
-1.92	1.682e-05	9.682e-05	-1.9225	8.319e-06	4.8319e-05	-1.935	6.238e-06	1.6238e-05	-1.942	9.999e-07
-1.921	1.678e-05	9.678e-05	-1.9235	8.299e-06	4.8299e-05	-1.936	6.269e-06	1.6269e-05	-1.943	1.008e-06
-1.922	1.668e-05	9.668e-05	-1.9245	8.309e-06	4.8309e-05	-1.937	6.225e-06	1.6225e-05	-1.944	1.016e-06
-1.923	1.663e-05	9.663e-05	-1.9255	8.29e-06	4.829e-05	-1.938	6.223e-06	1.6223e-05	-1.945	9.988e-07
-1.924	1.656e-05	9.656e-05	-1.9265	8.289e-06	4.8289e-05	-1.939	6.23e-06	1.623e-05	-1.946	1.021e-06
-1.925	1.647e-05	9.647e-05	-1.9275	8.289e-06	4.8289e-05	-1.94	6.18e-06	1.618e-05	-1.947	1.006e-06
-1.926	1.643e-05	9.643e-05	-1.9285	8.27e-06	4.827e-05	-1.941	6.213e-06	1.6213e-05	-1.948	1.014e-06
-1.927	1.634e-05	9.634e-05	-1.9295	8.279e-06	4.8279e-05	-1.942	6.17e-06	1.617e-05	-1.949	1.021e-06
-1.928	1.629e-05	9.629e-05	-1.9305	8.261e-06	4.8261e-05	-1.943	6.17e-06	1.617e-05	-1.95	1.005e-06
-1.929	1.622e-05	9.622e-05	-1.9315	8.259e-06	4.8259e-05	-1.944	6.178e-06	1.6178e-05	-1.951	1.027e-06
-1.93	1.615e-05	9.615e-05	-1.9325	8.26e-06	4.826e-05	-1.945	6.131e-06	1.6131e-05	-1.952	1.012e-06
-1.931	1.61e-05	9.61e-05	-1.9335	8.24e-06	4.824e-05	-1.946	6.165e-06	1.6165e-05	-1.953	1.019e-06
-1.932	1.602e-05	9.602e-05	-1.9345	8.25e-06	4.825e-05	-1.947	6.124e-06	1.6124e-05	-1.954	1.028e-06
-1.933	1.597e-05	9.597e-05	-1.9355	8.233e-06	4.8233e-05	-1.948	6.125e-06	1.6125e-05	-1.955	1.012e-06
-1.934	1.591e-05	9.591e-05	-1.9365	8.231e-06	4.8231e-05	-1.949	6.134e-06	1.6134e-05	-1.956	1.034e-06
-1.935	1.583e-05	9.583e-05	-1.9375	8.232e-06	4.8232e-05	-1.95	6.089e-06	1.6089e-05	-1.957	1.018e-06
-1.936	1.579e-05	9.579e-05	-1.9385	8.212e-06	4.8212e-05	-1.951	6.125e-06	1.6125e-05	-1.958	1.027e-06
-1.937	1.571e-05	9.571e-05	-1.9395	8.222e-06	4.8222e-05	-1.952	6.085e-06	1.6085e-05	-1.959	1.035e-06
-1.938	1.566e-05	9.566e-05	-1.9405	8.205e-06	4.8205e-05	-1.953	6.09e-06	1.609e-05	-1.96	1.019e-06
-1.939	1.561e-05	9.561e-05	-1.9415	8.203e-06	4.8203e-05	-1.954	6.1e-06	1.61e-05	-1.961	1.042e-06
-1.94	1.553e-05	9.553e-05	-1.9425	8.204e-06	4.8204e-05	-1.955	6.057e-06	1.6057e-05	-1.962	1.026e-06
-1.941	1.55e-05	9.55e-05	-1.9435	8.184e-06	4.8184e-05	-1.956	6.095e-06	1.6095e-05	-1.963	1.035e-06
-1.942	1.542e-05	9.542e-05	-1.9445	8.194e-06	4.8194e-05	-1.957	6.056e-06	1.6056e-05	-1.964	1.042e-06
-1.943	1.538e-05	9.538e-05	-1.9455	8.177e-06	4.8177e-05	-1.958	6.063e-06	1.6063e-05	-1.965	1.027e-06
-1.944	1.533e-05	9.533e-05	-1.9465	8.175e-06	4.8175e-05	-1.959	6.076e-06	1.6076e-05	-1.966	1.05e-06
-1.945	1.526e-05	9.526e-05	-1.9475	8.177e-06	4.8177e-05	-1.96	6.036e-06	1.6036e-05	-1.967	1.036e-06
-1.946	1.523e-05	9.523e-05	-1.9485	8.157e-06	4.8157e-05	-1.961	6.077e-06	1.6077e-05	-1.968	1.044e-06
-1.947	1.515e-05	9.515e-05	-1.9495	8.167e-06	4.8167e-05	-1.962	6.04e-06	1.604e-05	-1.969	1.052e-06
-1.948	1.511e-05	9.511e-05	-1.9505	8.15e-06	4.815e-05	-1.963	6.049e-06	1.6049e-05	-1.97	1.036e-06
-1.949	1.506e-05	9.506e-05	-1.9515	8.148e-06	4.8148e-05	-1.964	6.064e-06	1.6064e-05	-1.971	1.06e-06
-1.95	1.5e-05	9.5e-05	-1.9525	8.149e-06	4.8149e-05	-1.965	6.024e-06	1.6024e-05	-1.972	1.044e-06
-1.951	1.497e-05	9.497e-05	-1.9535	8.13e-06	4.813e-05	-1.966	6.068e-06	1.6068e-05	-1.973	1.054e-06
-1.952	1.49e-05	9.49e-05	-1.9545	8.14e-06	4.814e-05	-1.967	6.035e-06	1.6035e-05	-1.974	1.062e-06
-1.953	1.486e-05	9.486e-05	-1.9555	8.123e-06	4.8123e-05	-1.968	6.046e-06	1.6046e-05	-1.975	1.047e-06
-1.954	1.481e-05	9.481e-05	-1.9565	8.121e-06	4.8121e-05	-1.969	6.064e-06	1.6064e-05	-1.976	1.071e-06
-1.955	1.475e-05	9.475e-05	-1.9575	8.122e-06	4.8122e-05	-1.97	6.028e-06	1.6028e-05	-1.977	1.054e-06
-1.956	1.472e-05	9.472e-05	-1.9585	8.103e-06	4.8103e-05	-1.971	6.074e-06	1.6074e-05	-1.978	1.064e-06
-1.957	1.466e-05	9.466e-05	-1.9595	8.113e-06	4.8113e-05	-1.972	6.043e-06	1.6043e-05	-1.979	1.073e-06
-1.958	1.462e-05	9.462e-05	-1.9605	8.096e-06	4.8096e-05	-1.973	6.059e-06	1.6059e-05	-1.98	1.058e-06
-1.959	1.458e-05	9.458e-05	-1.9615	8.094e-06	4.8094e-05	-1.974	6.078e-06	1.6078e-05	-1.981	1.082e-06
-1.96	1.452e-05	9.452e-05	-1.9625	8.096e-06	4.8096e-05	-1.975	6.046e-06	1.6046e-05	-1.982	1.067e-06
-1.961	1.449e-05	9.449e-05	-1.9635	8.077e-06	4.8077e-05	-1.976	6.095e-06	1.6095e-05	-1.983	1.076e-06
-1.962	1.443e-05	9.443e-05	-1.9645	8.087e-06	4.8087e-05	-1.977	6.067e-06	1.6067e-05	-1.984	1.085e-06
-1.963	1.44e-05	9.44e-05	-1.9655	8.07e-06	4.807e-05	-1.978	6.087e-06	1.6087e-05	-1.985	1.07e-06
-1.964	1.436e-05	9.436e-05	-1.9665	8.068e-06	4.8068e-05	-1.979	6.109e-06	1.6109e-05	-1.986	1.095e-06
-1.965	1.43e-05	9.43e-05	-1.9675	8.07e-06	4.807e-05	-1.98	6.081e-06	1.6081e-05	-1.987	1.08e-06
-1.966	1.428e-05	9.428e-05	-1.9685	8.051e-06	4.8051e-05	-1.981	6.133e-06	1.6133e-05	-1.988	1.09e-06
-1.967	1.422e-05	9.422e-05	-1.9695	8.061e-06	4.8061e-05	-1.982	6.108e-06	1.6108e-05	-1.989	1.099e-06
-1.968	1.419e-05	9.419e-05	-1.9705	8.045e-06	4.8045e-05	-1.983	6.132e-06	1.6132e-05	-1.99	1.085e-06
-1.969	1.415e-05	9.415e-05	-1.9715	8.042e-06	4.8042e-05	-1.984	6.156e-06	1.6156e-05	-1.991	1.109e-06
-1.97	1.409e-05	9.409e-05	-1.9725	8.045e-06	4.8045e-05	-1.985	6.133e-06	1.6133e-05	-1.992	1.095e-06
-1.971	1.407e-05	9.407e-05	-1.9735	8.025e-06	4.8025e-05	-1.986	6.19e-06	1.619e-05	-1.993	1.105e-06
-1.972	1.401e-05	9.401e-05	-1.9745	8.035e-06	4.8035e-05	-1.987	6.167e-06	1.6167e-05	-1.994	1.114e-06
-1.973	1.399e-05	9.399e-05	-1.9755	8.019e-06	4.8019e-05	-1.988	6.196e-06	1.6196e-05	-1.995	1.101e-06
-1.974	1.395e-05	9.395e-05	-1.9765	8.016e-06	4.8016e-05	-1.989	6.223e-06	1.6223e-05	-1.996	1.125e-06
-1.975	1.39e-05	9.39e-05	-1.9775	8.019e-06	4.8019e-05	-1.99	6.203e-06	1.6203e-05	-1.997	1.111e-06
-1.976	1.388e-05	9.388e-05	-1.9785	8e-06	4.8e-05	-1.991	6.264e-06	1.6264e-05	-1.998	1.122e-06
-1.977	1.382e-05	9.382e-05	-1.9795	8.01e-06	4.801e-05	-1.992	6.245e-06	1.6245e-05	-1.999	1.131e-06
-1.978	1.38e-05	9.38e-05	-1.9805	7.994e-06	4.7994e-05	-1.993	6.28e-06	1.628e-05	-2	1.117e-06
-1.979	1.377e-05	9.377e-05	-1.9815	7.992e-06	4.7992e-05	-1.994	6.31e-06	1.631e-05	-2.001	1.142e-06
-1.98	1.371e-05	9.371e-05	-1.9825	7.994e-06	4.7994e-05	-1.995	6.293e-06	1.6293e-05	-2.002	1.128e-06
-1.981	1.37e-05	9.37e-05	-1.9835	7.975e-06	4.7975e-05	-1.996	6.36e-06	1.636e-05	-2.003	1.14e-06
-1.982	1.364e-05	9.364e-05	-1.9845	7.985e-06	4.7985e-05	-1.997	6.342e-06	1.6342e-05	-2.004	1.148e-06
-1.983	1.362e-05	9.362e-05	-1.9855	7.97e-06	4.797e-05	-1.998	6.381e-06	1.6381e-05	-2.005	1.135e-06
-1.984	1.359e-05	9.359e-05	-1.9865	7.967e-06	4.7967e-05	-1.999	6.414e-06	1.6414e-05	-2.006	1.16e-06
-1.985	1.354e-05	9.354e-05	-1.9875	7.97e-06	4.797e-05	-2	6.403e-06	1.6403e-05	-2.007	1.146e-06
-1.986	1.353e-05	9.353e-05	-1.9885	7.951e-06	4.7951e-05	-2.001	6.47e-06	1.647e-05	-2.008	1.158e-06
-1.987	1.347e-05	9.347e-05	-1.9895	7.961e-06	4.7961e-05	-2.002	6.457e-06	1.6457e-05	-2.009	1.167e-06
-1.988	1.345e-05	9.345e-05	-1.9905	7.945e-06	4.7945e-05	-2.003	6.5e-06	1.65e-05	-2.01	1.154e-06
-1.989	1.342e-05	9.342e-05	-1.9915	7.943e-06	4.7943e-05	-2.004	6.536e-06	1.6536e-05	-2.011	1.179e-06
-1.99	1.337e-05	9.337e-05	-1.9925	7.945e-06	4.7945e-05	-2.005	6.528e-06	1.6528e-05	-2.012	1.166e-06
-1.991	1.336e-05	9.336e-05	-1.9935	7.926e-06	4.7926e-05	-2.006	6.599e-06	1.6599e-05	-2.013	1.177e-06
-1.992	1.331e-05	9.331e-05	-1.9945	7.937e-06	4.7937e-05	-2.007	6.588e-06	1.6588e-05	-2.014	1.187e-06
-1.993	1.329e-05	9.329e-05	-1.9955	7.921e-06	4.7921e-05	-2.008	6.635e-06	1.6635e-05	-2.015	1.174e-06
-1.994	1.326e-05	9.326e-05	-1.9965	7.918e-06	4.7918e-05	-2.009	6.673e-06	1.6673e-05	-2.016	1.199e-06
-1.995	1.321e-05	9.321e-05	-1.9975	7.921e-06	4.7921e-05	-2.01	6.669e-06	1.6669e-05	-2.017	1.185e-06
-1.996	1.321e-05	9.321e-05	-1.9985	7.902e-06	4.7902e-05	-2.011	6.744e-06	1.6744e-05	-2.018	1.197e-06
-1.997	1.316e-05	9.316e-05	-1.9995	7.913e-06	4.7913e-05	-2.012	6.736e-06	1.6736e-05	-2.019	1.207e-06
-1.998	1.314e-05	9.314e-05	-2.0005	7.897e-06	4.7897e-05	-2.013	6.786e-06	1.6786e-05	-2.02	1.194e-06
-1.999	1.311e-05	9.311e-05	-2.0015	7.894e-06	4.7894e-05	-2.014	6.826e-06	1.6826e-05	-2.021	1.219e-06
-2	1.306e-05	9.306e-05	-2.0025	7.897e-06	4.7897e-05	-2.015	6.825e-06	1.6825e-05	-2.022	1.205e-06
-2.001	1.306e-05	9.306e-05	-2.0035	7.878e-06	4.7878e-05	-2.016	6.901e-06	1.6901e-05	-2.023	1.217e-06
-2.002	1.301e-05	9.301e-05	-2.0045	7.889e-06	4.7889e-05	-2.017	6.895e-06	1.6895e-05	-2.024	1.227e-06
-2.003	1.299e-05	9.299e-05	-2.0055	7.873e-06	4.7873e-05	-2.018	6.948e-06	1.6948e-05	-2.025	1.214e-06
-2.004	1.292e-05	9.292e-05	-2.0065	7.87e-06	4.787e-05	-2.019	6.988e-06	1.6988e-05	-2.026	1.24e-06
-2.003	1.275e-05	9.275e-05	-2.0075	7.874e-06	4.7874e-05	-2.02	6.99e-06	1.699e-05	-2.027	1.226e-06
-2.002	1.268e-05	9.268e-05	-2.0085	7.854e-06	4.7854e-05	-2.021	7.067e-06	1.7067e-05	-2.028	1.238e-06
-2.001	1.26e-05	9.26e-05	-2.0095	7.865e-06	4.7865e-05	-2.022	7.063e-06	1.7063e-05	-2.029	1.247e-06
-2	1.256e-05	9.256e-05	-2.0105	7.85e-06	4.785e-05	-2.023	7.119e-06	1.7119e-05	-2.03	1.235e-06
-1.999	1.251e-05	9.251e-05	-2.0115	7.847e-06	4.7847e-05	-2.024	7.16e-06	1.716e-05	-2.031	1.259e-06
-1.998	1.245e-05	9.245e-05	-2.0125	7.851e-06	4.7851e-05	-2.025	7.164e-06	1.7164e-05	-2.032	1.246e-06
-1.997	1.243e-05	9.243e-05	-2.0135	7.832e-06	4.7832e-05	-2.026	7.242e-06	1.7242e-05	-2.033	1.258e-06
-1.996	1.237e-05	9.237e-05	-2.0145	7.842e-06	4.7842e-05	-2.027	7.237e-06	1.7237e-05	-2.034	1.266e-06
-1.995	1.234e-05	9.234e-05	-2.0155	7.827e-06	4.7827e-05	-2.028	7.294e-06	1.7294e-05	-2.035	1.254e-06
-1.994	1.231e-05	9.231e-05	-2.0165	7.824e-06	4.7824e-05	-2.029	7.333e-06	1.7333e-05	-2.036	1.278e-06
-1.993	1.225e-05	9.225e-05	-2.0175	7.828e-06	4.7828e-05	-2.03	7.337e-06	1.7337e-05	-2.037	1.264e-06
-1.992	1.224e-05	9.224e-05	-2.0185	7.809e-06	4.7809e-05	-2.031	7.416e-06	1.7416e-05	-2.038	1.276e-06
-1.991	1.218e-05	9.218e-05	-2.0195	7.82e-06	4.782e-05	-2.032	7.409e-06	1.7409e-05	-2.039	1.284e-06
-1.99	1.216e-05	9.216e-05	-2.0205	7.805e-06	4.7805e-05	-2.033	7.467e-06	1.7467e-05	-2.04	1.271e-06
-1.989	1.212e-05	9.212e-05	-2.0215	7.802e-06	4.7802e-05	-2.034	7.504e-06	1.7504e-05	-2.041	1.295e-06
-1.988	1.208e-05	9.208e-05	-2.0225	7.806e-06	4.7806e-05	-2.035	7.507e-06	1.7507e-05	-2.042	1.281e-06
-1.987	1.206e-05	9.206e-05	-2.0235	7.786e-06	4.7786e-05	-2.036	7.585e-06	1.7585e-05	-2.043	1.293e-06
-1.986	1.201e-05	9.201e-05	-2.0245	7.797e-06	4.7797e-05	-2.037	7.576e-06	1.7576e-05	-2.044	1.301e-06
-1.985	1.199e-05	9.199e-05	-2.0255	7.783e-06	4.7783e-05	-2.038	7.633e-06	1.7633e-05	-2.045	1.287e-06
-1.984	1.196e-05	9.196e-05	-2.0265	7.78e-06	4.778e-05	-2.039	7.669e-06	1.7669e-05	-2.046	1.311e-06
-1.983	1.191e-05	9.191e-05	-2.0275	7.784e-06	4.7784e-05	-2.04	7.67e-06	1.767e-05	-2.047	1.296e-06
-1.982	1.19e-05	9.19e-05	-2.0285	7.765e-06	4.7765e-05	-2.041	7.746e-06	1.7746e-05	-2.048	1.307e-06
-1.981	1.185e-05	9.185e-05	-2.0295	7.776e-06	4.7776e-05	-2.042	7.735e-06	1.7735e-05	-2.049	1.314e-06
-1.98	1.183e-05	9.183e-05	-2.0305	7.761e-06	4.7761e-05	-2.043	7.79e-06	1.779e-05	-2.05	1.3e-06
-1.979	1.18e-05	9.18e-05	-2.0315	7.758e-06	4.7758e-05	-2.044	7.823e-06	1.7823e-05	-2.051	1.324e-06
-1.978	1.175e-05	9.175e-05	-2.0325	7.762e-06	4.7762e-05	-2.045	7.822e-06	1.7822e-05	-2.052	1.308e-06
-1.977	1.175e-05	9.175e-05	-2.0335	7.743e-06	4.7743e-05	-2.046	7.895e-06	1.7895e-05	-2.053	1.319e-06
-1.976	1.169e-05	9.169e-05	-2.0345	7.754e-06	4.7754e-05	-2.047	7.88e-06	1.788e-05	-2.054	1.326e-06
-1.975	1.168e-05	9.168e-05	-2.0355	7.74e-06	4.774e-05	-2.048	7.931e-06	1.7931e-05	-2.055	1.311e-06
-1.974	1.165e-05	9.165e-05	-2.0365	7.737e-06	4.7737e-05	-2.049	7.961e-06	1.7961e-05	-2.056	1.335e-06
-1.973	1.161e-05	9.161e-05	-2.0375	7.741e-06	4.7741e-05	-2.05	7.957e-06	1.7957e-05	-2.057	1.318e-06
-1.972	1.16e-05	9.16e-05	-2.0385	7.723e-06	4.7723e-05	-2.051	8.025e-06	1.8025e-05	-2.058	1.328e-06
-1.971	1.155e-05	9.155e-05	-2.0395	7.734e-06	4.7734e-05	-2.052	8.007e-06	1.8007e-05	-2.059	1.335e-06
-1.97	1.153e-05	9.153e-05	-2.0405	7.719e-06	4.7719e-05	-2.053	8.053e-06	1.8053e-05	-2.06	1.319e-06
-1.969	1.151e-05	9.151e-05	-2.0415	7.716e-06	4.7716e-05	-2.054	8.078e-06	1.8078e-05	-2.061	1.342e-06
-1.968	1.146e-05	9.146e-05	-2.0425	7.721e-06	4.7721e-05	-2.055	8.07e-06	1.807e-05	-2.062	1.326e-06
-1.967	1.146e-05	9.146e-05	-2.0435	7.702e-06	4.7702e-05	-2.056	8.133e-06	1.8133e-05	-2.063	1.335e-06
-1.966	1.141e-05	9.141e-05	-2.0445	7.713e-06	4.7713e-05	-2.057	8.111e-06	1.8111e-05	-2.064	1.341e-06
-1.965	1.14e-05	9.14e-05	-2.0455	7.699e-06	4.7699e-05	-2.058	8.152e-06	1.8152e-05	-2.065	1.326e-06
-1.964	1.137e-05	9.137e-05	-2.0465	7.696e-06	4.7696e-05	-2.059	8.171e-06	1.8171e-05	-2.066	1.347e-06
-1.963	1.133e-05	9.133e-05	-2.0475	7.701e-06	4.7701e-05	-2.06	8.158e-06	1.8158e-05	-2.067	1.33e-06
-1.962	1.132e-05	9.132e-05	-2.0485	7.682e-06	4.7682e-05	-2.061	8.216e-06	1.8216e-05	-2.068	1.339e-06
-1.961	1.127e-05	9.127e-05	-2.0495	7.693e-06	4.7693e-05	-2.062	8.19e-06	1.819e-05	-2.069	1.345e-06
-1.96	1.126e-05	9.126e-05	-2.0505	7.679e-06	4.7679e-05	-2.063	8.226e-06	1.8226e-05	-2.07	1.329e-06
-1.959	1.123e-05	9.123e-05	-2.0515	7.676e-06	4.7676e-05	-2.064	8.24e-06	1.824e-05	-2.071	1.35e-06
-1.958	1.119e-05	9.119e-05	-2.0525	7.681e-06	4.7681e-05	-2.065	8.221e-06	1.8221e-05	-2.072	1.333e-06
-1.957	1.119e-05	9.119e-05	-2.0535	7.662e-06	4.7662e-05	-2.066	8.274e-06	1.8274e-05	-2.073	1.341e-06
-1.956	1.114e-05	9.114e-05	-2.0545	7.673e-06	4.7673e-05	-2.067	8.241e-06	1.8241e-05	-2.074	1.346e-06
-1.955	1.113e-05	9.113e-05	-2.0555	7.66e-06	4.766e-05	-2.068	8.272e-06	1.8272e-05	-2.075	1.33e-06
-1.954	1.11e-05	9.11e-05	-2.0565	7.656e-06	4.7656e-05	-2.069	8.282e-06	1.8282e-05	-2.076	1.351e-06
-1.953	1.106e-05	9.106e-05	-2.0575	7.661e-06	4.7661e-05	-2.07	8.258e-06	1.8258e-05	-2.077	1.333e-06
-1.952	1.106e-05	9.106e-05	-2.0585	7.643e-06	4.7643e-05	-2.071	8.305e-06	1.8305e-05	-2.078	1.341e-06
-1.951	1.101e-05	9.101e-05	-2.0595	7.654e-06	4.7654e-05	-2.072	8.267e-06	1.8267e-05	-2.079	1.346e-06
-1.95	1.1e-05	9.1e-05	-2.0605	7.641e-06	4.7641e-05	-2.073	8.292e-06	1.8292e-05	-2.08	1.329e-06
-1.949	1.097e-05	9.097e-05	-2.0615	7.637e-06	4.7637e-05	-2.074	8.297e-06	1.8297e-05	-2.081	1.35e-06
-1.948	1.093e-05	9.093e-05	-2.0625	7.643e-06	4.7643e-05	-2.075	8.268e-06	1.8268e-05	-2.082	1.332e-06
-1.947	1.093e-05	9.093e-05	-2.0635	7.624e-06	4.7624e-05	-2.076	8.309e-06	1.8309e-05	-2.083	1.339e-06
-1.946	1.088e-05	9.088e-05	-2.0645	7.635e-06	4.7635e-05	-2.077	8.267e-06	1.8267e-05	-2.084	1.344e-06
-1.945	1.087e-05	9.087e-05	-2.0655	7.622e-06	4.7622e-05	-2.078	8.287e-06	1.8287e-05	-2.085	1.327e-06
-1.944	1.084e-05	9.084e-05	-2.0665	7.619e-06	4.7619e-05	-2.079	8.287e-06	1.8287e-05	-2.086	1.347e-06
-1.943	1.08e-05	9.08e-05	-2.0675	7.624e-06	4.7624e-05	-2.08	8.252e-06	1.8252e-05	-2.087	1.329e-06
-1.942	1.08e-05	9.08e-05	-2.0685	7.606e-06	4.7606e-05	-2.081	8.29e-06	1.829e-05	-2.088	1.337e-06
-1.941	1.075e-05	9.075e-05	-2.0695	7.617e-06	4.7617e-05	-2.082	8.243e-06	1.8243e-05	-2.089	1.341e-06
-1.94	1.074e-05	9.074e-05	-2.0705	7.604e-06	4.7604e-05	-2.083	8.257e-06	1.8257e-05	-2.09	1.324e-06
-1.939	1.071e-05	9.071e-05	-2.0715	7.601e-06	4.7601e-05	-2.084	8.254e-06	1.8254e-05	-2.091	1.344e-06
-1.938	1.068e-05	9.068e-05	-2.0725	7.606e-06	4.7606e-05	-2.085	8.214e-06	1.8214e-05	-2.092	1.325e-06
-1.937	1.067e-05	9.067e-05	-2.0735	7.588e-06	4.7588e-05	-2.086	8.248e-06	1.8248e-05	-2.093	1.333e-06
-1.936	1.062e-05	9.062e-05	-2.0745	7.599e-06	4.7599e-05	-2.087	8.198e-06	1.8198e-05	-2.094	1.337e-06
-1.935	1.061e-05	9.061e-05	-2.0755	7.587e-06	4.7587e-05	-2.088	8.207e-06	1.8207e-05	-2.095	1.319e-06
-1.934	1.059e-05	9.059e-05	-2.0765	7.584e-06	4.7584e-05	-2.089	8.202e-06	1.8202e-05	-2.096	1.341e-06
-1.933	1.055e-05	9.055e-05	-2.0775	7.59e-06	4.759e-05	-2.09	8.157e-06	1.8157e-05	-2.097	1.321e-06
-1.932	1.054e-05	9.054e-05	-2.0785	7.571e-06	4.7571e-05	-2.091	8.187e-06	1.8187e-05	-2.098	1.328e-06
-1.931	1.05e-05	9.05e-05	-2.0795	7.583e-06	4.7583e-05	-2.092	8.134e-06	1.8134e-05	-2.099	1.333e-06
-1.93	1.049e-05	9.049e-05	-2.0805	7.57e-06	4.757e-05	-2.093	8.14e-06	1.814e-05	-2.1	1.315e-06
-1.929	1.046e-05	9.046e-05	-2.0815	7.567e-06	4.7567e-05	-2.094	8.132e-06	1.8132e-05	-2.101	1.336e-06
-1.928	1.042e-05	9.042e-05	-2.0825	7.574e-06	4.7574e-05	-2.095	8.085e-06	1.8085e-05	-2.102	1.317e-06
-1.927	1.042e-05	9.042e-05	-2.0835	7.555e-06	4.7555e-05	-2.096	8.111e-06	1.8111e-05	-2.103	1.324e-06
-1.926	1.037e-05	9.037e-05	-2.0845	7.567e-06	4.7567e-05	-2.097	8.057e-06	1.8057e-05	-2.104	1.328e-06
-1.925	1.036e-05	9.036e-05	-2.0855	7.555e-06	4.7555e-05	-2.098	8.059e-06	1.8059e-05	-2.105	1.31e-06
-1.924	1.032e-05	9.032e-05	-2.0865	7.551e-06	4.7551e-05	-2.099	8.05e-06	1.805e-05	-2.106	1.33e-06
-1.923	1.029e-05	9.029e-05	-2.0875	7.558e-06	4.7558e-05	-2.1	8.001e-06	1.8001e-05	-2.107	1.312e-06
-1.922	1.028e-05	9.028e-05	-2.0885	7.54e-06	4.754e-05	-2.101	8.025e-06	1.8025e-05	-2.108	1.319e-06
-1.921	1.023e-05	9.023e-05	-2.0895	7.552e-06	4.7552e-05	-2.102	7.97e-06	1.797e-05	-2.109	1.323e-06
-1.92	1.022e-05	9.022e-05	-2.0905	7.541e-06	4.7541e-05	-2.103	7.97e-06	1.797e-05	-2.11	1.306e-06
-1.919	1.019e-05	9.019e-05	-2.0915	7.537e-06	4.7537e-05	-2.104	7.958e-06	1.7958e-05	-2.111	1.326e-06
-1.918	1.015e-05	9.015e-05	-2.0925	7.544e-06	4.7544e-05	-2.105	7.907e-06	1.7907e-05	-2.112	1.307e-06
-1.917	1.014e-05	9.014e-05	-2.0935	7.526e-06	4.7526e-05	-2.106	7.931e-06	1.7931e-05	-2.113	1.314e-06
-1.916	1.009e-05	9.009e-05	-2.0945	7.538e-06	4.7538e-05	-2.107	7.874e-06	1.7874e-05	-2.114	1.319e-06
-1.915	1.008e-05	9.008e-05	-2.0955	7.527e-06	4.7527e-05	-2.108	7.873e-06	1.7873e-05	-2.115	1.301e-06
-1.914	1.005e-05	9.005e-05	-2.0965	7.524e-06	4.7524e-05	-2.109	7.861e-06	1.7861e-05	-2.116	1.321e-06
-1.913	1.001e-05	9.001e-05	-2.0975	7.531e-06	4.7531e-05	-2.11	7.809e-06	1.7809e-05	-2.117	1.302e-06
-1.912	1e-05	9e-05	-2.0985	7.513e-06	4.7513e-05	-2.111	7.832e-06	1.7832e-05	-2.118	1.309e-06
-1.911	9.95e-06	8.995e-05	-2.0995	7.525e-06	4.7525e-05	-2.112	7.775e-06	1.7775e-05	-2.119	1.314e-06
-1.91	9.938e-06	8.9938e-05	-2.1005	7.514e-06	4.7514e-05	-2.113	7.773e-06	1.7773e-05	-2.12	1.297e-06
-1.909	9.904e-06	8.9904e-05	-2.1015	7.512e-06	4.7512e-05	-2.114	7.762e-06	1.7762e-05	-2.121	1.317e-06
-1.908	9.865e-06	8.9865e-05	-2.1025	7.519e-06	4.7519e-05	-2.115	7.709e-06	1.7709e-05	-2.122	1.298e-06
-1.907	9.854e-06	8.9854e-05	-2.1035	7.502e-06	4.7502e-05	-2.116	7.733e-06	1.7733e-05	-2.123	1.306e-06
-1.906	9.802e-06	8.9802e-05	-2.1045	7.514e-06	4.7514e-05	-2.117	7.675e-06	1.7675e-05	-2.124	1.31e-06
-1.905	9.788e-06	8.9788e-05	-2.1055	7.504e-06	4.7504e-05	-2.118	7.673e-06	1.7673e-05	-2.125	1.292e-06
-1.904	9.752e-06	8.9752e-05	-2.1065	7.501e-06	4.7501e-05	-2.119	7.662e-06	1.7662e-05	-2.126	1.313e-06
-1.903	9.712e-06	8.9712e-05	-2.1075	7.509e-06	4.7509e-05	-2.12	7.609e-06	1.7609e-05	-2.127	1.294e-06
-1.902	9.7e-06	8.97e-05	-2.1085	7.492e-06	4.7492e-05	-2.121	7.633e-06	1.7633e-05	-2.128	1.301e-06
-1.901	9.646e-06	8.9646e-05	-2.1095	7.505e-06	4.7505e-05	-2.122	7.577e-06	1.7577e-05	-2.129	1.306e-06
-1.9	9.631e-06	8.9631e-05	-2.1105	7.494e-06	4.7494e-05	-2.123	7.574e-06	1.7574e-05	-2.13	1.288e-06
-1.899	9.591e-06	8.9591e-05	-2.1115	7.492e-06	4.7492e-05	-2.124	7.565e-06	1.7565e-05	-2.131	1.309e-06
-1.898	9.551e-06	8.9551e-05	-2.1125	7.5e-06	4.75e-05	-2.125	7.512e-06	1.7512e-05	-2.132	1.29e-06
-1.897	9.536e-06	8.9536e-05	-2.1135	7.484e-06	4.7484e-05	-2.126	7.536e-06	1.7536e-05	-2.133	1.298e-06
-1.896	9.48e-06	8.948e-05	-2.1145	7.497e-06	4.7497e-05	-2.127	7.481e-06	1.7481e-05	-2.134	1.302e-06
-1.895	9.464e-06	8.9464e-05	-2.1155	7.487e-06	4.7487e-05	-2.128	7.479e-06	1.7479e-05	-2.135	1.285e-06
-1.894	9.421e-06	8.9421e-05	-2.1165	7.486e-06	4.7486e-05	-2.129	7.47e-06	1.747e-05	-2.136	1.306e-06
-1.893	9.378e-06	8.9378e-05	-2.1175	7.493e-06	4.7493e-05	-2.13	7.418e-06	1.7418e-05	-2.137	1.287e-06
-1.892	9.361e-06	8.9361e-05	-2.1185	7.478e-06	4.7478e-05	-2.131	7.443e-06	1.7443e-05	-2.138	1.294e-06
-1.891	9.302e-06	8.9302e-05	-2.1195	7.491e-06	4.7491e-05	-2.132	7.389e-06	1.7389e-05	-2.139	1.3e-06
-1.89	9.285e-06	8.9285e-05	-2.1205	7.482e-06	4.7482e-05	-2.133	7.387e-06	1.7387e-05	-2.14	1.282e-06
-1.889	9.24e-06	8.924e-05	-2.1215	7.481e-06	4.7481e-05	-2.134	7.38e-06	1.738e-05	-2.141	1.303e-06
-1.888	9.196e-06	8.9196e-05	-2.1225	7.489e-06	4.7489e-05	-2.135	7.328e-06	1.7328e-05	-2.142	1.284e-06
-1.887	9.176e-06	8.9176e-05	-2.1235	7.474e-06	4.7474e-05	-2.136	7.353e-06	1.7353e-05	-2.143	1.291e-06
-1.886	9.114e-06	8.9114e-05	-2.1245	7.488e-06	4.7488e-05	-2.137	7.299e-06	1.7299e-05	-2.144	1.296e-06
-1.885	9.095e-06	8.9095e-05	-2.1255	7.479e-06	4.7479e-05	-2.138	7.298e-06	1.7298e-05	-2.145	1.279e-06
-1.884	9.048e-06	8.9048e-05	-2.1265	7.478e-06	4.7478e-05	-2.139	7.292e-06	1.7292e-05	-2.146	1.3e-06
-1.883	9.002e-06	8.9002e-05	-2.1275	7.488e-06	4.7488e-05	-2.14	7.242e-06	1.7242e-05	-2.147	1.282e-06
-1.882	8.98e-06	8.898e-05	-2.1285	7.473e-06	4.7473e-05	-2.141	7.268e-06	1.7268e-05	-2.148	1.289e-06
-1.881	8.915e-06	8.8915e-05	-2.1295	7.487e-06	4.7487e-05	-2.142	7.216e-06	1.7216e-05	-2.149	1.294e-06
-1.88	8.893e-06	8.8893e-05	-2.1305	7.479e-06	4.7479e-05	-2.143	7.215e-06	1.7215e-05	-2.15	1.277e-06
-1.879	8.841e-06	8.8841e-05	-2.1315	7.479e-06	4.7479e-05	-2.144	7.21e-06	1.721e-05	-2.151	1.298e-06
-1.878	8.793e-06	8.8793e-05	-2.1325	7.489e-06	4.7489e-05	-2.145	7.16e-06	1.716e-05	-2.152	1.28e-06
-1.877	8.767e-06	8.8767e-05	-2.1335	7.476e-06	4.7476e-05	-2.146	7.188e-06	1.7188e-05	-2.153	1.287e-06
-1.876	8.699e-06	8.8699e-05	-2.1345	7.49e-06	4.749e-05	-2.147	7.136e-06	1.7136e-05	-2.154	1.292e-06
-1.875	8.674e-06	8.8674e-05	-2.1355	7.483e-06	4.7483e-05	-2.148	7.137e-06	1.7137e-05	-2.155	1.275e-06
-1.874	8.616e-06	8.8616e-05	-2.1365	7.483e-06	4.7483e-05	-2.149	7.131e-06	1.7131e-05	-2.156	1.296e-06
-1.873	8.566e-06	8.8566e-05	-2.1375	7.494e-06	4.7494e-05	-2.15	7.083e-06	1.7083e-05	-2.157	1.278e-06
-1.872	8.535e-06	8.8535e-05	-2.1385	7.481e-06	4.7481e-05	-2.151	7.112e-06	1.7112e-05	-2.158	1.286e-06
-1.871	8.465e-06	8.8465e-05	-2.1395	7.497e-06	4.7497e-05	-2.152	7.06e-06	1.706e-05	-2.159	1.291e-06
-1.87	8.437e-06	8.8437e-05	-2.1405	7.49e-06	4.749e-05	-2.153	7.062e-06	1.7062e-05	-2.16	1.274e-06
-1.869	8.376e-06	8.8376e-05	-2.1415	7.491e-06	4.7491e-05	-2.154	7.058e-06	1.7058e-05	-2.161	1.295e-06
-1.868	8.323e-06	8.8323e-05	-2.1425	7.504e-06	4.7504e-05	-2.155	7.01e-06	1.701e-05	-2.162	1.277e-06
-1.867	8.288e-06	8.8288e-05	-2.1435	7.491e-06	4.7491e-05	-2.156	7.041e-06	1.7041e-05	-2.163	1.285e-06
-1.866	8.214e-06	8.8214e-05	-2.1445	7.508e-06	4.7508e-05	-2.157	6.99e-06	1.699e-05	-2.164	1.289e-06
-1.865	8.183e-06	8.8183e-05	-2.1455	7.503e-06	4.7503e-05	-2.158	6.994e-06	1.6994e-05	-2.165	1.273e-06
-1.864	8.117e-06	8.8117e-05	-2.1465	7.506e-06	4.7506e-05	-2.159	6.991e-06	1.6991e-05	-2.166	1.294e-06
-1.863	8.063e-06	8.8063e-05	-2.1475	7.52e-06	4.752e-05	-2.16	6.944e-06	1.6944e-05	-2.167	1.276e-06
-1.862	8.023e-06	8.8023e-05	-2.1485	7.509e-06	4.7509e-05	-2.161	6.975e-06	1.6975e-05	-2.168	1.284e-06
-1.861	7.944e-06	8.7944e-05	-2.1495	7.527e-06	4.7527e-05	-2.162	6.925e-06	1.6925e-05	-2.169	1.288e-06
-1.86	7.91e-06	8.791e-05	-2.1505	7.524e-06	4.7524e-05	-2.163	6.929e-06	1.6929e-05	-2.17	1.272e-06
-1.859	7.839e-06	8.7839e-05	-2.1515	7.528e-06	4.7528e-05	-2.164	6.928e-06	1.6928e-05	-2.171	1.294e-06
-1.858	7.78e-06	8.778e-05	-2.1525	7.544e-06	4.7544e-05	-2.165	6.883e-06	1.6883e-05	-2.172	1.276e-06
-1.857	7.736e-06	8.7736e-05	-2.1535	7.536e-06	4.7536e-05	-2.166	6.914e-06	1.6914e-05	-2.173	1.284e-06
-1.856	7.653e-06	8.7653e-05	-2.1545	7.556e-06	4.7556e-05	-2.167	6.866e-06	1.6866e-05	-2.174	1.288e-06
-1.855	7.616e-06	8.7616e-05	-2.1555	7.555e-06	4.7555e-05	-2.168	6.87e-06	1.687e-05	-2.175	1.272e-06
-1.854	7.54e-06	8.754e-05	-2.1565	7.562e-06	4.7562e-05	-2.169	6.87e-06	1.687e-05	-2.176	1.293e-06
-1.853	7.479e-06	8.7479e-05	-2.1575	7.58e-06	4.758e-05	-2.17	6.825e-06	1.6825e-05	-2.177	1.275e-06
-1.852	7.431e-06	8.7431e-05	-2.1585	7.575e-06	4.7575e-05	-2.171	6.857e-06	1.6857e-05	-2.178	1.283e-06
-1.851	7.344e-06	8.7344e-05	-2.1595	7.6e-06	4.76e-05	-2.172	6.81e-06	1.681e-05	-2.179	1.288e-06
-1.85	7.303e-06	8.7303e-05	-2.1605	7.602e-06	4.7602e-05	-2.173	6.815e-06	1.6815e-05	-2.18	1.271e-06
-1.849	7.222e-06	8.7222e-05	-2.1615	7.614e-06	4.7614e-05	-2.174	6.815e-06	1.6815e-05	-2.181	1.292e-06
-1.848	7.156e-06	8.7156e-05	-2.1625	7.636e-06	4.7636e-05	-2.175	6.771e-06	1.6771e-05	-2.182	1.274e-06
-1.847	7.103e-06	8.7103e-05	-2.1635	7.636e-06	4.7636e-05	-2.176	6.805e-06	1.6805e-05	-2.183	1.283e-06
-1.846	7.01e-06	8.701e-05	-2.1645	7.667e-06	4.7667e-05	-2.177	6.758e-06	1.6758e-05	-2.184	1.288e-06
-1.845	6.965e-06	8.6965e-05	-2.1655	7.675e-06	4.7675e-05	-2.178	6.764e-06	1.6764e-05	-2.185	1.271e-06
-1.844	6.879e-06	8.6879e-05	-2.1665	7.693e-06	4.7693e-05	-2.179	6.765e-06	1.6765e-05	-2.186	1.292e-06
-1.843	6.81e-06	8.681e-05	-2.1675	7.724e-06	4.7724e-05	-2.18	6.722e-06	1.6722e-05	-2.187	1.275e-06
-1.842	6.751e-06	8.6751e-05	-2.1685	7.732e-06	4.7732e-05	-2.181	6.756e-06	1.6756e-05	-2.188	1.282e-06
-1.841	6.655e-06	8.6655e-05	-2.1695	7.77e-06	4.777e-05	-2.182	6.71e-06	1.671e-05	-2.189	1.287e-06
-1.84	6.606e-06	8.6606e-05	-2.1705	7.788e-06	4.7788e-05	-2.183	6.718e-06	1.6718e-05	-2.19	1.272e-06
-1.839	6.516e-06	8.6516e-05	-2.1715	7.817e-06	4.7817e-05	-2.184	6.719e-06	1.6719e-05	-2.191	1.293e-06
-1.838	6.443e-06	8.6443e-05	-2.1725	7.857e-06	4.7857e-05	-2.185	6.677e-06	1.6677e-05	-2.192	1.275e-06
-1.837	6.38e-06	8.638e-05	-2.1735	7.877e-06	4.7877e-05	-2.186	6.712e-06	1.6712e-05	-2.193	1.283e-06
-1.836	6.278e-06	8.6278e-05	-2.1745	7.928e-06	4.7928e-05	-2.187	6.666e-06	1.6666e-05	-2.194	1.288e-06
-1.835	6.225e-06	8.6225e-05	-2.1755	7.958e-06	4.7958e-05	-2.188	6.675e-06	1.6675e-05	-2.195	1.272e-06
-1.834	6.129e-06	8.6129e-05	-2.1765	7.998e-06	4.7998e-05	-2.189	6.676e-06	1.6676e-05	-2.196	1.293e-06
-1.833	6.052e-06	8.6052e-05	-2.1775	8.05e-06	4.805e-05	-2.19	6.635e-06	1.6635e-05	-2.197	1.276e-06
-1.832	5.985e-06	8.5985e-05	-2.1785	8.081e-06	4.8081e-05	-2.191	6.671e-06	1.6671e-05	-2.198	1.284e-06
-1.831	5.882e-06	8.5882e-05	-2.1795	8.141e-06	4.8141e-05	-2.192	6.625e-06	1.6625e-05	-2.199	1.289e-06
-1.83	5.825e-06	8.5825e-05	-2.1805	8.18e-06	4.818e-05	-2.193	6.635e-06	1.6635e-05	-2.2	1.273e-06
-1.829	5.725e-06	8.5725e-05	-2.1815	8.231e-06	4.8231e-05	-2.194	6.637e-06	1.6637e-05	-2.201	1.293e-06
-1.828	5.645e-06	8.5645e-05	-2.1825	8.291e-06	4.8291e-05	-2.195	6.596e-06	1.6596e-05	-2.202	1.276e-06
-1.827	5.572e-06	8.5572e-05	-2.1835	8.33e-06	4.833e-05	-2.196	6.632e-06	1.6632e-05	-2.203	1.285e-06
-1.826	5.463e-06	8.5463e-05	-2.1845	8.399e-06	4.8399e-05	-2.197	6.588e-06	1.6588e-05	-2.204	1.289e-06
-1.825	5.402e-06	8.5402e-05	-2.1855	8.445e-06	4.8445e-05	-2.198	6.599e-06	1.6599e-05	-2.205	1.273e-06
-1.824	5.297e-06	8.5297e-05	-2.1865	8.501e-06	4.8501e-05	-2.199	6.601e-06	1.6601e-05	-2.206	1.295e-06
-1.823	5.213e-06	8.5213e-05	-2.1875	8.566e-06	4.8566e-05	-2.2	6.561e-06	1.6561e-05	-2.207	1.277e-06
-1.822	5.136e-06	8.5136e-05	-2.1885	8.609e-06	4.8609e-05	-2.201	6.598e-06	1.6598e-05	-2.208	1.285e-06
-1.821	5.024e-06	8.5024e-05	-2.1895	8.683e-06	4.8683e-05	-2.202	6.554e-06	1.6554e-05	-2.209	1.29e-06
-1.82	4.96e-06	8.496e-05	-2.1905	8.734e-06	4.8734e-05	-2.203	6.565e-06	1.6565e-05	-2.21	1.274e-06
-1.819	4.85e-06	8.485e-05	-2.1915	8.795e-06	4.8795e-05	-2.204	6.567e-06	1.6567e-05	-2.211	1.295e-06
-1.818	4.764e-06	8.4764e-05	-2.1925	8.863e-06	4.8863e-05	-2.205	6.528e-06	1.6528e-05	-2.212	1.277e-06
-1.817	4.682e-06	8.4682e-05	-2.1935	8.911e-06	4.8911e-05	-2.206	6.565e-06	1.6565e-05	-2.213	1.286e-06
-1.816	4.565e-06	8.4565e-05	-2.1945	8.987e-06	4.8987e-05	-2.207	6.522e-06	1.6522e-05	-2.214	1.291e-06
-1.815	4.498e-06	8.4498e-05	-2.1955	9.04e-06	4.904e-05	-2.208	6.534e-06	1.6534e-05	-2.215	1.275e-06
-1.814	4.385e-06	8.4385e-05	-2.1965	9.104e-06	4.9104e-05	-2.209	6.537e-06	1.6537e-05	-2.216	1.296e-06
-1.813	4.297e-06	8.4297e-05	-2.1975	9.176e-06	4.9176e-05	-2.21	6.499e-06	1.6499e-05	-2.217	1.278e-06
-1.812	4.213e-06	8.4213e-05	-2.1985	9.228e-06	4.9228e-05	-2.211	6.536e-06	1.6536e-05	-2.218	1.287e-06
-1.811	4.094e-06	8.4094e-05	-2.1995	9.308e-06	4.9308e-05	-2.212	6.493e-06	1.6493e-05	-2.219	1.292e-06
-1.81	4.024e-06	8.4024e-05	-2.2005	9.365e-06	4.9365e-05	-2.213	6.505e-06	1.6505e-05	-2.22	1.276e-06
-1.809	3.905e-06	8.3905e-05	-2.2015	9.434e-06	4.9434e-05	-2.214	6.509e-06	1.6509e-05	-2.221	1.298e-06
-1.808	3.813e-06	8.3813e-05	-2.2025	9.511e-06	4.9511e-05	-2.215	6.471e-06	1.6471e-05	-2.222	1.28e-06
-1.807	3.726e-06	8.3726e-05	-2.2035	9.567e-06	4.9567e-05	-2.216	6.51e-06	1.651e-05	-2.223	1.289e-06
[truncated: 4,002 more rows]

## Sheet: Figure 5a
Figure 4a
wavelength	molar coeff.
	3a	3b	3c	C60
250	34609	47628.7	65989.3	115196
250.2	34575.3	47532.8	65836.7	116017
250.4	34537.2	47426.7	65668.1	116905
250.6	34495.1	47311.5	65485.4	117883
250.8	34446.9	47186.8	65285.7	118956
251	34393.9	47051.9	65070.4	120128
251.2	34336.2	46905.1	64839.6	121388
251.4	34272.4	46749.4	64592.2	122780
251.6	34203.8	46586.2	64330.2	124313
251.8	34128.8	46412.4	64050.7	126012
252	34047.1	46228.4	63754.1	127894
252.2	33959.7	46034.2	63442	130022
252.4	33867.2	45835	63123.8	132150
252.6	33769.7	45634.6	62800.6	134270
252.8	33667.7	45430.8	62472.4	136518
253	33562.2	45227.1	62138.7	138708
253.2	33452.3	45019.4	61802	140932
253.4	33338.8	44810	61459.7	143074
253.6	33223.1	44599.4	61113	145279
253.8	33102.3	44387.2	60762.2	147546
254	32978.9	44173.8	60407.9	149720
254.2	32852.7	43961.6	60050.6	151975
254.4	32723.6	43746.6	59689.8	154138
254.6	32592.3	43531.5	59328.4	156252
254.8	32457.7	43315.9	58963.1	158287
255	32321.3	43097.5	58597.3	160247
255.2	32182.8	42880.7	58229.9	162095
255.4	32042.4	42665.1	57860.6	163997
255.6	31900.6	42448.4	57491.7	165712
255.8	31757	42230.5	57121.4	167445
256	31610.8	42012.6	56751	168478
256.2	31464.6	41795.3	56380.2	169815
256.4	31316.2	41580.3	56010.3	170749
256.6	31167.2	41367.5	55641.5	172089
256.8	31015.9	41155.2	55272.1	172425
257	30864.3	40943	54903.3	172782
257.2	30712.7	40731.3	54536.9	172897
257.4	30558.9	40521.4	54171.1	172687
257.6	30405.8	40312.5	53808.2	172393
257.8	30251.3	40104.3	53445.9	172063
258	30096.1	39897.1	53085.6	170966
258.2	29940.1	39691.1	52724.8	169999
258.4	29784.1	39484.5	52366.5	168906
258.6	29627.4	39280.7	52009.2	167409
258.8	29469.7	39077.6	51653.4	166142
259	29310.8	38873.8	51298.6	164703
259.2	29153.4	38674	50945.8	163139
259.4	28994.9	38474.7	50594	161599
259.6	28835.3	38275.5	50244.7	159850
259.8	28675.7	38079.1	49896.9	158070
260	28514.6	37882.6	49551.7	156171
260.2	28355.4	37689.6	49207.9	154622
260.4	28194.3	37496.6	48867.2	152727
260.6	28033.7	37304.7	48528.4	150881
260.8	27874.4	37115	48193.2	148895
261	27715.2	36925.9	47861.5	147186
261.2	27557.1	36739.1	47533.8	145251
261.4	27397.5	36554	47208.6	143544
261.6	27239.3	36372.2	46884.9	141760
261.8	27080.4	36190.5	46565.3	139992
262	26922.3	36011.5	46247.6	138205
262.2	26764.2	35833.2	45934	136487
262.4	26606.7	35655.4	45622.8	134781
262.6	26449	35480.4	45315.2	133092
262.8	26291.9	35306	45011.6	131478
263	26134.8	35132.7	44710	129765
263.2	25978.1	34960	44412.4	128129
263.4	25820.4	34789.5	44117.3	126493
263.6	25663.7	34617.9	43825.2	124842
263.8	25507.3	34450.3	43537.2	123224
264	25349.9	34283.2	43251.6	121623
264.2	25194	34118.4	42969.6	120089
264.4	25037.6	33953	42692.1	118548
264.6	24881.3	33788.8	42417.6	117049
264.8	24726	33627.4	42146.1	115572
265	24569.7	33465.9	41877.6	114112
265.2	24413.7	33306.2	41612.7	112654
265.4	24256.7	33147	41349.7	111234
265.6	24099.6	32987.3	41089.2	109803
265.8	23943.7	32829.3	40832.8	108421
266	23786.6	32670.6	40578.9	107047
266.2	23629.2	32514.3	40329	105685
266.4	23471.4	32358.5	40079.5	104335
266.6	23312.2	32203.9	39833.1	103004
266.8	23152.2	32049.2	39589.3	101684
267	22991.9	31895.1	39347.4	100380
267.2	22833	31742.7	39109.5	99119.8
267.4	22673.1	31590.9	38873.1	97851.4
267.6	22511.7	31439.6	38640.3	96613.1
267.8	22349.5	31290.6	38410.9	95398.6
268	22187.8	31141	38183.6	94209.8
268.2	22026.3	30992	37959.3	93043.5
268.4	21864.2	30842.4	37737.5	91884.7
268.6	21702.4	30696.3	37518.7	90740.1
268.8	21540.7	30550.6	37302.9	89610.9
269	21377.4	30404.4	37088.6	88500.8
269.2	21214.9	30260.5	36876.8	87407.9
269.4	21051.4	30116	36667.1	86321.6
269.6	20889.2	29972.6	36460.3	85258.8
269.8	20727.1	29831.5	36256.6	84214.1
270	20563.9	29689.9	36054.8	83177.3
270.2	20401.7	29550.4	35854.6	82162.2
270.4	20240	29411.6	35656.4	81162.2
270.6	20077.5	29273.3	35461.7	80178.9
270.8	19916.8	29137.3	35269.5	79212
271	19757.6	29001.8	35081.3	78263.7
271.2	19599	28868.6	34895.1	77323.8
271.4	19438.7	28735.4	34710.9	76390.9
271.6	19281.7	28604.5	34528.8	75479.7
271.8	19125	28474.1	34348.6	74577
272	18969.4	28344.8	34169.4	73687
272.2	18814.8	28216.7	33994.8	72808.1
272.4	18661.8	28090.3	33820.7	71940.2
272.6	18510.2	27965.5	33650	71087.8
272.8	18359.6	27840.8	33479.9	70243.8
273	18210.6	27718.3	33311.8	69416.2
273.2	18062.6	27596.4	33147.2	68595.6
273.4	17916.4	27475.6	32984.1	67786.1
273.6	17772	27357.6	32824.5	66992.6
273.8	17628.8	27239.6	32665.4	66206.5
274	17488.4	27123.9	32508.4	65434.1
274.2	17349.5	27009.4	32353.8	64673.7
274.4	17212	26895.3	32200.2	63918.1
274.6	17076.3	26781.9	32050.2	63172.7
274.8	16942.5	26670.1	31902.1	62436.6
275	16810.8	26558.9	31755.6	61709.8
275.2	16681.3	26448.9	31610.1	60992.7
275.4	16553.7	26339.9	31467.6	60287.5
275.6	16428.9	26233.8	31326	59596
275.8	16305.2	26127.7	31188	58913.9
276	16184.4	26022.7	31052	58241.4
276.2	16066.5	25918.9	30917.5	57578.7
276.4	15949.7	25816.7	30784.1	56924.8
276.6	15835.1	25715.1	30653.1	56280.7
276.8	15722.7	25615.2	30521.6	55643.1
277	15612.1	25515.3	30393.6	55020.2
277.2	15503.2	25417.7	30267.7	54402.6
277.4	15397.7	25320	30141.7	53794.7
277.6	15293.6	25222.9	30019.3	53194.7
277.8	15190.6	25125.3	29897.3	52600.1
278	15090.1	25029.9	29777.4	52016.1
278.2	14990.7	24934.5	29658.4	51435.6
278.4	14893.2	24839.1	29541.5	50860.8
278.6	14797.4	24746.5	29426.1	50296.7
278.8	14703.8	24652.8	29311.2	49740.5
279	14612.4	24560.8	29198.8	49191.4
279.2	14522.5	24467.7	29087.4	48649.8
279.4	14433.6	24375.1	28977.5	48114.4
279.6	14346.9	24284.3	28868.1	47587.9
279.8	14261.7	24193.4	28761.7	47067.1
280	14177.2	24104.2	28656.3	46552.5
280.2	14094.8	24013.9	28552.4	46044.9
280.4	14013.2	23925.3	28450.5	45543.6
280.6	13933.8	23837.2	28350.2	45050.6
280.8	13854.7	23749.2	28251.3	44565.2
281	13777.8	23661.1	28154.9	44086.8
281.2	13701.6	23575.9	28059.6	43614.2
281.4	13626.9	23489	27966.3	43149.1
281.6	13552.2	23404.3	27874.9	42691.1
281.8	13479.3	23319.1	27784.1	42239.7
282	13407.1	23235.5	27694.3	41794
282.2	13336.4	23153.1	27605.4	41355.5
282.4	13266.7	23070.7	27518.6	40924.8
282.6	13198.5	22988.3	27433.3	40502.2
282.8	13131.1	22905.9	27349.5	40085.3
283	13064.3	22825.8	27268.2	39675.4
283.2	12999.4	22746.2	27187.9	39274.4
283.4	12935.6	22668.3	27109.1	38879.6
283.6	12871.7	22591.5	27032.3	38491
283.8	12808.6	22514.2	26956.1	38109
284	12747	22439.7	26881.3	37734.1
284.2	12687.1	22364.6	26808.5	37368.9
284.4	12627.3	22291.8	26736.3	37009.5
284.6	12568.1	22219	26667	36658.5
284.8	12509.7	22146.7	26596.7	36312.7
285	12452.8	22076.2	26529.5	35972.8
285.2	12396.2	22006.8	26463.3	35639
285.4	12340.7	21936.8	26399	35310.5
285.6	12287	21866.8	26333.8	34987.3
285.8	12233.7	21797.9	26270.1	34669.9
286	12181.1	21729.6	26207.8	34357.7
286.2	12130	21662.5	26147.6	34051.8
286.4	12078.1	21595.3	26088.4	33748.9
286.6	12027.3	21529.3	26031.2	33450.5
286.8	11977.6	21464.3	25974	33157
287	11929	21400	25918.3	32868.3
287.2	11881.9	21335.7	25863.6	32582.7
287.4	11834.4	21272.4	25809.4	32302.4
287.6	11787.6	21209.2	25757.2	32026
287.8	11743.3	21146.6	25706.5	31755.9
288	11698.7	21085	25656.8	31488.9
288.2	11655.2	21021.8	25608.1	31224.9
288.4	11611.7	20960.9	25559.5	30963.2
288.6	11569.2	20899.3	25512.3	30705.9
288.8	11528.2	20839.5	25465.1	30451.7
289	11488	20779.7	25419.9	30201.4
289.2	11448.8	20719.9	25374.8	29954.3
289.4	11410.3	20660.6	25331.6	29710.3
289.6	11372.3	20602.5	25288	29470.6
289.8	11335.3	20543.8	25245.8	29234.1
290	11299.4	20486.2	25204.7	29001.1
290.2	11264.5	20430.3	25164	28771.2
290.4	11230.4	20373.3	25124.4	28544.9
290.6	11198.2	20318	25085.7	28322.5
290.8	11166.6	20262.7	25048.6	28103.6
291	11135.4	20207.9	25012.5	27888.3
291.2	11105.3	20154.3	24977.8	27676.1
291.4	11074.8	20101.8	24941.7	27468.8
291.6	11046.5	20049.3	24907.6	27263.2
291.8	11019	19999.1	24874	27061.6
292	10991.8	19947.7	24841.3	26860.4
292.2	10966.7	19897.5	24808.2	26663.2
292.4	10942.1	19847.8	24776.6	26468.7
292.6	10918.1	19798.1	24746.5	26275.9
292.8	10896	19749	24716.4	26086.3
293	10874.3	19700.5	24686.8	25898.4
293.2	10853.2	19653.1	24657.7	25711.8
293.4	10832.5	19605.7	24629.6	25528.8
293.6	10813	19557.7	24602.5	25346.2
293.8	10795.2	19511.4	24574.9	25165.4
294	10777.4	19466.8	24548.8	24988.1
294.2	10760.7	19422.2	24523.2	24811.7
294.4	10745.5	19378.2	24497.6	24638.4
294.6	10729.9	19334.7	24474	24465.9
294.8	10716.1	19291.8	24450.4	24294.9
295	10702.7	19250.1	24426.3	24125.5
295.2	10690.7	19208.9	24402.2	23957.1
295.4	10679.1	19168.2	24378.6	23790.4
295.6	10668.6	19127	24357.6	23623.7
295.8	10658.8	19086.9	24336	23458.4
296	10649.7	19046.9	24314.4	23294.4
296.2	10641	19007.4	24293.8	23131.7
296.4	10632.3	18967.8	24273.8	22969.8
296.6	10625.4	18928.9	24253.7	22808.9
296.8	10619.3	18892.2	24233.1	22648.4
297	10613.5	18855.5	24214	22488.8
297.2	10608.4	18819.4	24197	22330.1
297.4	10604.4	18782.7	24178.4	22173.6
297.6	10600.8	18747.7	24161.3	22017.5
297.8	10597.9	18713.9	24144.3	21863.2
298	10596	18678.9	24128.2	21711.2
298.2	10594.6	18643.3	24112.2	21555.5
298.4	10593.9	18608.9	24095.1	21402.1
298.6	10593.5	18575	24080	21249.6
298.8	10594.2	18541.7	24064.5	21099.3
299	10595.3	18509	24050.9	20950.3
299.2	10597.5	18476.8	24036.9	20803.5
299.4	10599.7	18444.6	24024.3	20657.6
299.6	10602.9	18412.4	24011.8	20513.5
299.8	10606.6	18382.5	23998.2	20371.6
300	10610.9	18353.2	23986.2	20231.9
300.2	10616	18323.3	23974.7	20093.9
300.4	10621.8	18294.5	23963.1	19958.2
300.6	10628.7	18266.3	23952.6	19823.8
300.8	10635.6	18239.2	23941	19692.5
301	10643.6	18211.5	23931	19563.8
301.2	10651.2	18185	23919.5	19437.4
301.4	10660.2	18157.9	23908.4	19314
301.6	10669	18132.5	23897.9	19192
301.8	10679.1	18107.7	23888.3	19072.2
302	10689.3	18082.3	23879.3	18955.5
302.2	10699.8	18059.7	23870.3	18841.4
302.4	10711	18037.7	23863.3	18732.2
302.6	10722.6	18015.1	23856.7	18626.1
302.8	10735.3	17994.2	23850.2	18523.5
303	10748	17973.3	23843.2	18422.3
303.2	10761.4	17953	23836.2	18325.5
303.4	10776.3	17931.5	23830.1	18230.9
303.6	10791.6	17911.2	23826.1	18141.6
303.8	10806.8	17893.2	23820.6	18054.9
304	10823.5	17874.5	23817.6	17971.3
304.2	10839.8	17855.3	23813.1	17891.8
304.4	10856.8	17837.9	23809.6	17816.6
304.6	10874.6	17822	23806.5	17744.1
304.8	10892.4	17805.1	23804	17676.9
305	10911.2	17789.3	23801	17613.2
305.2	10930.5	17774.1	23800.5	17554.4
305.4	10949.3	17759.4	23800.5	17499.6
305.6	10969.6	17746.4	23801	17449.2
305.8	10991	17731.7	23802	17403.7
306	11012.1	17719.3	23803	17363
306.2	11034.6	17706.9	23804	17327.2
306.4	11056.3	17695	23805.5	17296.2
306.6	11078.8	17684.3	23808.6	17271
306.8	11101.7	17674.2	23811.6	17250.7
307	11124.5	17662.9	23814.1	17235.7
307.2	11148.8	17653.8	23817.1	17226.8
307.4	11172.8	17644.8	23819.6	17223.7
307.6	11196.7	17637.5	23823.1	17225.5
307.8	11221.4	17630.7	23825.1	17232.6
308	11246	17623.9	23830.1	17245.8
308.2	11270.7	17618.3	23833.6	17265.3
308.4	11296.5	17612.6	23840.2	17290.1
308.6	11322.2	17608.1	23845.2	17320.6
308.8	11348.7	17603.6	23852.7	17358.1
309	11374.8	17600.8	23858.7	17401.9
309.2	11400.6	17597.4	23866.8	17451.9
309.4	11426.3	17595.1	23873.8	17508
309.6	11453.5	17594	23881.8	17570.8
309.8	11480	17592.3	23889.4	17640.6
310	11506.8	17591.8	23896.4	17717.1
310.2	11534.4	17591.2	23906.4	17800.7
310.4	11561.2	17592.3	23914.9	17891.8
310.6	11588.8	17593.4	23924.5	17989.5
310.8	11616	17595.1	23933.5	18094.7
311	11643.6	17597.4	23943.5	18208.3
311.2	11671.5	17600.2	23954.6	18329
311.4	11699.1	17604.7	23966.6	18458.6
311.6	11727.4	17609.3	23979.7	18595.2
311.8	11755.3	17613.8	23992.7	18740.2
312	11783.2	17618.8	24005.3	18894
312.2	11810.8	17623.9	24018.3	19055.4
312.4	11838.7	17630.1	24031.4	19225.6
312.6	11866.6	17637.5	24044.4	19404.7
312.8	11894.9	17644.2	24058.5	19591.7
313	11923.2	17652.7	24072	19787.1
313.2	11951.5	17660.6	24087.6	19991.8
313.4	11979.8	17669.6	24102.6	20204.9
313.6	12007.4	17679.2	24117.2	20428.2
313.8	12035.3	17687.7	24132.7	20659.8
314	12062.1	17698.4	24147.8	20902.1
314.2	12089.4	17709.2	24164.4	21153.2
314.4	12116.2	17720.4	24180.4	21414.9
314.6	12143	17731.7	24197.5	21684.6
314.8	12170.2	17743	24213.5	21965.4
315	12196.7	17755.4	24230.1	22255
315.2	12222.8	17767.3	24245.2	22552.1
315.4	12248.6	17780.3	24260.2	22860.2
315.6	12273.6	17793.3	24276.3	23176.8
315.8	12297.9	17805.1	24293.3	23503.5
316	12322.6	17818.7	24309.4	23838.6
316.2	12346.5	17831.6	24327.5	24183.4
316.4	12370.8	17845.2	24344	24537.6
316.6	12393.7	17859.3	24362.1	24900.5
316.8	12417.2	17874	24380.1	25274.1
317	12439.7	17889.2	24398.2	25657.4
317.2	12461.9	17902.8	24416.3	26051.8
317.4	12483.3	17918.6	24434.8	26456.3
317.6	12505	17932.7	24453.4	26871.5
317.8	12526.8	17948.5	24472	27298.6
318	12547.8	17963.2	24490.5	27738.9
318.2	12568.5	17977.8	24509.1	28187.6
318.4	12588.8	17993.6	24529.2	28649.2
318.6	12608.4	18009.4	24548.8	29121.4
318.8	12627.3	18025.8	24568.8	29607.3
319	12645.4	18041.6	24589.4	30104.2
319.2	12664.3	18056.9	24610.5	30611.7
319.4	12682.4	18072.7	24632.6	31131.6
319.6	12699.4	18089	24654.6	31661.7
319.8	12716.9	18103.7	24676.2	32204.7
320	12733.5	18120.6	24698.3	32758.2
320.2	12748.8	18135.9	24720.4	33323.6
320.4	12764.4	18151.7	24742	33900.1
320.6	12779.6	18167.5	24765.6	34489
320.8	12793.7	18182.2	24787.6	35089.9
321	12807.5	18196.8	24810.7	35702.2
321.2	12820.2	18210.9	24833.3	36324.7
321.4	12832.9	18225.6	24855.4	36957.3
321.6	12845.3	18239.7	24877.5	37598.4
321.8	12856.1	18254.4	24900	38247.9
322	12866.3	18269.1	24922.6	38902.2
322.2	12876.1	18284.3	24946.7	39559.6
322.4	12884.8	18299.6	24970.8	40224.5
322.6	12892.4	18313.1	24993.9	40889.5
322.8	12900.4	18326.7	25018	41558.8
323	12907.6	18340.8	25041.1	42225.5
323.2	12913.4	18354.9	25064.1	42891.8
323.4	12918.5	18369.5	25086.7	43558
323.6	12922.5	18383.7	25109.3	44223.9
323.8	12926.9	18396.6	25132.9	44885.3
324	12929.8	18409.1	25155.5	45542.2
324.2	12932.3	18423.2	25178.1	46190.8
324.4	12934.5	18437.3	25200.6	46833.6
324.6	12935.6	18451.4	25223.7	47466.7
324.8	12935.6	18465.5	25245.3	48088.8
325	12935.2	18479	25267.9	48694
325.2	12933.4	18493.2	25289.5	49283.4
325.4	12931.2	18507.3	25311	49854.6
325.6	12927.2	18520.8	25332.1	50405
325.8	12922.9	18533.8	25354.2	50934.2
326	12918.2	18547.3	25375.8	51438.2
326.2	12912.4	18560.3	25397.9	51914.8
326.4	12906.2	18572.7	25417.9	52361.8
326.6	12899.7	18584.6	25438	52777.8
326.8	12891.7	18597	25458.1	53163.8
327	12882.6	18610.6	25477.7	53512.2
327.2	12872.5	18621.9	25496.7	53826.1
327.4	12862.7	18634.3	25514.8	54102.4
327.6	12852.1	18647.3	25533.9	54339.8
327.8	12840.2	18659.7	25552.9	54537.4
328	12827.1	18672.7	25570.5	54696.1
328.2	12813.3	18686.2	25588.1	54809.3
328.4	12798.8	18697.5	25605.1	54884
328.6	12782.9	18710.5	25622.7	54912.3
328.8	12766.2	18722.9	25639.8	54899.5
329	12748.8	18735.9	25656.3	54843.4
329.2	12729.9	18748.3	25672.4	54745.2
329.4	12711.4	18760.7	25688.4	54606.8
329.6	12691.5	18773.7	25704	54428.7
329.8	12670.8	18786.1	25719	54213.8
330	12649	18798.5	25733.6	53965.3
330.2	12626.5	18810.9	25748.6	53681.5
330.4	12603.3	18823.9	25763.2	53370.7
330.6	12579.4	18836.9	25776.8	53031.6
330.8	12554	18850.4	25789.8	52668.2
331	12527.9	18862.9	25802.3	52280.9
331.2	12501.4	18875.3	25813.4	51871
331.4	12473.5	18889.4	25823.9	51443.1
331.6	12443.7	18900.7	25835	50995.2
331.8	12413.6	18912	25845.5	50529.2
332	12383.5	18924.4	25854.5	50051.8
332.2	12352.7	18935.7	25865.1	49559.7
332.4	12320.8	18947	25874.1	49057.9
332.6	12288.1	18959.4	25883.6	48546.4
332.8	12255.5	18971.2	25891.7	48029.6
333	12221.7	18982	25899.2	47509.6
333.2	12187.6	18993.8	25906.2	46984
333.4	12153.6	19005.1	25913.3	46457.8
333.6	12118.4	19014.7	25919.3	45933.1
333.8	12083.2	19026	25924.8	45409.2
334	12047.3	19036.7	25930.3	44886.1
334.2	12010.6	19048	25933.8	44363.6
334.4	11974	19058.7	25936.8	43845.9
334.6	11936.3	19068.3	25938.8	43330.4
334.8	11898.9	19077.4	25941.4	42817.5
335	11860.5	19086.9	25944.9	42307.8
335.2	11822.4	19096.5	25947.4	41800.2
335.4	11782.9	19105.6	25949.4	41299.3
335.6	11744	19114	25950.9	40803.3
335.8	11705.2	19124.2	25951.4	40313.4
336	11665.7	19133.2	25951.4	39831.5
336.2	11625.8	19142.3	25950.4	39353.1
336.4	11585.5	19150.7	25948.4	38881.8
336.6	11545.3	19159.8	25946.9	38418.5
336.8	11505	19167.7	25944.4	37961.8
337	11463.7	19174.4	25941.4	37514
337.2	11423	19182.3	25938.3	37070.5
337.4	11381.7	19189.7	25934.3	36637.2
337.6	11340.7	19196.4	25928.8	36208.8
337.8	11299.4	19202.7	25923.8	35785.7
338	11257.6	19208.3	25918.3	35369.3
338.2	11215.6	19213.9	25911.7	34958.1
338.4	11173.5	19219.6	25906.2	34554.9
338.6	11131.4	19224.7	25898.7	34156.6
338.8	11089	19229.7	25891.7	33762.6
339	11046.2	19233.7	25884.1	33375.4
339.2	11004.1	19238.2	25873.1	32995.1
339.4	10961.3	19242.7	25863.6	32619.8
339.6	10918.9	19245.6	25853	32251.5
339.8	10876.4	19247.8	25843.5	31889
340	10834.4	19250.6	25832	31532.2
340.2	10791.6	19253.5	25820.4	31182
340.4	10749.5	19255.1	25810.9	30839
340.6	10707.4	19256.8	25799.3	30502.5
340.8	10665	19258	25786.8	30172.3
341	10623.6	19259.7	25774.7	29848.2
341.2	10582.6	19261.4	25761.2	29530.3
341.4	10540.9	19261.9	25747.1	29217.8
341.6	10499.9	19261.9	25733.1	28908.7
341.8	10457.9	19262.5	25719	28604.5
342	10416.1	19262.5	25704.5	28305.7
342.2	10375.2	19262.5	25689.9	28011.2
342.4	10335.3	19261.9	25675.4	27721.7
342.6	10294.6	19260.8	25659.3	27437.4
342.8	10254.4	19260.2	25643.3	27158
343	10214.5	19258.5	25625.7	26883.9
343.2	10174.6	19258.5	25608.6	26615.5
343.4	10134.7	19256.8	25592.1	26350.7
343.6	10096.2	19254.6	25575	26092
343.8	10057.4	19252.3	25558	25836.5
344	10020.1	19251.2	25540.4	25585.8
344.2	9981.24	19248.9	25522.8	25340.4
344.4	9944.25	19246.7	25504.8	25099.1
344.6	9906.89	19245.6	25486.2	24859.4
344.8	9869.89	19242.7	25467.6	24625.6
345	9833.62	19239.9	25449.1	24394.8
345.2	9797.35	19236.5	25429	24167.1
345.4	9761.8	19232.6	25409.4	23942
345.6	9726.62	19229.2	25389.3	23720.1
345.8	9691.79	19226.4	25369.8	23502.1
346	9657.7	19221.8	25349.7	23286.4
346.2	9624.33	19219	25328.6	23074.2
346.4	9590.6	19214.5	25307.5	22866
346.6	9557.59	19210	25287.5	22660.4
346.8	9525.67	19206	25266.4	22457.9
347	9493.75	19201	25245.8	22258
347.2	9462.2	19196.4	25224.7	22060.9
347.4	9431.73	19190.8	25203.7	21866.3
347.6	9401.98	19185.7	25183.6	21674.9
347.8	9372.24	19181.2	25162.5	21487
348	9343.59	19177.3	25140.9	21301.3
348.2	9315.29	19171	25119.8	21117
348.4	9287.73	19166	25098.8	20935.7
348.6	9260.16	19159.8	25076.7	20756.2
348.8	9233.68	19152.4	25054.6	20579.8
349	9207.57	19146.2	25032.5	20404.7
349.2	9181.81	19139.4	25010.4	20231.9
349.4	9156.42	19133.8	24988.9	20061.2
349.6	9131.03	19125.9	24967.3	19892.8
349.8	9106.73	19118	24946.2	19726.1
350	9082.79	19110.1	24924.1	19561.6
350.2	9059.22	19101.6	24903.1	19400.2
350.4	9037.09	19092	24882	19241.1
350.6	9015.33	19084.1	24860.9	19082.4
350.8	8993.93	19074.5	24838.8	18926.7
351	8972.89	19064.4	24816.7	18773.3
351.2	8952.22	19054.2	24795.2	18620.4
351.4	8932.63	19043.5	24773.6	18470
351.6	8913.77	19032.8	24751	18321.1
351.8	8895.27	19021.5	24728.4	18174.7
352	8877.86	19009.1	24705.8	18029.3
352.2	8860.45	18995.5	24683.3	17885.6
352.4	8843.4	18982	24661.2	17744.1
352.6	8827.44	18968.4	24638.1	17604.4
352.8	8812.57	18953.7	24617	17466
353	8798.06	18938.5	24594.4	17329.8
353.2	8783.91	18923.3	24572.8	17194.1
353.4	8771.22	18906.9	24550.8	17061
353.6	8758.89	18890	24527.7	16928.9
353.8	8748.01	18873	24505.1	16798.4
354	8738.21	18855	24482.5	16670.2
354.2	8728.78	18835.8	24460.4	16544.2
354.4	8720.8	18816.6	24436.9	16419.5
354.6	8712.1	18795.7	24414.3	16297.5
354.8	8705.2	18774.2	24391.2	16177.3
355	8699.4	18753.4	24368.6	16058.8
355.2	8694.69	18730.2	24345.5	15941.2
355.4	8691.42	18706	24323.4	15826.7
355.6	8688.52	18682.8	24301.4	15714.4
355.8	8686.34	18657.4	24279.8	15603
356	8685.26	18631.4	24257.7	15492.4
356.2	8684.89	18604.9	24235.1	15385
356.4	8685.98	18577.8	24212.5	15279.3
356.6	8688.16	18550.7	24191	15174.6
356.8	8691.78	18521.9	24168.9	15072
357	8696.5	18493.2	24146.3	14970.3
357.2	8702.3	18463.2	24124.7	14869.9
357.4	8709.19	18431.6	24102.1	14772.2
357.6	8717.17	18400.6	24081.1	14675.4
357.8	8726.61	18367.9	24059.5	14580.4
358	8737.49	18334.6	24038.4	14487.1
358.2	8751.27	18296.7	24014.3	14385.4
358.4	8766.5	18256.1	23990.2	14285
358.6	8783.19	18215.5	23967.6	14186.4
358.8	8801.32	18175.4	23943.5	14087.4
359	8821.27	18134.2	23920.5	13990.1
359.2	8841.95	18092.4	23896.4	13893.8
359.4	8864.8	18050.1	23873.3	13798.7
359.6	8888.74	18007.2	23849.7	13703.7
359.8	8914.86	17962	23826.1	13609
360	8942.78	17917.4	23803	13516.2
360.2	8971.44	17871.2	23780.5	13423.4
360.4	9002.27	17826	23758.4	13331
360.6	9034.91	17779.1	23736.8	13239.4
360.8	9069.01	17732.3	23714.7	13148.8
361	9104.56	17684.9	23691.6	13057.7
361.2	9141.92	17637.5	23669.5	12968.4
361.4	9181.09	17589.5	23648	12878.2
361.6	9221.71	17541	23625.9	12788
361.8	9263.79	17491.9	23603.8	12698.7
362	9306.95	17443.9	23583.2	12609.9
362.2	9351.57	17394.8	23561.7	12521
362.4	9395.46	17350.7	23541.6	12440.1
362.6	9441.52	17307.3	23522.5	12359.6
362.8	9488.31	17263.3	23502.4	12279.2
363	9537.28	17217	23483.9	12199.2
363.2	9586.24	17171.3	23465.3	12119.1
363.4	9637.02	17126.7	23446.2	12039.1
363.6	9689.26	17080.9	23428.7	11958.6
363.8	9743.3	17036.4	23409.6	11878.6
364	9798.07	16991.8	23392	11798.6
364.2	9853.93	16947.7	23374.5	11717.7
364.4	9911.6	16904.8	23356.4	11638.1
364.6	9970.72	16861.9	23339.3	11557.7
364.8	10029.8	16819.6	23321.8	11476.7
365	10090.8	16776.1	23304.7	11395.4
365.2	10152.8	16733.3	23289.2	11314
365.4	10215.6	16689.8	23274.1	11232.7
365.6	10278.7	16647.5	23258	11151.8
365.8	10342.9	16606.8	23243	11070.4
366	10408.5	16565.6	23228.9	10988.7
366.2	10475.6	16525	23214.4	10906.9
366.4	10543.8	16486	23200.8	10824.6
366.6	10613.1	16446.5	23189.3	10742.4
366.8	10683.1	16408.1	23177.2	10659.7
367	10754.2	16370.3	23165.7	10577
367.2	10826.4	16334.8	23155.2	10493.9
367.4	10900.4	16299.2	23144.1	10410.4
367.6	10974.7	16264.2	23134.6	10326.8
367.8	11050.2	16229.8	23125.6	10242.8
368	11125.6	16195.3	23116.5	10158.4
368.2	11202.9	16162	23108.5	10073.9
368.4	11281.2	16129.9	23099.5	9989.93
368.6	11359.6	16097.1	23092.4	9905.48
368.8	11439	16065.5	23085.4	9820.16
369	11519.5	16036.2	23079.4	9735.27
369.2	11599.7	16006.8	23073.9	9650.39
369.4	11680.9	15979.2	23068.3	9565.94
369.6	11762.5	15953.2	23063.3	9481.5
369.8	11845.6	15926.7	23058.3	9397.06
370	11929	15900.7	23054.8	9313.5
370.2	12012.1	15876.4	23050.8	9230.38
370.4	12096.6	15852.2	23047.8	9147.26
370.6	12180.4	15828.5	23044.3	9065.47
370.8	12264.9	15806.4	23041.8	8984.13
371	12349.8	15785	23040.7	8902.34
371.2	12435	15765.2	23039.7	8821.87
371.4	12520.6	15745.5	23038.2	8741.41
371.6	12605.5	15726.3	23039.2	8661.83
371.8	12691.5	15708.2	23040.7	8582.69
372	12776.3	15691.9	23041.8	8504.88
372.2	12861.9	15677.8	23044.3	8428.39
372.4	12946.8	15663.6	23046.3	8352.79
372.6	13032.1	15650.7	23049.3	8278.08
372.8	13116.9	15638.8	23052.8	8205.13
373	13201.4	15628.1	23057.3	8133.95
373.2	13286	15616.8	23062.3	8063.65
373.4	13371.2	15608.3	23068.3	7993.8
373.6	13455	15600.4	23074.4	7925.27
373.8	13539.1	15593.1	23080.4	7858.07
374	13623.3	15586.3	23088.4	7792.64
374.2	13706.7	15581.2	23096.5	7727.21
374.4	13790.5	15576.2	23106	7663.1
374.6	13874.3	15573.3	23115.5	7600.32
374.8	13958.8	15571.1	23127.1	7537.98
375	14042.6	15569.9	23138.1	7477.86
375.2	14126.4	15569.4	23150.1	7419.06
375.4	14209.8	15570.5	23162.2	7360.7
375.6	14293.2	15572.8	23175.7	7304.99
375.8	14376.3	15576.2	23189.8	7250.17
376	14458.3	15581.8	23203.8	7196.23
376.2	14541.3	15586.3	23219.4	7142.74
376.4	14624.4	15593.1	23235	7090.57
376.6	14707.1	15599.9	23252.5	7038.4
376.8	14789.8	15608.3	23270.1	6988
377	14872.8	15618.5	23288.2	6936.27
377.2	14956.3	15628.1	23306.2	6886.31
377.4	15040.4	15638.8	23326.3	6835.91
377.6	15124.9	15651.2	23346.4	6786.4
377.8	15210.2	15663.1	23367.9	6737.76
378	15295.4	15677.8	23390.5	6689.13
378.2	15380.6	15694.1	23413.6	6639.61
378.4	15467.3	15711.1	23437.2	6590.98
378.6	15554.8	15729.7	23460.8	6541.91
378.8	15641.4	15748.3	23485.9	6492.39
379	15728.5	15767.5	23511	6442.43
379.2	15816.6	15789	23538.1	6392.47
379.4	15904.8	15810.4	23564.7	6342.07
379.6	15993.6	15833	23593.3	6291.67
379.8	16083.2	15855.6	23622.4	6239.95
380	16174.3	15879.8	23652	6187.78
380.2	16265.3	15904.7	23682.1	6136.05
380.4	16357.1	15931.8	23712.7	6083
380.6	16449.9	15957.7	23744.8	6029.94
380.8	16543.2	15986.5	23776.9	5976.89
381	16637.5	16014.7	23810.1	5922.51
381.2	16732.5	16044.1	23844.7	5869.02
381.4	16828.6	16076.2	23879.8	5814.19
381.6	16926.2	16108.4	23913.9	5759.37
381.8	17023.4	16141.7	23950.1	5704.11
382	17122.4	16176.7	23987.7	5648.84
382.2	17222.5	16212.3	24025.8	5593.58
382.4	17323	16248.4	24064.5	5539.2
382.6	17423.8	16285.1	24103.1	5483.94
382.8	17525.8	16322.3	24143.3	5429.56
383	17629.9	16361.9	24183.4	5375.62
383.2	17734.7	16401.9	24224.6	5322.57
383.4	17839.1	16442.6	24266.2	5268.63
383.6	17945.4	16483.8	24308.4	5215.13
383.8	18052.8	16525.5	24350.5	5162.52
384	18161.6	16569	24394.7	5110.8
384.2	18269.7	16611.9	24438.9	5059.51
384.4	18378.9	16657.6	24482	5009.55
384.6	18488.8	16702.2	24525.2	4960.04
384.8	18599	16749.1	24569.8	4911.85
385	18711.1	16794.8	24615	4864.98
385.2	18823.6	16840.5	24660.7	4818.56
385.4	18936	16887.3	24705.8	4773.02
385.6	19049.5	16933.1	24751	4729.26
385.8	19162.7	16980.5	24798.2	4685.49
386	19277.3	17028.5	24845.3	4643.04
386.2	19392.3	17076.4	24893.5	4601.04
386.4	19508	17125.5	24941.7	4559.93
386.6	19624.1	17174.1	24989.9	4519.69
386.8	19740.9	17223.7	25038.6	4480.79
387	19857.7	17274	25088.2	4442.33
387.2	19974.5	17324.2	25138.4	4404.75
387.4	20091.6	17376.1	25188.6	4366.72
387.6	20209.1	17426.9	25238.8	4330.47
387.8	20326.3	17478.9	25290	4294.22
388	20443.8	17531.9	25340.7	4258.41
388.2	20561	17585.5	25391.3	4223.48
388.4	20679.6	17639.7	25443	4188.55
388.6	20798.2	17692.8	25496.7	4153.19
388.8	20916.4	17748.1	25551.4	4118.7
389	21035.4	17802.9	25606.6	4083.33
389.2	21152.2	17858.7	25660.8	4048.85
389.4	21269.7	17917.4	25716	4013.92
389.6	21386.5	17975	25773.2	3978.55
389.8	21502.6	18033.7	25830.9	3942.3
390	21617.9	18092.4	25888.2	3907.37
390.2	21732.5	18150.5	25944.4	3870.68
390.4	21846.4	18210.4	26000.6	3834.87
390.6	21959.2	18270.2	26057.3	3798.61
390.8	22071.3	18331.2	26115	3760.15
391	22183.4	18391.6	26173.2	3723.01
391.2	22294.4	18453.1	26231.4	3684.55
391.4	22402.8	18514.6	26290.1	3646.08
391.6	22510.9	18576.7	26347.8	3606.74
391.8	22618.7	18639.3	26407.6	3566.5
392	22724.6	18702.6	26467.3	3526.71
392.2	22828.7	18765.8	26528	3485.6
392.4	22932	18829	26588.7	3444.04
392.6	23032.9	18892.2	26648.9	3401.6
392.8	23132.6	18956	26709.2	3359.16
393	23231.3	19018.6	26770.4	3315.83
393.2	23327	19082.4	26830.1	3272.94
393.4	23422.4	19147.3	26892.3	3228.73
393.6	23516	19211.1	26954.1	3185.41
393.8	23607.8	19276	27014.8	3141.19
394	23697.4	19340.9	27076	3097.43
394.2	23785.2	19405.9	27136.2	3053.66
394.4	23871.1	19471.9	27198.5	3011.21
394.6	23954.5	19537.4	27260.7	2967.89
394.8	24036.2	19602.3	27322.9	2925.89
395	24114.9	19668.9	27385.1	2883.44
395.2	24191.8	19735.5	27446.9	2841.89
395.4	24265	19801	27508.1	2802.1
395.6	24337.2	19867.6	27570.8	2762.75
395.8	24407.6	19933.6	27632.5	2724.73
396	24474.7	19999.6	27695.3	2688.47
396.2	24540.7	20066.2	27757	2652.22
396.4	24604.2	20132.8	27820.2	2619.06
396.6	24665.8	20200.6	27882.5	2587.23
396.8	24725.7	20268.3	27945.7	2557.17
397	24783.7	20336.6	28008.9	2528.87
397.2	24838.1	20404.9	28072.1	2502.35
397.4	24891.8	20474.9	28135.4	2477.59
397.6	24942.2	20543.8	28197.6	2455.48
397.8	24990.8	20612.6	28260.8	2434.7
398	25037.3	20681.5	28324.1	2416.58
398.2	25081.9	20750.3	28387.3	2400.22
398.4	25125.4	20819.8	28452	2385.63
398.6	25166.4	20889.2	28515.8	2372.81
398.8	25205.9	20958.6	28580	2362.2
399	25243.6	21028.6	28643.7	2353.8
399.2	25279.2	21098	28708	2347.61
399.4	25312.9	21167.5	28771.2	2343.19
399.6	25345.6	21237.4	28834.4	2340.09
399.8	25376.8	21306.9	28897.7	2339.21
400	25406.1	21377.4	28961.9	2339.21
400.2	25434.4	21448	29025.1	2340.53
400.4	25460.9	21519.7	29088.9	2344.07
400.6	25485.6	21591.3	29151.1	2348.49
400.8	25509.9	21661.9	29214.8	2353.8
401	25532.4	21733	29278.1	2359.99
401.2	25553.8	21804.1	29340.3	2367.5
401.4	25574.8	21876.9	29403.5	2375.9
401.6	25594	21946.9	29466.2	2383.86
401.8	25613.3	22017.5	29530.5	2392.7
402	25631.8	22089.7	29593.7	2401.54
402.2	25649.2	22162	29656.9	2410.39
402.4	25666.9	22233.1	29719.7	2418.79
402.6	25682.9	22305.9	29782.4	2427.19
402.8	25699.6	22377.6	29844.6	2434.26
403	25715.5	22451	29906.9	2440.89
403.2	25730.8	22522.7	29969.1	2445.75
403.4	25746.7	22595.5	30030.3	2449.29
403.6	25762.7	22667.7	30093	2451.5
403.8	25779	22740	30154.8	2451.5
404	25794.6	22813.3	30217.5	2450.18
404.2	25810.2	22885	30278.7	2447.52
404.4	25825.8	22957.3	30340.4	2442.66
404.6	25842.5	23027.8	30401.2	2436.03
404.8	25859.2	23099.5	30461.4	2427.19
405	25875.5	23170.1	30521.1	2415.69
405.2	25892.9	23241.2	30580.8	2401.99
405.4	25911.4	23312.9	30640.5	2386.07
405.6	25929.2	23382.3	30699.3	2367.94
405.8	25948.4	23452.9	30758.5	2347.61
406	25967.6	23524.5	30816.2	2324.17
406.2	25987.2	23595.1	30872.9	2298.97
406.4	26008.3	23664.5	30930.1	2271.56
406.6	26030.4	23734.5	30986.8	2241.06
406.8	26053.6	23802.8	31043.5	2209.23
407	26076.1	23871.7	31098.2	2175.63
407.2	26099.7	23940	31152.9	2140.26
407.4	26124.7	24008.8	31207.1	2103.56
407.6	26150.8	24077.1	31261.8	2065.1
407.8	26176.6	24144.3	31314.5	2026.19
408	26203	24212	31368.2	1985.52
408.2	26231	24278.6	31420.4	1944.4
408.4	26260.3	24345.2	31472.1	1902.4
408.6	26290.1	24410.7	31522.8	1859.52
408.8	26319.8	24476.7	31573.4	1815.75
409	26351.4	24541.6	31624.6	1771.09
409.2	26383.3	24606.6	31674.3	1726.88
409.4	26415.2	24669.8	31724	1681.79
409.6	26447.9	24733	31772.7	1637.13
409.8	26482	24797.3	31821.4	1592.48
410	26516.4	24860	31868.5	1548.71
410.2	26551.6	24923.2	31915.7	1505.83
410.4	26587.5	24984.2	31963.4	1462.94
410.6	26624.1	25046.8	32009.5	1420.06
410.8	26660.4	25108.3	32054.7	1378.06
411	26697.8	25170.4	32100.4	1336.5
411.2	26735.5	25231.4	32146	1295.38
411.4	26774.3	25292.3	32190.2	1255.59
411.6	26813.1	25351	32234.4	1216.25
411.8	26851.9	25410.3	32278	1178.22
412	26891.1	25470.7	32322.2	1140.2
412.2	26930.3	25529.4	32364.8	1104.39
412.4	26969.5	25588.7	32407	1068.14
412.6	27008.6	25647.9	32448.1	1033.21
412.8	27048.2	25706.6	32490.3	999.17
413	27088.1	25765.3	32530.9	966.453
413.2	27127.6	25823.5	32571.1	934.179
413.4	27167.5	25881.1	32611.7	903.674
413.6	27207	25939.8	32651.9	873.61
413.8	27246.9	25996.8	32692	843.989
414	27285.7	26054.9	32730.7	816.136
414.2	27323.8	26111.3	32769.8	787.841
414.4	27361.5	26167.8	32807.5	761.756
414.6	27398.2	26224.2	32844.1	736.114
414.8	27434.1	26279.5	32880.7	711.356
415	27468.9	26334.9	32917.4	688.366
415.2	27501.6	26389.6	32952	665.818
415.4	27534.2	26443.2	32987.1	645.481
415.6	27565.8	26496.9	33021.2	624.702
415.8	27595.5	26551	33054.9	605.249
416	27623.4	26603.5	33087.5	586.238
416.2	27651	26655.5	33119.6	568.996
416.4	27677.1	26707.4	33151.7	551.312
416.6	27701.1	26758.2	33181.8	535.396
416.8	27723.5	26809	33212.4	519.48
417	27743.5	26859.8	33241.5	504.448
417.2	27761.6	26910.6	33270.7	490.3
417.4	27777.9	26959.7	33298.8	477.037
417.6	27791.4	27008.2	33326.4	463.774
417.8	27803.7	27056.8	33352.5	450.953
418	27812.8	27104.7	33377.5	439.458
418.2	27818.2	27149.9	33401.6	429.289
418.4	27820.4	27195.1	33424.7	420.005
418.6	27820.7	27238.5	33447.8	410.278
418.8	27818.2	27282	33469.9	401.878
419	27812.8	27325.4	33490.5	393.478
419.2	27805.5	27367.8	33510.5	385.078
419.4	27795	27409	33530.1	377.562
419.6	27781.6	27450.2	33549.2	369.604
419.8	27763.8	27490.3	33568.2	362.973
420	27744.2	27530.3	33585.3	355.899
420.2	27722.1	27570.4	33601.4	349.709
420.4	27696	27609.4	33617.4	343.962
420.6	27667	27647.2	33632.5	337.772
420.8	27635	27684.4	33647	332.025
421	27599.1	27721.1	33660.6	326.72
421.2	27560.7	27756.7	33673.6	322.741
421.4	27519	27791.1	33685.7	317.877
421.6	27474.7	27826.1	33696.2	313.456
421.8	27427.6	27858.8	33705.7	309.477
422	27376.4	27891.6	33715.8	306.383
422.2	27322.4	27923.7	33725.3	302.846
422.4	27267.2	27955.9	33733.8	298.425
422.6	27209.2	27988.7	33741.9	294.003
422.8	27147.9	28020.8	33747.9	290.024
423	27083.7	28051.9	33753.9	285.603
423.2	27017.3	28082.4	33759.4	282.066
423.4	26946.6	28112.8	33765	278.53
423.6	26874.1	28142.2	33769	274.993
423.8	26797.9	28171	33772	272.34
424	26720.3	28199.2	33775	269.245
424.2	26639	28226.8	33776.5	266.593
424.4	26555.2	28253.4	33778.5	263.94
424.6	26468.5	28278.8	33778.5	260.845
424.8	26379.7	28304.2	33779	258.635
425	26289	28328.4	33778	255.982
425.2	26196.5	28352.2	33776.5	253.329
425.4	26100.7	28375.3	33774.5	250.677
425.6	26003.5	28398.4	33771	248.466
425.8	25902.3	28420.4	33768.5	246.256
426	25799	28441.9	33764.5	244.045
426.2	25693	28462.2	33759.4	241.834
426.4	25585	28481.4	33753.9	239.624
426.6	25474.7	28501.7	33748.4	237.413
426.8	25361.9	28520.4	33741.4	235.203
427	25247.6	28538.4	33734.9	233.434
427.2	25130.8	28555.9	33727.3	230.782
427.4	25012.2	28573.4	33719.8	229.013
427.6	24891.8	28589.2	33710.8	226.361
427.8	24769.2	28605	33701.7	224.15
428	24645.2	28620.3	33692.2	221.939
428.2	24518.9	28634.4	33681.7	220.171
428.4	24392	28647.9	33671.1	218.403
428.6	24263.6	28660.3	33658.6	216.192
428.8	24134.1	28673.3	33647.5	214.424
429	24003.5	28685.2	33634	213.097
429.2	23871.5	28697	33620.9	211.771
429.4	23739.1	28707.2	33606.9	209.56
429.6	23606	28717.3	33592.8	208.234
429.8	23472.1	28725.2	33578.8	206.908
430	23338.3	28734.3	33563.7	205.581
430.2	23203.7	28742.7	33548.7	204.255
430.4	23069.5	28749.5	33533.1	202.929
430.6	22935	28756.9	33517.6	201.16
430.8	22800	28763.1	33500.5	199.834
431	22664.7	28768.7	33484.4	198.508
431.2	22529.8	28773.8	33467.9	197.181
431.4	22394.1	28777.7	33450.3	197.181
431.6	22258.5	28780.6	33432.2	196.297
431.8	22124.6	28783.4	33414.2	196.297
432	21991.5	28785.1	33396.1	195.855
432.2	21859.1	28786.8	33378	194.971
432.4	21727.5	28788.5	33359.5	194.086
432.6	21596.2	28789	33340.9	194.086
432.8	21465.2	28789	33321.8	193.644
433	21335.7	28788.5	33302.8	193.644
433.2	21206.6	28786.8	33284.2	193.644
433.4	21078.2	28784.5	33265.6	192.76
433.6	20949.4	28782.3	33246.1	192.76
433.8	20821.8	28779.4	33227	192.318
434	20694.4	28777.2	33206.9	192.318
434.2	20568.2	28772.7	33187.9	191.876
434.4	20442.7	28768.7	33167.3	192.76
434.6	20317.2	28764.2	33147.2	192.318
434.8	20193.2	28758.5	33127.1	192.76
435	20070.6	28752.3	33107.1	193.202
435.2	19949.4	28745.6	33086.5	194.086
435.4	19829.7	28738.2	33066.4	194.529
435.6	19711.8	28730.3	33045.3	194.971
435.8	19595.4	28722.4	33024.8	195.413
436	19480.1	28714	33005.2	195.855
436.2	19365.8	28705.5	32984.1	196.297
436.4	19253	28695.9	32963.5	197.181
436.6	19141.3	28686.9	32943	198.065
436.8	19031.8	28676.1	32922.4	198.508
437	18922.6	28665.4	32902.8	199.392
437.2	18815.6	28655.3	32882.2	200.276
437.4	18709.3	28644.5	32861.7	200.718
437.6	18604.5	28633.2	32841.1	202.044
437.8	18501.5	28621.4	32820.5	203.371
438	18399.5	28609.5	32800.9	204.255
438.2	18299.1	28596	32780.4	205.139
438.4	18201.1	28583	32760.3	206.023
438.6	18104.3	28569.5	32740.2	206.466
438.8	18009.6	28555.9	32719.6	207.792
439	17916.4	28542.9	32700.1	208.676
439.2	17824.6	28527.7	32680.5	210.002
439.4	17735	28513.6	32660.9	210.887
439.6	17645.8	28498.9	32640.3	211.771
439.8	17558.4	28484.8	32621.8	212.655
440	17472.1	28469.6	32601.7	213.981
440.2	17386.8	28453.2	32582.6	215.308
440.4	17303	28437.4	32563.6	216.192
440.6	17221.1	28421	32544.5	217.518
440.8	17140.5	28403.5	32524.9	218.403
441	17061.1	28386	32506.4	220.171
441.2	16983.5	28369.1	32486.8	221.055
441.4	16906.2	28351.6	32467.7	222.382
441.6	16831.2	28333.5	32449.7	224.15
441.8	16757.2	28315.5	32430.6	225.034
442	16684.6	28296.8	32412.5	226.361
442.2	16613.9	28278.2	32392.9	228.129
442.4	16544.6	28259.6	32374.4	229.455
442.6	16475	28240.4	32355.8	230.782
442.8	16406.4	28221.8	32338.2	232.55
443	16339.7	28202.6	32320.7	234.319
443.2	16274	28182.8	32302.1	236.087
443.4	16209.1	28163.1	32284	237.413
443.6	16145.6	28143.3	32266	239.624
443.8	16083.6	28123	32247.9	241.392
444	16022.7	28102.7	32228.8	242.719
444.2	15963.2	28081.8	32210.8	244.487
444.4	15905.1	28060.9	32191.7	245.813
444.6	15847.5	28039.5	32171.6	247.582
444.8	15790.9	28017.4	32151.1	248.908
445	15735.4	27994.3	32131	250.677
445.2	15681.3	27970.6	32110.4	252.445
445.4	15628.4	27947.5	32090.3	253.771
445.6	15576.2	27923.7	32069.8	255.54
445.8	15525.7	27900	32049.2	256.866
446	15476.4	27876.3	32029.1	258.635
446.2	15427.8	27852.1	32008.5	260.403
446.4	15380.6	27828.4	31987.5	262.171
446.6	15333.9	27803.5	31967.4	263.94
446.8	15289.6	27778.7	31945.8	264.824
447	15246.4	27753.3	31924.7	266.15
447.2	15204	27727.9	31903.7	267.477
447.4	15162.7	27701.9	31883.1	269.245
447.6	15122.8	27677.1	31862.5	270.572
447.8	15083.2	27650.6	31842.9	271.898
448	15044.8	27624	31823.4	272.782
448.2	15007.4	27598.1	31802.8	274.551
448.4	14970.4	27571.5	31782.7	275.877
448.6	14934.5	27545	31761.6	278.087
448.8	14899.3	27517.9	31743.6	279.856
449	14865.6	27492	31724.5	281.182
449.2	14832.9	27467.1	31705.9	282.509
449.4	14800.7	27441.7	31686.9	283.393
449.6	14769.1	27415.8	31667.8	285.161
449.8	14738.3	27388.7	31649.2	286.488
450	14708.2	27362.7	31631.2	288.256
450.2	14678.8	27335.6	31612.6	289.582
450.4	14650.5	27309.1	31594	291.793
450.6	14622.6	27282	31576.5	293.119
450.8	14595.7	27254.3	31557.4	294.446
451	14569.2	27226.7	31538.8	297.098
451.2	14543.1	27198.4	31519.8	298.425
451.4	14518.5	27170.8	31500.7	300.193
451.6	14493.4	27142	31481.6	301.519
451.8	14469.9	27112.7	31462	303.288
452	14447.4	27084.4	31442	305.056
452.2	14424.2	27056.2	31420.9	306.383
452.4	14402.8	27026.3	31402.3	308.593
452.6	14381.7	26996.9	31382.7	310.804
452.8	14361	26968.2	31363.2	312.13
453	14341.5	26938.8	31342.6	313.456
453.2	14321.9	26908.9	31323.5	315.225
453.4	14302.7	26877.8	31304	317.435
453.6	14284.2	26847.9	31283.9	319.204
453.8	14266	26817.5	31263.8	320.53
454	14249.3	26787	31243.7	322.741
454.2	14232.6	26755.9	31222.2	324.509
454.4	14216	26724.3	31200.6	326.277
454.6	14200.4	26691.6	31180	328.046
454.8	14185.5	26660.5	31158.4	329.814
455	14170.6	26628.9	31137.9	332.025
455.2	14156.1	26597.3	31116.8	333.793
455.4	14142.7	26565.1	31095.7	336.004
455.6	14129.3	26531.8	31074.1	337.772
455.8	14116.6	26499.1	31052.5	339.983
456	14103.2	26465.8	31031	341.309
456.2	14090.8	26433.1	31008.9	343.52
456.4	14079.6	26399.2	30986.8	345.73
456.6	14067.6	26365.3	30964.7	347.499
456.8	14056.4	26331.5	30942.6	349.709
457	14046.2	26295.9	30920.1	351.92
457.2	14035.7	26260.4	30897.5	354.13
457.4	14025.9	26225.4	30874.4	355.899
457.6	14016.5	26190.4	30850.8	357.667
457.8	14007	26153.7	30827.7	359.878
458	13998.3	26118.1	30804.6	362.088
458.2	13989.6	26080.9	30780.5	363.857
458.4	13980.9	26044.2	30756.5	365.183
458.6	13973.3	26007.5	30732.9	367.394
458.8	13965	25970.8	30708.8	369.604
459	13957	25931.9	30684.7	371.373
459.2	13949.7	25894	30659.6	373.583
459.4	13942.8	25855.1	30635.5	375.352
459.6	13935.6	25816.7	30610.9	376.678
459.8	13928.3	25778.3	30586.3	378.889
460	13921.8	25739.4	30560.7	380.657
460.2	13915.6	25701	30535.7	382.868
460.4	13909.1	25660.9	30510.6	384.636
460.6	13903.3	25622	30485	386.405
460.8	13897.5	25581.3	30459.4	388.173
461	13891.3	25541.8	30432.3	389.499
461.2	13885.5	25501.8	30406.7	391.268
461.4	13880.1	25461.7	30380.1	393.478
461.6	13874.6	25421.6	30354	395.689
461.8	13868.8	25381	30327.9	397.457
462	13863.8	25340.3	30301.3	399.226
462.2	13858.3	25299.1	30274.7	401.436
462.4	13853.2	25258.5	30248.1	403.205
462.6	13848.2	25217.8	30221.5	405.415
462.8	13843.1	25177.8	30194.9	407.184
463	13838.7	25137.1	30167.8	408.952
463.2	13833.7	25097.6	30141.7	410.721
463.4	13828.6	25057	30115.1	412.489
463.6	13824.2	25017.5	30088	414.257
463.8	13819.2	24976.8	30061.9	416.468
464	13814.4	24936.2	30034.3	418.679
464.2	13810.1	24896.1	30007.2	420.447
464.4	13805.7	24854.9	29980.1	422.215
464.6	13801.4	24815.4	29952.5	424.426
464.8	13797	24775.3	29925.9	425.752
465	13792.7	24734.7	29898.3	427.521
465.2	13788.7	24694.6	29871.7	429.289
465.4	13784	24654.5	29844.6	431.5
465.6	13780	24613.9	29818	433.268
465.8	13775.6	24573.8	29790.4	435.921
466	13771.3	24533.7	29762.8	437.247
466.2	13766.9	24494.8	29735.2	439.458
466.4	13761.8	24455.3	29707.6	441.668
466.6	13757.1	24415.2	29680	442.995
466.8	13752.8	24375.1	29652.9	445.647
467	13748.4	24334.5	29624.3	446.974
467.2	13744.1	24294.4	29595.2	449.184
467.4	13740.1	24253.8	29566.6	451.395
467.6	13735	24213.7	29537.5	453.605
467.8	13730.6	24172.5	29508.9	455.816
468	13726.7	24131.9	29479.3	458.026
468.2	13721.9	24091.2	29450.2	460.237
468.4	13716.9	24050	29421.1	462.89
468.6	13711.4	24009.4	29392	465.1
468.8	13706.3	23967.1	29361.9	467.753
469	13700.9	23926.4	29332.3	470.405
469.2	13695.5	23885.8	29302.1	472.616
469.4	13690.4	23844.6	29272	475.711
469.6	13684.6	23803.4	29242.4	477.921
469.8	13678.8	23763.3	29211.8	480.574
470	13673.3	23722.1	29181.7	482.785
470.2	13667.9	23680.9	29151.1	485.879
470.4	13662.1	23639.1	29120.5	488.09
470.6	13656.7	23597.9	29088.9	490.743
470.8	13651.2	23557.3	29058.3	492.953
471	13645.4	23516.1	29026.6	495.164
471.2	13639.6	23475.4	28995.5	497.816
471.4	13633.1	23434.2	28963.9	499.585
471.6	13626.5	23393.6	28932.3	502.68
471.8	13620.7	23352.9	28900.7	505.332
472	13613.5	23315.1	28870.6	507.543
472.2	13607.3	23276.7	28840.5	509.753
472.4	13601.2	23238.4	28810.8	511.964
472.6	13594.6	23200	28780.7	514.174
472.8	13588.8	23162.2	28751.1	516.385
473	13583	23125.5	28721.5	518.596
473.2	13577.6	23087.7	28691.4	520.806
473.4	13571.4	23050.4	28661.3	523.017
473.6	13565.2	23013.2	28630.7	524.785
473.8	13559.1	22975.9	28600.1	526.554
474	13552.9	22938.1	28570	528.764
474.2	13546.4	22900.8	28539.4	530.09
474.4	13539.5	22863.6	28509.2	532.301
474.6	13532.6	22826.9	28478.6	534.512
474.8	13525.7	22789.1	28448.5	536.722
475	13518.5	22751.8	28417.4	539.375
475.2	13510.8	22715.1	28386.8	542.027
475.4	13503.2	22677.9	28356.2	544.238
475.6	13495.6	22641.8	28326.1	546.448
475.8	13488.4	22605.6	28295.5	548.217
476	13480.7	22569.5	28264.8	550.427
476.2	13473.1	22531.7	28231.7	552.196
476.4	13465.1	22493.3	28198.1	554.406
476.6	13456.4	22455.5	28165	557.059
476.8	13447.7	22417.7	28131.4	558.828
477	13438.7	22379.9	28098.2	561.922
477.2	13429.2	22342.6	28064.6	565.017
477.4	13419.4	22304.8	28030.5	567.228
477.6	13409.6	22267.5	27996.9	569.88
477.8	13399.5	22231.4	27963.2	572.091
478	13389.7	22194.2	27929.1	574.744
478.2	13379.2	22158	27894.5	577.396
478.4	13368.7	22122.5	27860.4	579.607
478.6	13358.5	22087.5	27826.2	581.817
478.8	13347.6	22052.5	27792.6	584.912
479	13336.7	22018.1	27758.5	586.681
479.2	13325.9	21984.2	27724.9	588.891
479.4	13315.3	21950.9	27690.8	591.544
479.6	13304.5	21917.6	27657.6	593.754
479.8	13293.9	21884.3	27624	596.407
480	13282.3	21852.1	27590.4	599.502
480.2	13270.7	21820.5	27556.8	601.27
480.4	13259.1	21788.9	27524.1	603.481
480.6	13247.1	21757.9	27491.5	605.691
480.8	13236.3	21727.9	27458.9	607.902
481	13224.7	21698	27426.8	610.555
481.2	13212.7	21668.7	27394.7	611.881
481.4	13201.1	21639.3	27363.1	613.649
481.6	13189.5	21611.1	27331.4	615.86
481.8	13177.5	21583.4	27299.8	617.628
482	13165.9	21555.2	27268.7	620.281
482.2	13153.9	21529.3	27237.6	622.491
482.4	13142	21502.7	27207.5	624.702
482.6	13129.6	21476.8	27176.9	627.355
482.8	13116.9	21450.8	27146.3	629.123
483	13105.3	21424.8	27115.6	630.892
483.2	13093	21400.6	27085.5	633.544
483.4	13080.7	21375.7	27054.9	635.313
483.6	13068	21352.6	27025.3	637.081
483.8	13055.6	21330	26995.2	639.734
484	13042.6	21306.9	26965.1	641.06
484.2	13029.9	21284.9	26936	642.829
484.4	13017.2	21263.4	26906.4	645.039
484.6	13004.5	21242.5	26877.3	647.692
484.8	12991.8	21222.2	26848.2	650.344
485	12978.4	21203	26819.6	652.113
485.2	12965.7	21183.3	26790.5	653.881
485.4	12952.6	21164.6	26761.4	656.534
485.6	12938.8	21147.1	26732.7	658.745
485.8	12925.1	21128.5	26704.6	660.955
486	12911.3	21111.6	26676	662.724
486.2	12897.5	21094.6	26647.9	664.492
486.4	12883.3	21078.3	26619.8	666.703
486.6	12869.6	21063.6	26591.2	668.471
486.8	12855.8	21048.9	26563.6	670.239
487	12841.3	21035.4	26537	672.892
487.2	12827.1	21023	26510.4	674.661
487.4	12813.3	21010	26483.8	676.871
487.6	12799.2	20997.6	26457.2	679.524
487.8	12784.7	20985.7	26431.1	681.292
488	12769.8	20973.3	26405	683.061
488.2	12755.3	20963.1	26380	685.271
488.4	12740.4	20952.4	26354.4	687.04
488.6	12725.9	20942.2	26329.3	688.808
488.8	12711.1	20932.6	26303.7	690.576
489	12696.2	20924.2	26279.1	691.903
489.2	12681.3	20915.7	26253.5	694.113
489.4	12666.4	20908.9	26229.4	695.44
489.6	12651.6	20901.6	26204.8	696.766
489.8	12636.3	20895.4	26180.2	698.977
490	12621.1	20889.8	26156.1	700.303
490.2	12606.2	20884.7	26132.1	702.071
490.4	12590.6	20880.2	26108.5	704.282
490.6	12575	20875.1	26084.9	706.05
490.8	12559.1	20871.7	26062.3	707.819
491	12543.5	20868.9	26039.2	709.587
491.2	12527.9	20865.5	26015.1	710.914
491.4	12511.6	20862.1	25992	712.24
491.6	12495.2	20861	25969	714.008
491.8	12479.3	20859.8	25946.4	715.335
492	12462.2	20858.7	25923.8	717.545
492.2	12445.2	20859.3	25901.2	718.429
492.4	12428.5	20859.3	25878.1	719.756
492.6	12411.1	20861.5	25856	721.966
492.8	12393.7	20863.2	25834.5	723.735
493	12376.3	20864.9	25812.9	725.503
493.2	12358.9	20867.2	25790.8	726.83
493.4	12341.1	20870	25770.2	728.598
493.6	12323.3	20872.8	25749.7	730.809
493.8	12305.2	20876.8	25728.6	732.577
494	12287	20880.7	25707.5	733.903
494.2	12268.9	20885.2	25686.4	735.672
494.4	12249.7	20889.8	25666.3	736.556
494.6	12231.5	20895.4	25646.3	737.882
494.8	12213	20902.2	25626.2	739.209
495	12194.5	20907.8	25606.1	740.093
495.2	12175.7	20914.6	25585.6	741.861
495.4	12156.8	20921.9	25566	742.746
495.6	12138	20929.8	25546.9	744.514
495.8	12118.7	20938.3	25527.3	745.84
496	12099.1	20947.9	25508.8	746.725
496.2	12080.3	20957.5	25490.2	748.051
496.4	12061.1	20967.1	25471.6	750.261
496.6	12041.5	20977.2	25453.6	751.588
496.8	12022.3	20988	25435	752.914
497	12001.9	20998.7	25416.9	754.24
497.2	11981.3	21010	25398.4	755.125
497.4	11961	21022.4	25380.3	756.451
497.6	11940.3	21035.9	25362.7	757.335
497.8	11919.2	21048.9	25344.7	758.219
498	11898.2	21062.5	25328.1	759.546
498.2	11876.4	21077.1	25311.6	760.872
498.4	11855.4	21091.8	25295	762.198
498.6	11833.6	21108.2	25278.9	763.967
498.8	11811.5	21124.6	25262.9	765.293
499	11789.4	21140.9	25247.3	766.177
499.2	11766.9	21157.9	25231.8	767.946
499.4	11744	21175.4	25216.7	768.83
499.6	11721.6	21194	25201.6	770.598
499.8	11698.3	21212	25186.6	771.483
500	11675.5	21230.1	25172.5	772.367
500.2	11652.3	21249.3	25157.5	774.135
500.4	11628.7	21269.6	25142.9	775.462
500.6	11605.1	21289.9	25128.4	776.346
500.8	11581.2	21310.8	25114.8	777.672
501	11556.5	21331.1	25100.8	778.556
501.2	11532.6	21353.2	25086.7	780.325
501.4	11508.3	21375.7	25073.7	781.651
501.6	11483.3	21397.7	25060.1	782.535
501.8	11458.2	21419.8	25047.1	783.862
502	11433.2	21444	25034	784.746
502.2	11408.5	21468.3	25021	786.514
502.4	11383.5	21492	25007.9	787.399
502.6	11358.1	21518	24995.9	788.283
502.8	11333.1	21542.2	24983.9	789.609
503	11307.3	21567.6	24972.3	791.378
503.2	11281.2	21593.6	24960.3	792.262
503.4	11255.5	21620.1	24949.7	793.146
503.6	11229	21647.2	24938.2	794.472
503.8	11202.5	21674.3	24927.1	795.357
504	11176	21702	24916.6	797.125
504.2	11149.2	21730.8	24906.1	798.451
504.4	11122.4	21759	24896	799.336
504.6	11095.1	21787.8	24886.5	800.22
504.8	11067.9	21817.1	24877	801.546
505	11040.7	21846.5	24867.9	802.43
505.2	11013.5	21876.9	24859.4	804.199
505.4	10985.2	21906.9	24850.9	805.083
505.6	10958	21937.3	24843.3	806.409
505.8	10930.1	21969	24835.3	808.178
506	10902.2	22000	24827.8	809.062
506.2	10874.3	22031.6	24820.8	810.831
506.4	10846	22063.2	24813.7	812.157
506.6	10817.7	22096	24807.2	813.483
506.8	10789	22127	24800.2	815.252
507	10760.4	22160.9	24793.7	816.578
507.2	10732.1	22194.2	24787.6	817.462
507.4	10703	22228	24782.1	819.231
507.6	10673.7	22261.9	24776.1	820.999
507.8	10645	22295.8	24771.1	821.883
508	10616.7	22330.2	24766.1	823.652
508.2	10587.3	22364.6	24761	824.536
508.4	10558	22399.1	24757	825.862
508.6	10528.9	22434	24753	826.747
508.8	10499.6	22469.6	24749.5	828.515
509	10470.2	22505.2	24746.5	829.841
509.2	10440.8	22541.3	24743.5	831.168
509.4	10411.4	22576.8	24741	832.052
509.6	10382.8	22613.5	24738.5	833.82
509.8	10353	22649.7	24736.4	835.147
510	10324	22686.3	24735.4	835.589
510.2	10295	22723	24733.9	836.915
510.4	10265.3	22759.7	24732.4	838.241
510.6	10235.5	22798.1	24731.9	839.126
510.8	10205.8	22835.9	24730.9	840.452
511	10176.4	22874.3	24730.9	840.894
511.2	10146.6	22912.7	24730.9	842.22
511.4	10116.5	22950.5	24731.4	843.547
511.6	10087.2	22989.5	24731.4	844.873
511.8	10057.1	23027.3	24732.9	846.199
512	10027.3	23066.2	24733.9	847.526
512.2	9997.2	23104.6	24735.9	848.852
512.4	9967.46	23144.1	24738.5	850.178
512.6	9937.35	23183.1	24741	851.505
512.8	9907.61	23222.6	24743.5	853.715
513	9877.87	23260.9	24746	854.599
513.2	9848.49	23299.9	24749	855.926
513.4	9819.11	23339.4	24752.5	857.252
513.6	9789.37	23379.5	24756.5	858.578
513.8	9759.62	23419	24760	859.463
514	9730.24	23459.1	24764.6	861.231
514.2	9700.14	23499.7	24768.6	862.557
514.4	9670.03	23540.3	24773.6	863.884
514.6	9640.29	23581	24779.6	865.21
514.8	9610.18	23620.5	24785.1	866.094
515	9580.44	23660.6	24792.7	867.421
515.2	9550.7	23700.6	24798.7	868.747
515.4	9520.96	23741.3	24805.7	869.631
515.6	9491.21	23781.9	24812.2	870.958
515.8	9461.47	23822	24819.8	871.842
516	9432.45	23862.6	24826.8	873.168
516.2	9402.71	23903.3	24834.8	874.937
516.4	9372.97	23944.5	24842.8	875.821
516.6	9343.22	23985.7	24851.4	877.147
516.8	9313.48	24026.9	24859.4	878.031
517	9283.01	24068.1	24868.4	878.473
517.2	9252.91	24110.4	24878	879.358
517.4	9222.44	24152.2	24888	880.684
517.6	9191.61	24194.5	24897.5	882.01
517.8	9160.78	24236.3	24907.6	883.779
518	9129.95	24279.2	24918.1	885.105
518.2	9099.12	24322.1	24928.7	885.989
518.4	9068.28	24365	24939.2	887.758
518.6	9037.45	24407.9	24950.7	889.084
518.8	9006.62	24449.6	24962.8	889.968
519	8976.15	24493.1	24974.8	891.737
519.2	8945.69	24535.4	24987.4	892.621
519.4	8915.22	24577.8	25000.4	894.389
519.6	8884.75	24621.2	25012.5	895.716
519.8	8854.64	24663.6	25026	897.042
520	8823.81	24707.6	25039.6	898.368
520.2	8793.35	24751.6	25053.6	899.253
520.4	8762.88	24795.1	25068.2	900.579
520.6	8732.41	24838.5	25082.7	902.347
520.8	8701.94	24882	25097.8	903.232
521	8671.84	24925.5	25113.3	904.558
521.2	8642.09	24969.5	25129.4	905.884
521.4	8611.99	25013	25145.4	906.768
521.6	8582.24	25056.4	25161.5	907.653
521.8	8552.5	25099.3	25178.6	908.979
522	8522.76	25142.8	25195.1	909.863
522.2	8493.38	25186.2	25212.7	911.19
522.4	8464	25229.7	25229.8	912.074
522.6	8434.98	25271.5	25247.3	913.4
522.8	8406.33	25314.4	25265.9	914.726
523	8376.95	25357.8	25282.9	915.611
523.2	8347.93	25401.3	25301	916.495
523.4	8318.55	25444.7	25319.1	917.821
523.6	8288.81	25488.8	25337.6	918.263
523.8	8259.43	25532.8	25357.7	919.59
524	8229.32	25577.4	25377.8	920.032
524.2	8199.94	25621.4	25399.9	921.358
524.4	8170.2	25666	25420.4	922.242
524.6	8139.73	25711.2	25441.5	922.684
524.8	8109.62	25755.7	25462.6	923.127
525	8079.16	25801.5	25485.2	924.011
525.2	8048.32	25846.6	25508.3	924.453
525.4	8017.86	25891.8	25531.4	925.337
525.6	7987.03	25937.5	25554.4	927.106
525.8	7956.19	25982.7	25578	927.99
526	7925.36	26029.5	25602.1	928.874
526.2	7894.17	26075.2	25626.7	929.758
526.4	7863.34	26121.5	25651.8	930.642
526.6	7831.78	26167.2	25677.4	931.527
526.8	7800.23	26214.6	25704	932.411
527	7769.03	26260.9	25730.1	932.411
527.2	7737.48	26308.3	25757.7	933.295
527.4	7705.92	26355.7	25784.8	934.179
527.6	7674.73	26402.6	25812.4	934.621
527.8	7643.17	26449.4	25840	935.506
528	7611.25	26496.3	25867.1	935.948
528.2	7577.16	26547.7	25897.7	935.948
528.4	7543.06	26599	25928.3	935.948
528.6	7508.6	26649.3	25960.4	935.948
528.8	7475.23	26700	25993	936.39
529	7441.86	26751.4	26023.7	935.948
529.2	7408.49	26800.5	26054.8	935.948
529.4	7375.48	26850.2	26085.4	936.39
529.6	7342.11	26899.9	26116.5	936.832
529.8	7309.11	26949.5	26147.1	936.39
530	7276.46	26999.8	26179.2	935.506
530.2	7243.82	27048.3	26211.3	935.064
530.4	7210.81	27098	26244	934.621
530.6	7177.8	27147.6	26277.1	934.179
530.8	7144.8	27197.3	26309.7	933.737
531	7111.79	27247.6	26342.8	933.737
531.2	7078.78	27297.8	26376.4	933.737
531.4	7046.14	27347.5	26409.6	933.295
531.6	7013.13	27397.7	26444.2	933.295
531.8	6980.12	27447.9	26478.8	933.295
532	6947.12	27499.3	26513.9	932.853
532.2	6915.2	27549.5	26550.6	933.295
532.4	6885.09	27595.2	26583.2	933.295
532.6	6854.99	27641.5	26616.3	933.295
532.8	6825.24	27687.2	26649.4	933.737
533	6795.14	27734.1	26682.6	934.179
533.2	6765.4	27780.4	26717.7	935.064
533.4	6735.29	27828.4	26752.8	935.506
533.6	6705.18	27875.8	26788.5	935.506
533.8	6675.44	27923.7	26825.1	935.064
534	6645.34	27972.3	26861.2	935.948
534.2	6615.23	28021.4	26898.9	936.39
534.4	6585.12	28069.9	26936.5	936.832
534.6	6555.38	28118.5	26975.1	937.716
534.8	6525.64	28167.6	27013.8	938.158
535	6495.9	28216.7	27052.9	939.043
535.2	6465.43	28265.8	27093.1	939.043
535.4	6434.96	28314.9	27132.7	939.485
535.6	6404.85	28364.6	27173.4	939.927
535.8	6375.11	28413.7	27213.5	939.927
536	6345.37	28462.8	27253.7	940.369
536.2	6315.26	28511.3	27294.3	940.811
536.4	6284.8	28561	27334.9	940.811
536.6	6254.69	28610.7	27376.6	941.253
536.8	6224.95	28659.2	27417.3	941.695
537	6194.84	28710	27458.9	942.137
537.2	6164.74	28759.7	27500.6	942.579
537.4	6134.27	28809.3	27542.7	942.137
537.6	6103.8	28860.1	27585.9	942.579
537.8	6073.33	28910.9	27628.5	943.022
538	6043.23	28961.2	27671.7	943.464
538.2	6013.12	29010.8	27714.8	943.022
538.4	5983.01	29061.6	27757	943.464
538.6	5952.55	29112.4	27800.2	943.022
538.8	5922.44	29163.2	27842.3	943.022
539	5892.34	29213.5	27885.5	942.579
539.2	5861.87	29264.3	27929.1	942.579
539.4	5832.12	29315.1	27973.3	942.137
539.6	5802.74	29365.9	28016.9	941.695
539.8	5772.64	29416.7	28061.6	941.253
540	5742.9	29467.5	28105.8	941.253
540.2	5712.79	29518.8	28151.4	940.369
540.4	5683.05	29571.3	28196.6	939.927
540.6	5653.31	29622.7	28242.8	939.927
540.8	5623.2	29674.6	28288.9	939.485
541	5593.46	29726	28336.6	939.043
541.2	5562.99	29778.5	28383.8	938.6
541.4	5532.88	29830.4	28432.5	938.6
541.6	5502.78	29882.3	28481.1	938.158
541.8	5473.03	29934.8	28529.8	936.832
542	5443.29	29986.8	28579	936.39
542.2	5413.19	30039.2	28628.7	935.506
542.4	5382.72	30092.9	28679.9	934.621
542.6	5352.61	30144.8	28730.6	933.295
542.8	5322.87	30197.9	28780.7	932.853
543	5292.76	30249.2	28831.4	931.527
543.2	5262.66	30302.3	28882.6	930.642
543.4	5232.55	30354.8	28934.3	929.758
543.6	5202.45	30406.1	28986	928.874
543.8	5172.34	30458.6	29038.7	927.99
544	5142.24	30510.6	29090.9	926.663
544.2	5112.13	30561.9	29144.6	925.779
544.4	5082.39	30613.8	29197.8	924.895
544.6	5053.01	30665.2	29251	923.569
544.8	5023.27	30716	29303.6	922.242
545	4993.89	30767.4	29356.8	920.916
545.2	4964.51	30819.3	29409	919.148
545.4	4935.13	30870.7	29462.7	917.379
545.6	4906.47	30920.9	29515.9	915.169
545.8	4877.09	30971.7	29569.6	913.842
546	4848.44	31021.4	29622.8	912.074
546.2	4819.42	31072.2	29676.5	910.305
546.4	4791.13	31121.8	29729.7	908.537
546.6	4762.47	31171.5	29783.9	907.211
546.8	4733.82	31221.2	29837.6	905.442
547	4705.16	31270.8	29893.3	903.674
547.2	4676.15	31320.5	29950	901.905
547.4	4647.85	31370.8	30005.7	899.695
547.6	4619.2	31420.4	30061.4	897.926
547.8	4590.91	31470.7	30116.6	896.158
548	4561.89	31520.3	30173.3	894.389
548.2	4533.96	31570	30230	892.621
548.4	4505.67	31619.7	30286.7	890.41
548.6	4477.74	31668.8	30344	888.642
548.8	4448.72	31717.9	30402.2	886.874
549	4420.43	31767.6	30460.4	885.105
549.2	4392.86	31816.7	30519.6	882.895
549.4	4364.57	31864.6	30578.3	881.126
549.6	4336.64	31912.6	30636.5	879.358
549.8	4308.35	31961.2	30695.7	877.147
550	4280.42	32009.1	30755	875.379
550.2	4252.49	32058.2	30814.7	873.168
550.4	4223.84	32105.6	30875.9	870.958
550.6	4195.55	32153.1	30937.1	868.747
550.8	4167.62	32199.9	30997.8	866.979
551	4139.32	32246.8	31059.6	865.652
551.2	4111.4	32293	31120.8	863.442
551.4	4083.83	32338.8	31182	861.673
551.6	4056.26	32383.9	31243.2	859.905
551.8	4028.7	32429.1	31304	857.252
552	4001.49	32473.7	31366.2	855.042
552.2	3974.65	32518.8	31428.4	852.389
552.4	3947.09	32562.3	31490.1	849.736
552.6	3919.88	32606.3	31551.9	847.968
552.8	3893.04	32649.8	31613.6	845.757
553	3866.56	32692.1	31675.3	843.547
553.2	3840.08	32733.3	31736.5	841.336
553.4	3813.61	32775.1	31797.8	838.683
553.6	3787.85	32816.3	31860	836.473
553.8	3761.74	32856.9	31922.7	834.262
554	3735.26	32897.5	31985	832.052
554.2	3709.87	32936.5	32048.2	829.399
554.4	3684.12	32975.4	32110.4	827.631
554.6	3658.73	33013.8	32172.6	825.42
554.8	3633.33	33051.6	32234.9	823.21
555	3607.94	33089.5	32297.6	820.999
555.2	3582.92	33126.7	32360.3	818.789
555.4	3557.89	33163.4	32423.6	817.02
555.6	3532.86	33199	32485.8	814.367
555.8	3508.56	33234.5	32548.5	812.599
556	3483.9	33269.5	32612.2	811.273
556.2	3459.23	33303.4	32675	809.062
556.4	3434.93	33336.7	32737.7	807.736
556.6	3410.63	33370	32800.9	805.967
556.8	3386.69	33402.7	32864.7	804.199
557	3362.75	33434.9	32928.9	802.43
557.2	3338.45	33466.5	32994.1	800.662
557.4	3314.51	33497.5	33058.9	799.778
557.6	3290.2	33528.6	33123.6	798.451
557.8	3266.63	33558.5	33188.4	796.683
558	3243.05	33587.3	33253.6	794.915
558.2	3219.84	33615.5	33318.3	794.03
558.4	3196.26	33642.6	33382.1	792.704
558.6	3173.05	33669.1	33447.3	791.378
558.8	3150.2	33695.7	33511.5	790.051
559	3127.71	33721.1	33577.3	789.167
559.2	3105.58	33745.3	33642.5	788.283
559.4	3082.73	33769.6	33707.2	786.957
559.6	3060.6	33792.7	33771	786.514
559.8	3038.84	33815.9	33836.2	785.188
560	3016.72	33839	33901.5	784.304
560.2	2995.32	33859.9	33966.7	783.42
560.4	2973.55	33880.8	34032.4	783.42
560.6	2951.79	33900.6	34097.2	782.535
560.8	2930.39	33919.7	34162.4	781.651
561	2909.35	33938.4	34227.2	781.209
561.2	2888.31	33955.9	34291.9	780.767
561.4	2867.28	33972.8	34356.1	780.325
561.6	2846.96	33989.2	34420.9	779.441
561.8	2826.29	34004.4	34485.6	778.999
562	2805.25	34019.1	34550.3	778.999
562.2	2784.94	34033.8	34615.1	778.556
562.4	2764.99	34047.3	34679.3	777.672
562.6	2744.68	34062	34744	777.23
562.8	2725.09	34075	34809.3	776.346
563	2704.78	34086.8	34874	776.346
563.2	2685.19	34098.7	34938.8	775.904
563.4	2665.61	34110	35004.5	775.02
563.6	2646.02	34119.6	35070.2	774.577
563.8	2626.07	34129.1	35136	774.135
564	2606.85	34137.6	35201.2	774.135
564.2	2586.9	34145.5	35267	773.693
564.4	2567.31	34152.9	35332.2	773.693
564.6	2548.81	34159.6	35397.9	773.693
564.8	2529.59	34165.8	35464.2	773.693
565	2510	34171.5	35530.4	773.693
565.2	2490.78	34176	35598.2	773.251
565.4	2471.55	34181.1	35664.9	772.809
565.6	2452.33	34184.5	35732.7	772.367
565.8	2433.1	34188.4	35800.9	772.367
566	2414.61	34191.2	35868.7	772.367
566.2	2396.11	34194.1	35936.4	772.809
566.4	2377.25	34196.3	36005.2	772.367
566.6	2358.02	34196.9	36074.4	772.367
566.8	2339.52	34196.3	36144.7	772.809
567	2320.66	34196.3	36213.9	773.693
567.2	2302.16	34194.6	36283.7	773.693
567.4	2283.3	34194.1	36353.4	773.251
567.6	2264.8	34191.2	36423.7	773.251
567.8	2246.67	34189	36494.4	773.251
568	2228.53	34186.2	36564.7	773.251
568.2	2210.76	34182.2	36636.5	773.251
568.4	2192.99	34177.1	36707.7	772.809
568.6	2174.85	34172	36779	773.251
568.8	2157.08	34167.5	36850.2	771.925
569	2139.67	34161.3	36921.5	771.483
569.2	2122.62	34155.1	36992.8	771.483
569.4	2105.21	34148.3	37063	770.598
569.6	2088.16	34140.4	37134.8	770.598
569.8	2071.48	34132.5	37205	770.156
570	2054.79	34124.1	37275.3	770.156
570.2	2038.11	34115	37347.1	769.714
570.4	2021.42	34104.3	37418.8	768.388
570.6	2004.74	34094.2	37489.6	768.388
570.8	1988.78	34082.9	37560.8	767.946
571	1972.45	34072.1	37630.6	767.504
571.2	1956.49	34060.9	37701.4	766.619
571.4	1940.54	34049	37773.6	765.735
571.6	1924.21	34035.5	37844.9	764.851
571.8	1907.89	34022.5	37916.1	763.967
572	1891.57	34009.5	37987.9	763.525
572.2	1875.61	33995.4	38060.2	762.64
572.4	1859.29	33981.3	38132.4	761.756
572.6	1843.33	33966	38205.7	760.872
572.8	1827.73	33950.8	38279.5	760.43
573	1811.41	33935	38353.7	759.988
573.2	1795.81	33919.2	38428	759.104
573.4	1779.49	33902.2	38503.8	758.661
573.6	1763.89	33884.7	38579.6	758.219
573.8	1747.57	33867.8	38654.8	757.335
574	1731.61	33849.8	38731.1	756.893
574.2	1716.01	33831.1	38807.9	756.009
574.4	1700.05	33813.1	38884.7	756.009
574.6	1684.46	33795	38962	755.125
574.8	1668.86	33776.4	39039.2	754.24
575	1653.26	33757.2	39118	753.798
575.2	1637.67	33737.4	39196.8	753.356
575.4	1622.07	33717.1	39275.6	752.914
575.6	1607.56	33697.4	39355.4	752.914
575.8	1592.33	33677	39435.2	753.356
576	1577.09	33656.2	39515	753.356
576.2	1562.22	33634.1	39595.3	753.356
576.4	1547.71	33612.1	39675.6	752.914
576.6	1532.84	33592.9	39758.4	752.914
576.8	1517.61	33573.7	39841.2	753.356
577	1502.74	33554	39923.5	752.914
577.2	1488.23	33533.7	40006.3	752.914
577.4	1473.36	33513.3	40088.6	752.914
577.6	1458.85	33493	40170.4	752.914
577.8	1445.06	33473.3	40253.2	752.914
578	1430.92	33452.4	40336	753.356
578.2	1417.13	33432.1	40418.8	753.356
578.4	1402.99	33410.6	40501.6	753.356
578.6	1389.57	33389.2	40585.4	753.798
578.8	1375.42	33367.7	40668.7	753.798
579	1361.64	33346.3	40752.5	753.798
579.2	1347.86	33324.8	40836.3	754.24
579.4	1334.07	33303.4	40920.1	754.683
579.6	1320.29	33281.4	41004.9	755.567
579.8	1306.51	33259.4	41088.2	755.567
580	1293.45	33237.3	41172.5	755.567
580.2	1280.75	33215.3	41256.4	756.009
580.4	1267.7	33194.4	41339.7	756.451
580.6	1254.27	33173	41423.5	757.335
580.8	1241.94	33148.7	41504.3	757.777
581	1229.61	33125.6	41586.1	759.104
581.2	1216.92	33100.7	41667.9	759.988
581.4	1204.58	33077.6	41750.2	760.872
581.6	1192.61	33053.9	41833	761.314
581.8	1180.64	33029.6	41916.3	762.64
582	1168.31	33005.4	41999.1	764.409
582.2	1156.34	32981.7	42082.4	766.177
582.4	1144.37	32957.9	42166.7	767.504
582.6	1132.04	32933.7	42251	769.272
582.8	1119.71	32910	42334.8	770.598
583	1108.1	32886.8	42419.1	772.367
583.2	1096.13	32862.6	42503.4	774.577
583.4	1084.16	32838.8	42587.7	776.346
583.6	1072.55	32815.1	42671.5	777.672
583.8	1061.67	32791.4	42755.3	779.441
584	1050.07	32768.3	42840.1	781.209
584.2	1038.82	32745.2	42923.9	783.42
584.4	1027.58	32722	43007.8	785.188
584.6	1015.97	32699.4	43092.1	787.399
584.8	1005.09	32675.7	43176.9	789.609
585	993.844	32653.7	43261.7	791.82
585.2	982.6	32630.6	43346	793.588
585.4	972.081	32608.6	43430.8	795.357
585.6	960.837	32586	43515.1	797.567
585.8	950.318	32564	43599.4	800.22
586	939.799	32541.4	43683.2	802.43
586.2	928.918	32518.8	43769	804.199
586.4	918.036	32496.2	43853.8	805.967
586.6	907.518	32473.7	43938.2	807.736
586.8	897.362	32451.6	44023	809.946
587	887.568	32429.6	44108.3	811.715
587.2	877.412	32407.1	44193.6	813.925
587.4	867.256	32385.6	44279.4	815.694
587.6	857.463	32363	44365.2	817.462
587.8	847.307	32341.6	44451.5	820.115
588	837.513	32319.6	44538.4	822.325
588.2	827.72	32297.6	44624.2	824.094
588.4	817.927	32275	44711	825.862
588.6	807.77	32253.5	44797.8	827.631
588.8	798.703	32231.5	44885.6	829.399
589	788.909	32210.1	44972.4	831.168
589.2	779.479	32188.1	45059.3	832.494
589.4	770.048	32166.6	45147.6	834.262
589.6	760.617	32144.6	45235.4	836.031
589.8	751.549	32121.5	45323.2	837.357
590	742.119	32100	45411.5	838.683
590.2	733.051	32078	45500.4	840.01
590.4	724.346	32056	45588.2	841.336
590.6	715.278	32034.5	45676	842.662
590.8	705.847	32012	45765.3	844.431
591	697.505	31989.9	45852.2	845.757
591.2	688.437	31968.5	45940	847.084
591.4	679.369	31947	46027.8	847.526
591.6	671.026	31925.6	46114.1	848.852
591.8	662.684	31903.6	46200.4	849.736
592	653.979	31882.1	46287.2	850.178
592.2	645.273	31861.2	46373.6	850.62
592.4	636.568	31839.8	46460.9	851.063
592.6	628.588	31818.3	46548.2	851.505
592.8	620.609	31797.5	46635	851.947
593	611.903	31774.9	46721.3	851.947
593.2	604.286	31752.3	46808.7	852.831
593.4	596.307	31729.7	46895.5	852.831
593.6	588.327	31707.2	46981.3	852.831
593.8	580.347	31684	47067.6	852.831
594	572.367	31661.4	47153.4	853.715
594.2	564.75	31638.3	47239.7	853.273
594.4	556.408	31614.6	47326	852.831
594.6	549.153	31590.9	47411.4	852.831
594.8	541.536	31567.2	47498.2	852.389
595	534.282	31542.3	47583.5	851.947
595.2	526.665	31518.1	47669.8	851.505
595.4	519.411	31492.7	47756.1	851.063
595.6	511.794	31466.7	47843.4	850.178
595.8	505.265	31440.7	47930.3	849.736
596	497.648	31414.8	48018.6	848.852
596.2	490.756	31388.8	48105.9	847.968
596.4	483.864	31361.7	48192.7	847.084
596.6	477.335	31334.1	48279	846.199
596.8	470.081	31307	48365.3	845.757
597	463.189	31278.2	48453.2	844.431
597.2	456.298	31250	48540	843.547
597.4	449.406	31222.3	48625.8	841.778
597.6	442.515	31194.1	48711.6	840.894
597.8	435.623	31165.3	48797.9	839.126
598	429.094	31135.4	48884.2	837.357
598.2	422.202	31105.5	48971.6	835.147
598.4	415.674	31075.6	49057.9	832.494
598.6	409.145	31045.6	49144.7	830.283
598.8	402.253	31014.6	49229.5	828.515
599	396.087	30984.1	49313.8	825.862
599.2	389.921	30953.1	49398.6	823.21
599.4	383.754	30921.5	49483.4	820.115
599.6	377.588	30888.7	49566.7	817.02
599.8	371.422	30856	49648.5	813.925
600	364.893	30823.2	49730.8	810.831
600.2	358.727	30789.9	49811.6	807.294
600.4	352.561	30755.5	49893.4	804.199
600.6	346.395	30720.5	49975.2	800.22
600.8	340.591	30685.5	50055	796.241
601	334.425	30648.8	50135.8	792.262
601.2	328.621	30612.7	50214.1	788.283
601.4	323.181	30576	50292.9	783.42
601.6	317.74	30536.5	50370.2	778.556
601.8	312.299	30498.1	50448	773.693
602	307.221	30458.1	50523.7	769.272
602.2	301.78	30419.1	50599.5	763.967
602.4	296.34	30379	50673.8	759.104
602.6	291.987	30337.8	50748.1	754.24
602.8	286.546	30295.5	50820.8	748.935
603	281.468	30253.7	50895.1	742.746
603.2	276.39	30211.4	50966.9	737.44
603.4	271.312	30167.9	51038.6	731.251
603.6	266.234	30122.8	51108.9	725.503
603.8	261.156	30077.6	51178.6	719.756
604	256.078	30031.3	51248.4	714.008
604.2	251.363	29984.5	51317.6	707.819
604.4	246.647	29936.5	51387.4	701.629
604.6	241.932	29888	51454.1	695.882
604.8	237.58	29838.3	51520.9	689.692
605	232.864	29788.1	51587.1	683.945
605.2	228.874	29737.3	51652.4	677.313
605.4	224.159	29685.9	51716.6	671.566
605.6	219.806	29634	51781.3	665.376
605.8	215.454	29580.9	51846.6	659.629
606	210.739	29526.7	51909.8	653.439
606.2	206.386	29472.6	51972	647.692
606.4	202.396	29417.2	52032.8	641.944
606.6	198.406	29360.8	52093.5	636.197
606.8	194.054	29302.7	52153.2	630.449
607	190.064	29244.5	52211.9	624.702
607.2	186.436	29185.8	52270.6	618.955
607.4	182.809	29126	52328.8	613.207
607.6	179.182	29066.2	52385	607.902
607.8	175.555	29005.2	52442.3	603.039
608	172.291	28943.7	52498.5	598.175
608.2	169.026	28880.5	52552.7	592.87
608.4	165.762	28817.8	52605.3	588.007
608.6	162.497	28753.5	52656.5	583.144
608.8	158.87	28689.1	52707.2	578.28
609	155.606	28624.2	52756.9	574.301
609.2	152.341	28558.2	52806.6	569.88
609.4	149.077	28491	52854.3	565.459
609.6	146.175	28423.3	52902.4	561.038
609.8	143.273	28354.4	52948.6	557.059
610	140.009	28285.5	52993.3	553.08
610.2	137.107	28215	53037.4	549.101
610.4	134.205	28143.9	53081.1	545.122
610.6	130.578	28072.2	53123.7	541.585
610.8	127.676	27998.3	53164.9	538.048
611	124.049	27924.3	53206	534.512
611.2	120.785	27850.4	53244.2	530.533
611.4	117.883	27774.7	53281.8	527.438
611.6	114.619	27699.1	53320	524.343
611.8	112.08	27621.8	53357.1	521.248
612	109.178	27544.4	53392.7	518.153
612.2	106.276	27466	53426.4	515.059
612.4	103.374	27385.8	53460.5	512.406
612.6	100.473	27304	53494.6	510.195
612.8	97.9336	27221.6	53528.7	507.543
613	95.3945	27138.1	53560.8	504.89
613.2	92.4928	27054	53591.5	502.237
613.4	89.9538	26968.7	53623.1	500.027
613.6	87.4148	26882.4	53652.7	497.816
613.8	84.8757	26794.9	53681.8	495.164
614	82.3367	26705.7	53709.4	492.953
614.2	79.435	26615.9	53736.5	490.743
614.4	77.2587	26525.1	53763.1	488.532
614.6	75.0824	26434.2	53787.7	487.206
614.8	72.9061	26341.1	53812.8	485.437
615	70.7298	26249.1	53835.3	483.669
615.2	68.9162	26155.4	53858.9	481.9
615.4	67.1026	26060	53881.5	480.574
615.6	64.5636	25964	53904.1	478.363
615.8	62.3873	25866.9	53923.2	477.479
616	60.211	25768.7	53943.2	476.153
616.2	58.0347	25669.4	53961.3	474.384
616.4	55.8584	25570.1	53979.9	473.058
616.6	54.4075	25469.6	53997.4	471.29
616.8	53.3194	25369.7	54014	469.521
617	50.7804	25268.6	54028.1	468.195
617.2	48.9668	25167.6	54043.6	466.427
617.4	47.1532	25065.4	54057.7	464.658
617.6	44.9769	24963.3	54070.2	463.332
617.8	43.1633	24861.1	54083.8	462.005
618	41.7124	24759	54094.3	461.121
618.2	39.8989	24656.8	54105.8	459.353
618.4	38.448	24553.5	54115.4	458.026
618.6	36.2717	24449.6	54125.4	456.258
618.8	34.8208	24344.7	54135.9	454.932
619	33.37	24239.1	54145	453.605
619.2	31.9191	24130.7	54153	451.395
619.4	30.4682	24022.4	54160	450.068
619.6	29.0173	23912.3	54168.1	448.742
619.8	27.5665	23802.2	54174.1	446.974
620	26.1156	23689.9	54180.6	445.205
620.2	24.6647	23577	54187.1	443.437
620.4	23.2139	23462.4	54191.6	442.11
620.6	21.4003	23346.7	54196.2	440.342
620.8	19.9494	23231	54199.2	438.574
621	18.1358	23113.1	54202.7	436.805
621.2	16.685	22994.5	54204.7	434.595
621.4	15.2341	22874.9	54205.2	432.826
621.6	13.7832	22753.5	54207.2	430.616
621.8	12.6951	22631.6	54208.2	428.847
622	11.9697	22508.6	54208.2	426.194
622.2	9.79336	22384.9	54208.2	423.984
622.4	8.34249	22261.3	54206.7	422.215
622.6	7.25434	22134.9	54205.7	420.005
622.8	6.16619	22009	54204.7	417.794
623	4.71532	21881.5	54201.7	414.7
623.2	3.26445	21753.3	54199.2	412.047
623.4	1.81358	21625.8	54195.7	408.952
623.6	0.362717	21497.1	54191.1	405.857
623.8	-1.45087	21369	54186.1	403.205
624	-2.1763	21239.7	54181.1	400.552
624.2	-3.26445	21109.9	54176.1	397.015
624.4	-5.07804	20980.6	54169.1	393.478
624.6	-5.80347	20851.4	54163.5	389.499
624.8	-6.89162	20722.1	54156.5	385.962
625	-7.97977	20592.9	54150.5	381.983
625.2	-9.06792	20463.6	54143	378.447
625.4	-10.1561	20334.9	54137.5	374.468
625.6	-10.8815	20205.1	54130.4	370.931
625.8	-12.3324	20074.7	54123.9	366.952
626	-13.4205	19944.3	54115.4	362.973
626.2	-14.146	19813.4	54106.8	358.994
626.4	-14.8714	19681.9	54098.8	354.573
626.6	-15.5968	19550.3	54091.3	350.151
626.8	-16.685	19420	54082.8	345.73
627	-17.7731	19288.4	54072.2	341.309
627.2	-18.4986	19157.5	54063.2	336.888
627.4	-19.5867	19026	54054.1	332.467
627.6	-19.9494	18894.5	54045.1	328.488
627.8	-20.6749	18764.7	54036.1	324.067
628	-21.0376	18633.7	54027	319.204
628.2	-22.1257	18502.8	54016.5	314.783
628.4	-23.2139	18371.8	54007.5	310.362
628.6	-23.5766	18242	53996.9	306.825
628.8	-24.6647	18111.6	53986.4	302.404
629	-25.0275	17980.7	53977.4	297.982
629.2	-25.7529	17849.1	53966.3	294.003
629.4	-26.4783	17717.6	53956.3	289.582
629.6	-27.5665	17585	53945.2	285.603
629.8	-28.2919	17452.9	53935.2	281.624
630	-28.6546	17321.4	53923.7	277.645
630.2	-29.3801	17188.7	53914.1	272.782
630.4	-30.4682	17057.8	53903.1	268.803
630.6	-31.1937	16926.9	53893.1	264.824
630.8	-31.5564	16795.9	53882.5	261.287
631	-32.6445	16666.1	53872.5	256.866
631.2	-33.0072	16535.7	53862.4	253.329
631.4	-33.7327	16407	53851.4	249.792
631.6	-34.0954	16279.4	53840.9	246.256
631.8	-35.1835	16151.3	53830.3	242.719
632	-35.909	16023.2	53821.8	238.74
632.2	-36.2717	15895.6	53810.8	235.203
632.4	-36.9971	15768.1	53801.2	231.666
632.6	-37.7226	15641.6	53792.7	228.129
632.8	-38.0853	15514.6	53782.2	225.034
633	-38.8107	15388.2	53772.6	221.497
633.2	-39.1734	15262.3	53762.6	217.96
633.4	-39.8989	15137.6	53755.1	214.866
633.6	-40.2616	15014	53747.5	211.771
633.8	-40.6243	14890.9	53739	208.676
634	-41.3497	14768.5	53730	205.581
634.2	-41.7124	14646	53721.4	202.044
634.4	-42.0752	14525.7	53712.9	199.392
634.6	-42.4379	14405.5	53705.4	196.739
634.8	-42.8006	14285.9	53696.3	194.529
635	-42.8006	14165.6	53687.8	191.876
635.2	-43.1633	14046.5	53680.3	189.223
635.4	-43.526	13927.4	53673.8	186.128
635.6	-43.526	13808.3	53666.7	183.476
635.8	-43.8887	13689.3	53660.2	180.823
636	-44.2515	13571.3	53654.7	178.171
636.2	-44.9769	13454.4	53647.7	175.96
636.4	-45.7023	13337	53641.1	173.307
636.6	-46.065	13220.8	53635.1	171.097
636.8	-46.4278	13104.5	53627.6	168.886
637	-46.7905	12989.4	53623.1	166.676
637.2	-46.7905	12874.8	53617	164.907
637.4	-47.5159	12760.8	53611.5	162.697
637.6	-47.8786	12646.7	53604.5	160.928
637.8	-48.6041	12533.9	53597.5	158.276
638	-48.6041	12420.4	53592.5	156.507
638.2	-48.9668	12308.1	53588.9	154.739
638.4	-49.3295	12195.2	53583.9	152.97
638.6	-49.6922	12083.4	53579.9	151.202
638.8	-49.6922	11971.7	53575.4	149.433
639	-50.0549	11859.9	53572.9	147.223
639.2	-50.7804	11749.9	53568.9	145.454
639.4	-50.7804	11639.2	53564.9	143.244
639.6	-51.1431	11530.3	53561.8	141.917
639.8	-51.8685	11421.9	53557.8	140.149
640	-52.5939	11314.1	53555.3	138.823
640.2	-52.9567	11207.4	53550.8	137.496
640.4	-52.9567	11100.8	53549.3	135.728
640.6	-53.3194	10995.2	53548.3	134.844
640.8	-53.6821	10891.3	53546.3	133.075
641	-53.6821	10787.5	53544.8	131.749
641.2	-53.6821	10684.8	53542.3	129.98
641.4	-54.0448	10582.6	53542.3	128.654
641.6	-53.6821	10480.4	53540.3	126.886
641.8	-54.0448	10380	53540.3	125.559
642	-54.4075	10280.1	53539.3	124.233
642.2	-54.7702	10181.3	53537.8	122.907
642.4	-55.133	10082.5	53535.8	121.58
642.6	-55.133	9985.43	53535.2	120.254
642.8	-55.133	9888.91	53533.7	119.37
643	-55.4957	9792.39	53533.7	118.043
643.2	-55.8584	9696.43	53532.7	116.717
643.4	-55.8584	9601.05	53533.7	115.391
643.6	-56.5838	9507.35	53533.7	114.507
643.8	-56.9465	9413.65	53532.7	113.622
644	-57.3093	9320.52	53533.2	112.296
644.2	-57.3093	9227.95	53532.7	111.412
644.4	-57.672	9136.51	53532.7	110.085
644.6	-57.672	9045.08	53531.7	109.201
644.8	-57.672	8955.33	53530.2	108.317
645	-58.0347	8865.02	53530.2	106.991
645.2	-58.7601	8775.84	53530.7	106.107
645.4	-59.1229	8686.66	53531.2	105.222
645.6	-59.4856	8598.04	53529.7	104.338
645.8	-60.211	8509.99	53529.2	103.454
646	-60.211	8422.5	53527.7	103.012
646.2	-60.5737	8336.15	53528.7	102.128
646.4	-60.9364	8248.66	53528.2	100.801
646.6	-60.9364	8163.43	53528.2	100.359
646.8	-61.2992	8078.2	53528.7	99.4748
647	-62.0246	7994.66	53526.7	97.7064
647.2	-62.3873	7910.56	53525.2	96.8222
647.4	-62.3873	7827.02	53523.7	96.3801
647.6	-62.3873	7744.62	53522.2	95.4959
647.8	-62.75	7661.65	53520.7	95.0537
648	-62.75	7580.37	53519.7	94.1695
648.2	-62.3873	7499.09	53517.2	93.2853
648.4	-62.75	7418.94	53516.2	92.4011
648.6	-63.1127	7339.92	53514.7	91.5169
648.8	-63.1127	7260.33	53512.7	90.6326
649	-63.1127	7181.31	53510.2	90.1905
649.2	-63.1127	7103.42	53506.6	89.3063
[truncated: 1,254 more rows]

## Sheet: Figure 6a
Figure 6a
	3a	3b	3c
time/ s	φΣμ/ m2 V-1 s-1
-3.9952e-07	4.355e-11	-3.0767e-11	-2.3e-10
-3.9912e-07	8.1125e-11	4.2897e-11	9.1133e-11
-3.9872e-07	1.368e-10	-6.4867e-11	1.1637e-10
-3.9832e-07	1.942e-10	-5.4033e-10	1.6313e-11
-3.9792e-07	1.6716e-10	-5.9567e-10	-5.1133e-11
-3.9752e-07	-1.8272e-11	-2.5163e-10	-8.7e-12
-3.9712e-07	-2.37e-11	-1.6127e-10	3.9373e-11
-3.9672e-07	-9.4725e-11	1.18e-10	-1.7967e-10
-3.9632e-07	-2.008e-10	1.4059e-10	-3.74e-10
-3.9592e-07	-1.38e-10	1.0627e-10	-1.164e-10
-3.9552e-07	-1.1713e-10	3.5e-10	-1.45e-11
-3.9512e-07	-6.9825e-11	2.9633e-10	3.68e-10
-3.9472e-07	2.095e-11	1.66e-10	4.66e-10
-3.9432e-07	4.7625e-11	1.0797e-10	2.0867e-10
-3.9392e-07	2.081e-11	-2.53e-10	1.0093e-10
-3.9352e-07	4.9135e-11	-2.4433e-10	4.5067e-10
-3.9312e-07	1.744e-10	-2.49e-10	6.808e-11
-3.9272e-07	1.0595e-10	-1.301e-10	-2.2133e-11
-3.9232e-07	-1.305e-11	-7.6e-11	1.8233e-11
-3.9192e-07	3.575e-11	-8.449e-11	-8.16e-11
-3.9152e-07	-3.76e-11	-6.6033e-11	-7.4067e-11
-3.9112e-07	-5.838e-11	-3.6667e-12	-1.124e-10
-3.9072e-07	3.5475e-11	3.8e-13	-4.6033e-10
-3.9032e-07	-4.185e-11	1.91e-11	-2.0467e-10
-3.8992e-07	6.5325e-11	1.4477e-10	1.5867e-10
-3.8952e-07	1.015e-10	1.3927e-10	5.0633e-10
-3.8912e-07	1.0788e-10	-1.1267e-10	5.43e-10
-3.8872e-07	3.305e-11	-1.4262e-10	3.9133e-10
-3.8832e-07	-1.005e-10	1.2917e-10	7.9633e-11
-3.8792e-07	-7.2e-11	3.32e-10	1.144e-10
-3.8752e-07	1.8293e-10	1.0817e-10	1.105e-10
-3.8712e-07	9.9375e-11	2.5933e-10	-4.3367e-11
-3.8672e-07	6.2688e-11	3.7567e-10	-3.9133e-10
-3.8632e-07	1.6787e-10	3.73e-10	-9.1333e-11
-3.8592e-07	1.8655e-10	3.3467e-10	4.4933e-11
-3.8552e-07	1.4525e-11	2.47e-10	2.238e-10
-3.8512e-07	4.2775e-11	1.5933e-10	3.74e-11
-3.8472e-07	-4.8e-11	3.7e-11	-1.64e-11
-3.8432e-07	-4.3125e-11	4.5667e-11	2.7367e-10
-3.8392e-07	2.86e-11	8.1043e-11	3.2967e-10
-3.8352e-07	1.3991e-10	-3.2133e-11	2.8e-10
-3.8312e-07	1.0925e-10	9e-12	-1.8767e-10
-3.8272e-07	-1.1825e-11	2.4967e-10	-1.1237e-10
-3.8232e-07	-5.575e-11	5.87e-11	9.9033e-11
-3.8192e-07	5.55e-11	1.2227e-10	1.0487e-10
-3.8152e-07	-7.5001e-14	-1.664e-10	2.1033e-10
-3.8112e-07	-9.115e-11	-3.4767e-10	2.3167e-10
-3.8072e-07	6.555e-11	-4.1167e-10	3.5433e-10
-3.8032e-07	1.56e-10	-3.2367e-10	5.1433e-10
-3.7992e-07	4.7325e-11	-2.32e-10	2.3733e-10
-3.7952e-07	-7.655e-11	-5.925e-11	-1.6867e-10
-3.7912e-07	6.21e-11	-1.1427e-10	-1.1437e-10
-3.7872e-07	-1.695e-11	-3.4953e-11	1.8433e-11
-3.7832e-07	-6.8825e-11	-1.9433e-11	-7.0167e-11
-3.7792e-07	-1.0125e-10	1.5193e-10	-3.72e-10
-3.7752e-07	-4.28e-11	2.3233e-10	-4.8733e-10
-3.7712e-07	-1.7943e-10	2.89e-10	-4.9867e-10
-3.7672e-07	-8.0547e-11	9.1067e-11	-2.8733e-10
-3.7632e-07	2.9325e-11	5.3333e-13	3.2e-10
-3.7592e-07	6.475e-11	-1.072e-10	3.05e-10
-3.7552e-07	2.7475e-11	-2.29e-10	5.18e-10
-3.7512e-07	8.035e-11	9.68e-11	6.6267e-11
-3.7472e-07	5.345e-11	1.8433e-10	-1.93e-10
-3.7432e-07	1.1325e-10	-2.2167e-11	-1.4333e-10
-3.7392e-07	3.4975e-11	-2.36e-11	-3.3643e-11
-3.7352e-07	-1.244e-10	-6.0433e-11	-2.1267e-10
-3.7312e-07	-1.917e-11	3.3767e-10	-8e-11
-3.7272e-07	1.0685e-10	3.9e-10	2.1033e-10
-3.7232e-07	1.3307e-10	3.1333e-10	-1.3367e-10
-3.7192e-07	3.3975e-10	3.4033e-10	2.4052e-11
-3.7152e-07	2.023e-10	3.1067e-10	2.1233e-10
-3.7112e-07	-5.905e-11	2.5967e-10	2.24e-10
-3.7072e-07	4.366e-11	2.8633e-10	5.297e-11
-3.7032e-07	1.0583e-10	1.65e-10	-4.8667e-12
-3.6992e-07	-6.8345e-11	1.2087e-10	-3.8933e-10
-3.6952e-07	-1.9425e-10	2.3233e-10	-6.0467e-10
-3.6912e-07	-2.6675e-10	3.7133e-10	-3.3567e-10
-3.6872e-07	-1.702e-10	3.2767e-10	-4.9067e-11
-3.6832e-07	-1.0675e-10	-1.2987e-10	-2.95e-10
-3.6792e-07	3.0935e-11	-1.2697e-10	-1.0677e-10
-3.6752e-07	1.4555e-10	-1.768e-10	-1.1433e-10
-3.6712e-07	1.1246e-10	-1.6947e-10	1.299e-10
-3.6672e-07	3.1525e-11	-2.57e-10	-1.97e-10
-3.6632e-07	-5.0975e-11	-1.0173e-10	-4.8167e-10
-3.6592e-07	-2.134e-10	-2.7e-10	-4.8333e-10
-3.6552e-07	-2.165e-10	-5.1033e-10	-1.0853e-10
-3.6512e-07	-1.8898e-10	-3.2e-11	-6.44e-11
-3.6472e-07	-1.7868e-10	1.181e-10	-2.0267e-10
-3.6432e-07	1.605e-11	1.8037e-10	-6.2567e-10
-3.6392e-07	-2.0725e-11	3.2467e-10	-5.03e-10
-3.6352e-07	1.1295e-11	4.2667e-10	-7.9733e-11
-3.6312e-07	1.2195e-10	3.5867e-10	2.8367e-10
-3.6272e-07	-1.9123e-11	3.1867e-10	6.63e-11
-3.6232e-07	-1.196e-10	-7.3267e-11	5.2833e-11
-3.6192e-07	-6.503e-11	-1.709e-10	6.2367e-11
-3.6152e-07	1.9275e-11	-2.2333e-10	5.68e-10
-3.6112e-07	-2.05e-12	-8.1667e-11	3.6033e-10
-3.6072e-07	-8.9975e-11	5.577e-11	-2.4067e-11
-3.6032e-07	-1.8555e-10	6.1333e-12	-6.0867e-10
-3.5992e-07	-1.3408e-10	5.005e-11	-2.7167e-10
-3.5952e-07	3.34e-11	9.9557e-11	-3.3633e-11
-3.5912e-07	5.24e-11	-4.34e-11	-1.0283e-10
-3.5872e-07	1.1797e-10	-8.7267e-11	-1.6267e-10
-3.5832e-07	1.715e-11	-5.3333e-11	2.404e-11
-3.5792e-07	-3.005e-11	1.0797e-10	2.95e-10
-3.5752e-07	1.4857e-10	2.0867e-10	1.74e-10
-3.5712e-07	1.28e-10	1.18e-10	-2.26e-10
-3.5672e-07	7.66e-11	2.0833e-10	-4.6767e-10
-3.5632e-07	3.73e-11	1.3643e-10	-4.7933e-10
-3.5592e-07	-8.1e-11	3.53e-10	-2.8533e-10
-3.5552e-07	6.0228e-11	3.4033e-10	-1.2027e-10
-3.5512e-07	1.452e-10	3.5867e-10	4.3233e-11
-3.5472e-07	1.1153e-10	3.0333e-10	2.7833e-11
-3.5432e-07	6.4e-11	2.37e-10	1.374e-10
-3.5392e-07	6.4837e-11	9.6767e-11	4.18e-10
-3.5352e-07	5.606e-11	2.4267e-10	1.0837e-10
-3.5312e-07	-3.8972e-11	1.7733e-10	-2.1433e-10
-3.5272e-07	-3.075e-12	-5.7567e-11	-2.82e-10
-3.5232e-07	-5.25e-12	-1.8633e-10	-1.0277e-10
-3.5192e-07	1.545e-11	-1.7637e-10	2.39e-11
-3.5152e-07	3.751e-11	-2.79e-11	1.472e-10
-3.5112e-07	-5.4925e-11	-1.27e-10	-5.7367e-10
-3.5072e-07	-9.7448e-11	1.0243e-10	-6.9667e-10
-3.5032e-07	9.525e-12	2.44e-10	-3.24e-10
-3.4992e-07	8.2325e-11	2.3e-11	-1.9133e-10
-3.4952e-07	1.1393e-10	-1.9197e-10	-1.633e-11
-3.4912e-07	3.78e-11	4.3333e-13	-2.6233e-10
-3.4872e-07	-7.1325e-11	3.1333e-11	-5.4767e-11
-3.4832e-07	-8.1448e-11	-8.1333e-12	2.1233e-10
-3.4792e-07	-1.4667e-10	9.1167e-11	-1.2193e-10
-3.4752e-07	-1.833e-10	-3.0683e-11	-2.0867e-10
-3.4712e-07	-2.5639e-10	6.27e-11	-4.0667e-10
-3.4672e-07	-1.9077e-10	1.0107e-10	-1.9133e-10
-3.4632e-07	-1.255e-10	-4.92e-11	9.9033e-11
-3.4592e-07	5.4675e-11	-2.8137e-10	2.24e-10
-3.4552e-07	6.187e-11	-3.5633e-10	2.3993e-11
-3.4512e-07	-3.2515e-11	-4.4533e-10	-2.3167e-10
-3.4472e-07	-4.39e-11	-3.5767e-10	-1.146e-10
-3.4432e-07	3.5955e-11	-2.0633e-10	-3.3633e-11
-3.4392e-07	-1.475e-11	-2.29e-10	8.7667e-12
-3.4352e-07	-2.26e-10	-1.6217e-10	3.1767e-11
-3.4312e-07	-1.18e-10	1.0257e-10	1.53e-10
-3.4272e-07	-9.89e-11	2.75e-11	-2.91e-12
-3.4232e-07	1.3093e-10	2.1667e-11	-1.3377e-10
-3.4192e-07	9.7353e-11	1.095e-10	-1.01e-10
-3.4152e-07	5.5375e-11	1.6443e-10	-5.8533e-11
-3.4112e-07	1.0675e-11	3e-11	-2.7233e-10
-3.4072e-07	-8.0525e-11	4.8333e-11	2.8333e-10
-3.4032e-07	-3.21e-11	3.3467e-10	-2.9333e-12
-3.3992e-07	-1.62e-10	3.09e-10	-5.4833e-11
-3.3952e-07	-2.1545e-10	1.76e-10	2.26e-10
-3.3912e-07	-2.8525e-10	6e-11	-2.8667e-12
-3.3872e-07	-1.9839e-10	1.054e-10	2.6233e-10
-3.3832e-07	-1.2692e-10	1.1657e-10	1.8567e-10
-3.3792e-07	-1.2213e-10	2.78e-10	-6.4533e-11
-3.3752e-07	-1.277e-10	2.8633e-10	-4.7133e-11
-3.3712e-07	-9.075e-11	3.2867e-10	1.5433e-10
-3.3672e-07	-2.1525e-10	2.92e-10	1.8097e-11
-3.3632e-07	-2.0035e-10	-1.2137e-10	1.1233e-10
-3.3592e-07	-2.49e-10	-2.32e-10	-2.7433e-10
-3.3552e-07	-2.885e-10	3.01e-11	-9.125e-11
-3.3512e-07	-1.65e-10	-3.0803e-11	1.4867e-10
-3.3472e-07	-2.2925e-10	-1.8333e-10	-2.4067e-11
-3.3432e-07	-3.0075e-10	-1.1983e-10	-2.0267e-10
-3.3392e-07	-2.3877e-10	-3.0333e-11	-3.78e-10
-3.3352e-07	-1.3095e-10	3.0643e-10	-3.3533e-10
-3.3312e-07	-6.85e-11	2.2567e-10	-3.24e-10
-3.3272e-07	-2.5e-12	1.8733e-10	-1.8e-10
-3.3232e-07	1.1567e-10	-9.0383e-11	-1.489e-10
-3.3192e-07	6.1025e-11	-1.469e-10	-3.9433e-11
-3.3152e-07	-1.216e-10	-9.0167e-11	2.9667e-10
-3.3112e-07	-2.133e-11	-1.1317e-10	4.5867e-10
-3.3072e-07	-4.0675e-11	-1.7936e-10	4.6233e-10
-3.3032e-07	-5.57e-11	-2.5167e-10	2.3167e-10
-3.2992e-07	-1.1205e-10	-1.81e-10	1.9533e-10
-3.2952e-07	-2.665e-10	-2.9e-11	-7.04e-11
-3.2912e-07	-1.9875e-10	1.535e-10	1.1433e-10
-3.2872e-07	-9.3125e-11	2.1133e-10	8.5733e-11
-3.2832e-07	-4.415e-11	4.0533e-10	6.7e-12
-3.2792e-07	1.5525e-11	2.0267e-10	-1.0567e-11
-3.2752e-07	1.2652e-10	1.8853e-10	2.7e-10
-3.2712e-07	1.6005e-10	8.5433e-11	9.9e-11
-3.2672e-07	9.545e-11	8.8333e-11	-1.8533e-10
-3.2632e-07	1.5267e-10	2.427e-10	1.66e-10
-3.2592e-07	7.2675e-11	1.2077e-10	2.2767e-10
-3.2552e-07	-1.3825e-10	2.1153e-10	8.7367e-11
-3.2512e-07	-5.7e-12	1.1537e-10	-4.8333e-12
-3.2472e-07	5.1525e-11	5.8667e-11	-3.24e-10
-3.2432e-07	1.9775e-11	2.03e-10	-1.8567e-10
-3.2392e-07	3.8975e-11	4.1533e-11	3.1267e-10
-3.2352e-07	1.1982e-10	5.5433e-11	3.8933e-10
-3.2312e-07	1.1114e-10	-1.6393e-10	3.0433e-10
-3.2272e-07	8.505e-11	-7.33e-11	6.2633e-11
-3.2232e-07	8.1825e-11	-1.1985e-10	4.9033e-11
-3.2192e-07	1.2045e-10	-8.4533e-11	1.7413e-10
-3.2152e-07	1.458e-10	-7.867e-11	2.0467e-10
-3.2112e-07	1.4075e-10	8.4067e-11	-2.406e-11
-3.2072e-07	-5.4422e-11	3.26e-10	-5.9867e-10
-3.2032e-07	1.7925e-11	5.0933e-10	-4.5267e-10
-3.1992e-07	-2.0425e-11	2.5973e-10	7.79e-11
-3.1952e-07	-4.905e-11	5.1433e-11	1.8363e-10
-3.1912e-07	6.925e-11	-3.0533e-10	8.1533e-11
-3.1872e-07	1.1927e-10	-2.94e-10	-7.02e-11
-3.1832e-07	-4.3698e-11	1.8667e-12	7.7772e-11
-3.1792e-07	-1.1433e-10	-7.0467e-11	6.44e-11
-3.1752e-07	2.603e-11	-6.5983e-11	2.8e-10
-3.1712e-07	-1.1163e-11	-1.44e-10	-2.72e-10
-3.1672e-07	-3.37e-11	-2.1317e-10	-2.3933e-10
-3.1632e-07	-1.0927e-10	4.6667e-12	-1.8727e-10
-3.1592e-07	7.825e-11	1.76e-11	-2.97e-10
-3.1552e-07	2.1355e-10	1.0393e-10	-2.1237e-10
-3.1512e-07	1.554e-10	1.8733e-10	-1.7567e-10
-3.1472e-07	1.2825e-10	-4.4833e-11	-3.94e-11
-3.1432e-07	3.795e-11	-1.2817e-10	4.91e-10
-3.1392e-07	-4.1648e-11	-1.4093e-10	3.5067e-10
-3.1352e-07	-4.215e-11	-3.2367e-10	1.261e-10
-3.1312e-07	2.225e-11	-1.1993e-10	-2.49e-10
-3.1272e-07	2.825e-11	2.57e-11	4.8927e-11
-3.1232e-07	-8.6825e-11	-1.3733e-11	-1.546e-10
-3.1192e-07	-1.5863e-10	-7.0267e-11	-5.9867e-10
-3.1152e-07	-1.6995e-10	5.01e-11	-6.49e-10
-3.1112e-07	-2.751e-10	4.293e-11	-3.1233e-10
-3.1072e-07	-1.615e-10	1.7467e-10	-1.144e-10
-3.1032e-07	7.9078e-11	2.3933e-10	-2.8667e-12
-3.0992e-07	1.745e-10	6.0967e-12	-3.74e-11
-3.0952e-07	1.79e-10	-2.635e-11	-2.4333e-10
-3.0912e-07	1.133e-10	2.9067e-10	-2.12e-10
-3.0872e-07	4.16e-11	3.1333e-10	-8.921e-11
-3.0832e-07	2.0075e-11	4.8767e-11	-2.2033e-10
-3.0792e-07	2.1925e-11	1.8033e-10	-2.1067e-10
-3.0752e-07	-4.559e-11	-1.5967e-10	-3.1633e-10
-3.0712e-07	4.55e-12	-1.2033e-10	5.4733e-11
-3.0672e-07	-9.25e-13	1.1794e-11	2.57e-10
-3.0632e-07	3.17e-11	-1.1157e-10	1.6233e-10
-3.0592e-07	1.9748e-10	-1.086e-10	2.26e-10
-3.0552e-07	8.0425e-11	-1.242e-10	2.1233e-10
-3.0512e-07	-4.1025e-11	-1.64e-10	3.0267e-10
-3.0472e-07	1.195e-10	-1.3413e-10	4.2367e-10
-3.0432e-07	1.195e-10	-2.2633e-10	1.0265e-10
-3.0392e-07	5.95e-11	-1.95e-10	-5.3167e-10
-3.0352e-07	-1.0572e-10	-1.0267e-10	-4.8733e-10
-3.0312e-07	-2.0263e-10	-1.5641e-10	-1.0677e-10
-3.0272e-07	-1.7925e-10	-1.1383e-10	9.3367e-11
-3.0232e-07	-2.13e-10	5.7033e-11	3.1433e-10
-3.0192e-07	-3.1125e-10	1.8767e-11	2.53e-10
-3.0152e-07	-2.195e-10	-6.8667e-12	2.5833e-10
-3.0112e-07	-4.6975e-11	-1.3667e-11	4.5467e-10
-3.0072e-07	-2.905e-11	-1.4537e-10	9.5267e-11
-3.0032e-07	-5.88e-11	-5.9033e-11	-4.1333e-11
-2.9992e-07	3.425e-11	-1.325e-10	-2.0667e-10
-2.9952e-07	1.1825e-10	-8.03e-11	-4.7567e-10
-2.9912e-07	7.525e-11	2.74e-11	-3.72e-10
-2.9872e-07	8.3875e-11	-3.8333e-12	-1.1433e-10
-2.9832e-07	1.1628e-10	2.5937e-11	-3.1033e-10
-2.9792e-07	-1.3165e-10	2.58e-10	-2.49e-10
-2.9752e-07	-6.9475e-11	3.6267e-10	-3.17e-11
-2.9712e-07	4.3702e-11	1.3767e-10	4.3267e-11
-2.9672e-07	4.24e-11	-9.88e-11	2.97e-10
-2.9632e-07	-8.275e-12	-3.8033e-10	-1.0297e-10
-2.9592e-07	2.795e-11	-2.1033e-10	-1.9533e-10
-2.9552e-07	9.6775e-12	-3.2167e-11	-1.5867e-10
-2.9512e-07	1.75e-13	5.1367e-11	-1.162e-10
-2.9472e-07	-4.0175e-11	2.9633e-10	-1.9533e-10
-2.9432e-07	-1.975e-10	6.2717e-11	-5.8133e-10
-2.9392e-07	1.9875e-12	2.5667e-10	-3.94e-11
-2.9352e-07	7.05e-12	5.21e-10	1.3173e-10
-2.9312e-07	-2.85e-11	2.9633e-10	-4.902e-11
-2.9272e-07	1.403e-10	-6.0437e-11	-2.981e-11
-2.9232e-07	1.4498e-10	-1.851e-10	-1.0587e-11
-2.9192e-07	1.186e-10	-1.28e-10	9.3333e-13
-2.9152e-07	8.713e-11	-3.01e-10	-1.9723e-10
-2.9112e-07	1.1518e-10	-1.6667e-10	-2.7367e-10
-2.9072e-07	1.049e-10	2.1667e-11	-4.8533e-10
-2.9032e-07	6.19e-11	2.2433e-10	-2.99e-10
-2.8992e-07	-1.155e-12	4.8467e-10	-3.4667e-10
-2.8952e-07	-7.125e-13	2.99e-10	-2.51e-10
-2.8912e-07	2.7825e-11	7.96e-11	-5.2867e-11
-2.8872e-07	5.22e-11	2.6e-11	1.047e-10
-2.8832e-07	-2.4625e-11	-2.79e-11	-3.7367e-11
-2.8792e-07	3.01e-11	-2.1767e-10	4.3733e-10
-2.8752e-07	1.0803e-10	7.9761e-11	1.2773e-10
-2.8712e-07	8.1525e-11	1.3643e-10	-5.43e-10
-2.8672e-07	9.23e-11	6.4233e-11	-1.9133e-10
-2.8632e-07	-7.0532e-11	1.0327e-11	1.7e-10
-2.8592e-07	-3.2e-11	-5.4767e-11	5.4767e-11
-2.8552e-07	-3.4025e-11	-2.3e-12	-2.51e-10
-2.8512e-07	-1.875e-11	-5.3333e-11	-4.3533e-10
-2.8472e-07	8.65e-12	-1.3333e-11	-1.3727e-10
-2.8432e-07	2.2345e-11	-7.8933e-11	2.05e-10
-2.8392e-07	1.5467e-10	-1.6813e-10	2.02e-11
-2.8352e-07	2.05e-10	-6.91e-11	6.6133e-11
-2.8312e-07	1.2555e-10	-1.411e-10	-7.1967e-11
-2.8272e-07	5.5575e-11	-1.6954e-10	-3.3633e-11
-2.8232e-07	5.48e-11	-3.0233e-10	2.3567e-10
-2.8192e-07	-6.8375e-11	-9.1333e-11	1.91e-10
-2.8152e-07	-1.5772e-10	-1.226e-10	-1.4497e-10
-2.8112e-07	-1.7025e-10	2.2406e-10	-5.3333e-10
-2.8072e-07	-9.67e-11	4.07e-10	-2.8733e-10
-2.8032e-07	-4.065e-11	1.6033e-11	1.431e-10
-2.7992e-07	2.3635e-11	-7.32e-11	2.4133e-10
-2.7952e-07	1.3189e-10	1.1763e-11	2.22e-10
-2.7912e-07	-9.6475e-11	-1.2127e-10	-4.3467e-11
-2.7872e-07	-9.0297e-11	-9.5767e-11	6.7133e-12
-2.7832e-07	1.775e-13	-2.06e-10	1.55e-10
-2.7792e-07	-1.3425e-10	-4.2833e-10	1.45e-10
-2.7752e-07	-2.595e-11	-2.7833e-10	2.21e-11
-2.7712e-07	2.85e-11	6.9833e-11	8.37e-11
-2.7672e-07	-1.0418e-10	3.6733e-10	-7.42e-11
-2.7632e-07	-1.2575e-11	2.5403e-10	8.1733e-11
-2.7592e-07	1.462e-10	1.1375e-10	3.3533e-10
-2.7552e-07	1.1453e-10	7.84e-11	1.47e-10
-2.7512e-07	1.4975e-10	1.3167e-11	1.2033e-10
-2.7472e-07	7.6575e-11	1.6023e-11	4.45e-10
-2.7432e-07	4.5073e-11	-5.7767e-11	5.7733e-10
-2.7392e-07	4.0977e-11	-2.6447e-10	2.53e-10
-2.7352e-07	-1.9775e-11	-3.37e-11	-1.2007e-10
-2.7312e-07	-7.825e-12	-1.37e-11	6.26e-11
-2.7272e-07	-1.387e-10	-1.9433e-11	1.203e-10
-2.7232e-07	-2.0367e-10	5.0197e-11	-2.1667e-10
-2.7192e-07	-1.3335e-10	-9.9733e-11	-7.7567e-10
-2.7152e-07	-5.2572e-11	-9.3333e-12	-3.7367e-10
-2.7112e-07	-1.0415e-11	-6.47e-11	5.0933e-11
-2.7072e-07	-2.225e-10	-3.8733e-10	1.0287e-10
-2.7032e-07	-1.717e-10	-6.3767e-10	4.7023e-11
-2.6992e-07	-1.3925e-10	-4.4967e-10	-2.6267e-10
-2.6952e-07	-2.0625e-10	-8.89e-11	-2.53e-10
-2.6912e-07	-9.4925e-11	1.4567e-11	-1.2207e-10
-2.6872e-07	-2.4175e-10	2.73e-11	6.7e-12
-2.6832e-07	-1.7775e-10	7.5333e-12	-5.2817e-11
-2.6792e-07	-1.9575e-10	1.3267e-11	-2.9333e-10
-2.6752e-07	-1.58e-10	2.48e-10	-4.9e-12
-2.6712e-07	-6.27e-11	7.67e-11	1.3153e-10
-2.6672e-07	7.26e-11	-1.6947e-10	-8.7333e-12
-2.6632e-07	7.3325e-11	-4.1133e-10	-1.701e-10
-2.6592e-07	-9.975e-12	-2.1733e-10	-1.0307e-10
-2.6552e-07	-1.6025e-10	-1.0293e-10	4.13e-11
-2.6512e-07	-7.9075e-11	5.0023e-11	1.1237e-10
-2.6472e-07	-2.165e-10	1.1943e-10	1.74e-10
-2.6432e-07	-1.8525e-10	2.59e-11	-2.6633e-10
-2.6392e-07	2.9e-11	-1.65e-11	-1.2403e-10
-2.6352e-07	-4.84e-11	2.679e-10	2.4133e-10
-2.6312e-07	1.332e-10	3.5033e-10	7.0267e-11
-2.6272e-07	-2.24e-11	2.4133e-10	-2.3167e-10
-2.6232e-07	5.72e-11	9.81e-11	-1.49e-10
-2.6192e-07	2.0975e-10	4.69e-12	-2.8733e-10
-2.6152e-07	1.5858e-10	-1.96e-11	1.0433e-11
-2.6112e-07	2.2005e-10	-7.1973e-11	3.5633e-10
-2.6072e-07	1.1435e-10	1.1733e-11	3.22e-10
-2.6032e-07	8.125e-11	3.0203e-11	2.8533e-10
-2.5992e-07	-7.917e-11	-1.8233e-10	4.47e-10
-2.5952e-07	-8.7315e-11	-2.0067e-10	3.3167e-10
-2.5912e-07	-8.243e-12	-4.342e-11	1.056e-11
-2.5872e-07	1.7137e-10	-2.5e-11	-8.7367e-11
-2.5832e-07	1.561e-10	5.71e-11	-5.67e-11
-2.5792e-07	1.057e-10	-1.0833e-11	1.6067e-10
-2.5752e-07	9.1e-11	-2.0767e-10	4.14e-10
-2.5712e-07	2.585e-11	-3.89e-10	-7.9833e-11
-2.5672e-07	-9.4175e-11	-1.7667e-10	-4.7767e-10
-2.5632e-07	-1.1487e-10	-6.6333e-12	-2.26e-10
-2.5592e-07	-1.5943e-10	-1.0477e-10	1.5267e-10
-2.5552e-07	-6.919e-11	-1.4847e-10	2.05e-10
-2.5512e-07	-4.8075e-11	5.1213e-11	-2.2203e-11
-2.5472e-07	-8.5475e-11	-1.2003e-10	-3.01e-10
-2.5432e-07	-5.27e-11	1.224e-10	-1.5097e-10
-2.5392e-07	2.145e-11	2.6657e-10	-1.1273e-10
-2.5352e-07	3.7465e-11	1.081e-10	-1.03e-10
-2.5312e-07	1.277e-10	3.0333e-11	-2.2033e-10
-2.5272e-07	1.545e-11	-2.1953e-11	-2.2e-10
-2.5232e-07	-6.7175e-11	3.2767e-12	4.13e-11
-2.5192e-07	-7.7708e-11	4.1633e-11	4.6067e-10
-2.5152e-07	-3.2875e-11	-5.4833e-11	3.9867e-10
-2.5112e-07	-7.4425e-11	-2.1493e-10	-5.0967e-11
-2.5072e-07	-1.8225e-10	-1.7097e-10	3.3933e-10
-2.5032e-07	-3.025e-10	4.5667e-13	1.9329e-10
-2.4992e-07	-1.1467e-10	1.621e-10	3.26e-10
-2.4952e-07	1.82e-11	3.7867e-10	3.3367e-10
-2.4912e-07	6.1745e-11	2.2833e-10	-3.5563e-11
-2.4872e-07	1.695e-10	3.3033e-11	1.7167e-10
-2.4832e-07	8.525e-11	3.1633e-11	5.1433e-10
-2.4792e-07	2.71e-11	2.4533e-11	5.1033e-10
-2.4752e-07	-2.6747e-11	1.2767e-10	7.2133e-11
-2.4712e-07	-2.555e-11	-2.3333e-12	3.01e-10
-2.4672e-07	-2.7822e-11	1.9453e-10	3.5467e-10
-2.4632e-07	-1.295e-10	1.5613e-10	1.78e-10
-2.4592e-07	-1.49e-10	3.7733e-10	-1.7013e-10
-2.4552e-07	-2.3e-11	2.9933e-10	-6.8933e-10
-2.4512e-07	3.24e-11	1.6733e-10	-4.43e-10
-2.4472e-07	6.0275e-11	2.0267e-10	-8.1633e-11
-2.4432e-07	-1.08e-11	2.6267e-10	4.13e-11
-2.4392e-07	-1.435e-10	4.6667e-12	7.98e-11
-2.4352e-07	-2.4625e-11	-3.5933e-10	3.2e-10
-2.4312e-07	6.05e-12	-2.5153e-10	3.51e-10
-2.4272e-07	6.17e-12	-2.2467e-10	4.5833e-10
-2.4232e-07	2.4e-11	-2.0767e-10	6.8267e-11
-2.4192e-07	7.12e-11	-1.098e-10	-1.741e-10
-2.4152e-07	-5.0875e-11	3.7233e-11	-2.0267e-10
-2.4112e-07	-1.3025e-11	1.2773e-10	9.3333e-13
-2.4072e-07	1.1092e-10	8.5367e-11	2.207e-11
-2.4032e-07	4.395e-11	1.5033e-10	6.7e-12
-2.3992e-07	1.3798e-10	1.491e-10	-9.9233e-11
-2.3952e-07	1.0015e-10	-1.9333e-11	-2.1067e-10
-2.3912e-07	-7.6175e-11	3.3733e-10	1.6417e-10
-2.3872e-07	-3.245e-11	1.9867e-10	4.1633e-10
-2.3832e-07	-6.64e-12	2.4433e-11	5.2e-10
-2.3792e-07	-1.2598e-10	2.3067e-11	-7.0133e-11
-2.3752e-07	-1.1947e-10	2.1633e-11	2.95e-10
-2.3712e-07	-1.4845e-10	-4.4867e-11	5.3133e-10
-2.3672e-07	2.205e-11	3.1567e-11	2.18e-10
-2.3632e-07	1.429e-10	3.3e-11	5.3133e-10
-2.3592e-07	2.1925e-10	1.7467e-11	1.2007e-10
-2.3552e-07	2.5875e-10	-1.9227e-10	-1.6653e-10
-2.3512e-07	2.655e-10	-1.4533e-10	1.4317e-10
-2.3472e-07	2.63e-10	-1.7813e-10	7.7767e-11
-2.3432e-07	2.4997e-10	-1.385e-10	-2.24e-10
-2.3392e-07	1.017e-10	-1.0007e-10	-3.3167e-10
-2.3352e-07	5.4652e-11	7.84e-11	-1.6833e-10
-2.3312e-07	1.6475e-10	1.2377e-10	-8.93e-11
-2.3272e-07	1.9385e-10	-2.3467e-11	-2.9837e-11
-2.3232e-07	1.4085e-10	1.76e-10	-2.43e-10
-2.3192e-07	5.381e-11	2.7367e-10	1.0467e-10
-2.3152e-07	4.8e-11	1.5627e-10	5.4133e-10
-2.3112e-07	8.66e-11	5.57e-11	7.16e-10
-2.3072e-07	9.515e-12	-5.2063e-11	6.2567e-10
-2.3032e-07	1.3628e-11	-2.0333e-10	4.6233e-10
-2.2992e-07	2.5e-14	4.3333e-12	1.5267e-10
-2.2952e-07	8.365e-11	4.0967e-10	1.7967e-10
-2.2912e-07	8.4902e-11	3.84e-10	1.5633e-10
-2.2872e-07	8.9685e-11	2.2533e-10	-2.5433e-10
-2.2832e-07	-6.187e-11	1.8893e-10	-2.6633e-10
-2.2792e-07	-1.4275e-11	2.8217e-10	-5.4733e-11
-2.2752e-07	1.002e-10	2.85e-10	-2.405e-11
-2.2712e-07	1.55e-10	1.0666e-10	-2.02e-11
-2.2672e-07	1.8143e-10	-2.5867e-10	1.2607e-10
-2.2632e-07	2.0975e-10	-3.2633e-10	2.2085e-11
-2.2592e-07	5.15e-11	-3.73e-10	3.1633e-10
-2.2552e-07	2.11e-11	-2.2e-10	4.97e-10
-2.2512e-07	2.9975e-11	-2.5433e-10	3.43e-10
-2.2472e-07	-1.4347e-10	-2.9567e-10	2.0667e-10
-2.2432e-07	-1.7613e-10	-1.3823e-10	4.752e-12
-2.2392e-07	-1.5475e-10	2.4667e-11	-9.15e-11
-2.2352e-07	-2.985e-10	6.59e-11	2.39e-10
-2.2312e-07	-1.5725e-10	-7.6667e-12	2.3167e-10
-2.2272e-07	-2.015e-11	-8.16e-11	2.3333e-10
-2.2232e-07	1.0043e-10	-2.5733e-10	2.1633e-10
-2.2192e-07	9.3375e-11	-2.6433e-10	3.8333e-10
-2.2152e-07	3.875e-12	-2.3167e-10	1.7e-10
-2.2112e-07	-1.2135e-10	6.5633e-11	-2.0067e-10
-2.2072e-07	-6.0575e-11	1.79e-10	-2.43e-10
-2.2032e-07	-5.765e-11	1.0807e-10	-3.49e-10
-2.1992e-07	-6.0873e-11	2.02e-11	-1.5473e-10
-2.1952e-07	8.0475e-11	2.5967e-11	1.3933e-10
-2.1912e-07	1.455e-10	-1.51e-11	-1.6243e-10
-2.1872e-07	1.2713e-10	-8.5933e-11	-8.76e-11
-2.1832e-07	1.4375e-10	1.83e-10	3.95e-10
-2.1792e-07	1.6557e-10	4.6467e-10	6.7767e-10
-2.1752e-07	1.366e-10	2.1867e-10	6.41e-10
-2.1712e-07	1.0025e-10	6.8167e-11	2.85e-10
-2.1672e-07	6.05e-11	1.9167e-10	1.2967e-10
-2.1632e-07	1.0343e-10	2.48e-10	2.18e-10
-2.1592e-07	9.625e-11	-8.1633e-11	1.3347e-10
-2.1552e-07	4.635e-11	-2.2433e-10	-8.5667e-11
-2.1512e-07	6e-11	-5.3133e-11	-4.0267e-10
-2.1472e-07	4.67e-11	2.6967e-10	-1.3537e-10
-2.1432e-07	1.117e-10	2.4967e-10	1.2957e-10
-2.1392e-07	1.745e-10	2.21e-10	1.066e-10
-2.1352e-07	2.9925e-10	-1.1133e-11	-3.56e-11
-2.1312e-07	1.1841e-10	-2.84e-10	8.5367e-11
-2.1272e-07	-1.5925e-11	-1.1733e-10	2.6633e-10
-2.1232e-07	3.268e-11	-1.51e-10	4.6033e-10
-2.1192e-07	-2.054e-10	-6.89e-11	8.1533e-11
-2.1152e-07	-2.87e-10	-1.4232e-10	-3.1033e-10
-2.1112e-07	-2.4375e-10	-1.0283e-10	-4.7567e-10
-2.1072e-07	-1.835e-10	1.1797e-10	-3.72e-10
-2.1032e-07	8.8475e-11	3.5797e-11	-1.2e-10
-2.0992e-07	1.1525e-10	-6.8e-12	5.094e-11
-2.0952e-07	3.2375e-11	2.9067e-10	-7.9667e-11
-2.0912e-07	-4.5625e-11	2e-10	-1.8177e-10
-2.0872e-07	-1.019e-10	2.87e-11	4.45e-10
-2.0832e-07	-6.6375e-11	-2.4667e-12	-9.6667e-11
-2.0792e-07	-5.8625e-11	9.6333e-11	-4.3933e-10
-2.0752e-07	2.15e-12	-1.583e-10	-3.8167e-10
-2.0712e-07	-5.0955e-11	-1.186e-10	-3.5067e-10
-2.0672e-07	-6.2525e-12	2.0976e-10	-4.6233e-10
-2.0632e-07	2.5475e-11	1.5043e-10	-2.7033e-10
-2.0592e-07	1.2535e-10	-5.2333e-12	-3.43e-10
-2.0552e-07	1.4578e-10	-1.9767e-10	-3.3933e-10
-2.0512e-07	1.8573e-10	-5.043e-11	2.47e-10
-2.0472e-07	1.47e-10	-6.0367e-11	2.41e-10
-2.0432e-07	1.2678e-10	-1.8233e-10	-4.3233e-11
-2.0392e-07	-3.065e-11	-1.9067e-10	-2.0315e-11
-2.0352e-07	-7e-11	1.362e-10	-3.3767e-11
-2.0312e-07	-2.4078e-10	2.41e-10	1.7e-10
-2.0272e-07	-3.0345e-10	1.5033e-10	1.6067e-10
-2.0232e-07	-3.87e-10	-5.19e-11	-1.47e-10
-2.0192e-07	-4.5375e-10	-7.0433e-11	-8.4467e-10
-2.0152e-07	-3.57e-10	5e-11	-4.0067e-10
-2.0112e-07	-3.5475e-10	2.2867e-11	1.218e-10
-2.0072e-07	-3.285e-10	-5.2067e-11	-3.0633e-10
-2.0032e-07	-4.765e-11	-1.1007e-10	1.4103e-10
-1.9992e-07	-6.9175e-11	-8.0317e-11	1.95e-10
-1.9952e-07	-6.2375e-11	6.2667e-11	-6.2533e-11
-1.9912e-07	-2.0975e-12	1.1783e-10	-5.67e-11
-1.9872e-07	1.448e-10	-8.19e-11	-8.7e-12
-1.9832e-07	-1.3e-12	-1.157e-10	-3.8567e-10
-1.9792e-07	-4.3255e-11	3.1533e-11	-3.2967e-10
-1.9752e-07	-3.38e-11	2.8667e-10	-3.99e-10
-1.9712e-07	1.348e-10	1.0237e-10	8.5667e-12
-1.9672e-07	9.0513e-11	-1.154e-10	3.72e-10
-1.9632e-07	1.0635e-10	-2.7267e-10	1.415e-10
-1.9592e-07	2.475e-11	-1.3117e-10	9.9033e-11
-1.9552e-07	1.466e-10	-2.9233e-11	5.7967e-10
-1.9512e-07	1.4383e-10	9.5167e-11	2.7767e-10
-1.9472e-07	8.0725e-11	2.1433e-10	-1.1447e-10
-1.9432e-07	5.3e-11	1.9727e-10	-1.124e-10
-1.9392e-07	-7.1248e-11	1.9467e-10	-2.01e-10
-1.9352e-07	-2.049e-10	7.2477e-11	-1.5097e-10
-1.9312e-07	-1.8808e-10	-1.37e-11	-8.9233e-11
-1.9272e-07	-1.4533e-10	8.5367e-11	-6.14e-10
-1.9232e-07	1.2125e-11	1.6467e-10	-3.5267e-10
-1.9192e-07	1.875e-10	2.1553e-10	1.7233e-10
-1.9152e-07	1.652e-10	8.9833e-11	1.9667e-10
-1.9112e-07	1.1155e-10	-2.1333e-10	7.4067e-11
-1.9072e-07	1.9845e-10	-1.2283e-10	-1.47e-10
-1.9032e-07	6.4e-11	2.01e-11	-3.28e-10
-1.8992e-07	-1.665e-11	2.85e-10	-3.0667e-10
-1.8952e-07	4.45e-11	2.1133e-10	-1.8137e-10
-1.8912e-07	1.006e-10	2.88e-10	-2.6833e-10
-1.8872e-07	-4.6805e-11	-6.6e-12	-4.7e-10
-1.8832e-07	-6.08e-11	2.3137e-10	-7.7733e-11
-1.8792e-07	1.0775e-11	2.3233e-10	-2.9828e-11
-1.8752e-07	1.71e-11	9.1e-11	-3.4333e-10
-1.8712e-07	1.1313e-10	1.3643e-10	-1.76e-10
-1.8672e-07	9.2125e-11	-1.511e-10	-1.6267e-10
-1.8632e-07	-2.5225e-11	-2.05e-10	8.1533e-11
-1.8592e-07	3.0875e-11	7.1333e-11	3.9867e-10
-1.8552e-07	1.1365e-10	-1.94e-11	3.1233e-10
-1.8512e-07	-1.1833e-10	-2.0833e-11	4.5067e-11
-1.8472e-07	-1.0672e-10	2.5067e-10	1.3355e-10
-1.8432e-07	-1.4232e-10	8.973e-11	-6.8407e-11
-1.8392e-07	-1.696e-10	1.6047e-11	-2.3767e-10
-1.8352e-07	-1.8275e-10	1.5443e-10	-2.53e-10
-1.8312e-07	-1.3868e-10	8.8e-11	-4.43e-10
-1.8272e-07	-8.77e-11	-1.044e-10	-4.1433e-10
-1.8232e-07	9.99e-11	-1.172e-10	1.047e-10
-1.8192e-07	1.1668e-10	-2.6e-10	1.8933e-10
-1.8152e-07	-2.195e-11	-2.4747e-10	2.8733e-10
-1.8112e-07	1.2e-10	6.3933e-11	3.9333e-10
-1.8072e-07	6.025e-11	-6.1933e-11	1.72e-10
-1.8032e-07	-1.0457e-11	1.108e-10	-2.2067e-11
-1.7992e-07	3.535e-11	1.7887e-10	-4.3533e-10
-1.7952e-07	8.26e-11	2.4367e-10	-4.93e-10
-1.7912e-07	5.6585e-11	4.21e-10	-3.3167e-10
-1.7872e-07	1.612e-10	2.8067e-10	-4.14e-11
-1.7832e-07	1.244e-10	-1.652e-10	1.2387e-10
-1.7792e-07	-8.525e-11	-5.4467e-10	1.2439e-11
-1.7752e-07	-2.5705e-10	-5.0067e-10	-3.7661e-11
-1.7712e-07	-3.5297e-10	-1.5533e-10	-2.1833e-10
-1.7672e-07	-1.995e-10	-5.049e-11	-1.01e-10
-1.7632e-07	-7.3625e-11	-9.6e-11	-2.3933e-10
-1.7592e-07	-1.1833e-10	-8.1667e-11	-3.47e-10
-1.7552e-07	-2.4675e-10	-2.4167e-10	-8.2967e-10
-1.7512e-07	-1.8825e-10	-1.65e-11	-5.7567e-10
-1.7472e-07	-4.7683e-11	6.2767e-11	-5.7567e-10
-1.7432e-07	-7.223e-12	-2.2479e-10	-2.22e-10
-1.7392e-07	1.464e-10	-2.6733e-10	4.71e-11
-1.7352e-07	6.4075e-11	-3.99e-10	1.2997e-10
-1.7312e-07	-4.8005e-11	-4.44e-10	1.585e-10
-1.7272e-07	-6.497e-11	-3.24e-10	3.7567e-10
-1.7232e-07	-6.0525e-11	-2.43e-10	8.56e-11
-1.7192e-07	2.275e-11	-2.1647e-10	-1.9333e-10
-1.7152e-07	-1.1248e-11	-5.071e-11	1.065e-10
-1.7112e-07	-9.1975e-11	2.5233e-10	-3.2e-10
-1.7072e-07	3.9375e-11	1.97e-10	-1.3203e-10
-1.7032e-07	5.1675e-11	7.28e-11	-1.088e-10
-1.6992e-07	1.0394e-10	-1.046e-10	-7.2281e-11
-1.6952e-07	1.0845e-10	-2.1202e-10	1.2457e-11
-1.6912e-07	1.0913e-10	-2.4167e-10	1.3367e-10
-1.6872e-07	1.952e-10	-3.1933e-10	3.0633e-10
-1.6832e-07	2.4e-11	-5.6867e-10	1.9533e-10
-1.6792e-07	-9.005e-11	-3.4633e-10	2.8533e-10
-1.6752e-07	-1.2755e-10	-3.5633e-10	1.9333e-10
-1.6712e-07	-8.7548e-11	-8.4406e-11	3.7433e-11
-1.6672e-07	-8.9472e-11	2.0733e-10	1.5467e-10
-1.6632e-07	-3.96e-11	2.54e-10	-2.2767e-10
-1.6592e-07	-1.0633e-10	2.0433e-10	4.5133e-11
-1.6552e-07	-9.4375e-11	-9.1467e-11	4.0267e-10
-1.6512e-07	-1.075e-10	-1.143e-10	3.0467e-10
-1.6472e-07	1.2277e-11	-2.5167e-10	2.411e-10
-1.6432e-07	-4.65e-12	-3.59e-10	-5.1133e-11
-1.6392e-07	3.625e-12	-3.2397e-10	-6.6333e-11
-1.6352e-07	-6.6725e-11	-3.8033e-11	-2.6e-11
-1.6312e-07	-8.1375e-11	6.2733e-11	-1.4513e-10
-1.6272e-07	-1.435e-10	2.6967e-10	-3.2e-10
-1.6232e-07	-8.84e-11	2.7833e-10	-3.9133e-10
-1.6192e-07	4.327e-11	3.3167e-10	-4.8733e-10
-1.6152e-07	1.4118e-10	4.18e-11	-2.0867e-10
-1.6112e-07	1.6998e-10	1.18e-10	8.3767e-11
-1.6072e-07	1.8405e-10	1.3267e-11	1.8567e-10
-1.6032e-07	8.6563e-11	7.26e-11	2.2067e-11
-1.5992e-07	-2.82e-11	2.8733e-11	1.8247e-11
-1.5952e-07	1.7985e-11	-2.3467e-10	2.0267e-10
-1.5912e-07	9.1e-11	-1.0572e-10	2.3567e-10
-1.5872e-07	-5.375e-11	-4.9163e-11	9.14e-11
-1.5832e-07	-2.0325e-10	-8.7372e-11	1.72e-10
-1.5792e-07	-4.755e-11	3.1367e-10	1.374e-10
-1.5752e-07	9.1595e-11	1.0537e-10	2.95e-10
-1.5712e-07	-8.9675e-11	-1.6333e-11	3.33e-10
-1.5672e-07	1.3623e-10	-2.363e-11	1.4314e-10
-1.5632e-07	1.4403e-10	-5.4733e-11	-1.3363e-10
-1.5592e-07	1.14e-10	-1.6217e-10	2.0833e-10
-1.5552e-07	3.3025e-11	1.3167e-11	1.7603e-10
-1.5512e-07	-9.315e-11	8.3867e-11	1.297e-10
-1.5472e-07	-6.5175e-11	1.4717e-11	2.45e-10
-1.5432e-07	-3.0625e-11	4.2833e-11	2.2e-10
-1.5392e-07	-1.498e-10	2.1567e-10	2.6467e-10
-1.5352e-07	-2.7825e-11	1.7203e-10	-8.56e-11
-1.5312e-07	5.0617e-11	2.3833e-10	-4.2e-10
-1.5272e-07	-5.78e-11	2.5967e-10	-3.7167e-10
-1.5232e-07	-9.4725e-11	1.1087e-10	3.5567e-11
-1.5192e-07	-2e-11	-1.526e-10	3.51e-10
-1.5152e-07	-7.2587e-11	-3.59e-10	9.1367e-11
-1.5112e-07	-4.675e-11	-4.03e-10	4.3167e-11
-1.5072e-07	-1.075e-11	-8.5933e-11	1.335e-10
-1.5032e-07	4.59e-12	-1.0427e-10	5.2867e-11
-1.4992e-07	-5.1925e-11	-3.1667e-10	-6.8377e-11
-1.4952e-07	-1.0443e-10	-1.34e-10	-6.2503e-11
-1.4912e-07	-5.09e-11	1.9456e-10	-7.0333e-11
-1.4872e-07	-1.9425e-11	2.5533e-10	-1.856e-10
-1.4832e-07	4.925e-12	6.7e-11	-1.936e-10
-1.4792e-07	1.944e-10	-5.209e-12	-8.3833e-11
-1.4752e-07	2.065e-10	-1.78e-10	-4.92e-11
-1.4712e-07	3.6375e-11	-2.3433e-10	-2.4067e-11
-1.4672e-07	-7.7725e-12	-7.4703e-11	1.22e-10
-1.4632e-07	1.3265e-10	-9.02e-11	4.2767e-10
-1.4592e-07	1.3962e-11	-8.8667e-11	2.45e-10
-1.4552e-07	-2.6725e-10	-1.78e-10	-1.5467e-10
-1.4512e-07	-3.06e-10	-3.0667e-10	-1.72e-10
-1.4472e-07	-1.2402e-10	-1.9767e-10	-3.1067e-10
-1.4432e-07	7.215e-11	-2.5e-11	-1.5683e-10
-1.4392e-07	4.3428e-11	-1.9367e-11	1.6217e-10
-1.4352e-07	-3.925e-11	-1.7997e-11	-2.6833e-10
-1.4312e-07	-4.9e-11	2e-11	-4.95e-10
-1.4272e-07	-2.725e-11	-1.4673e-10	-1.2957e-10
-1.4232e-07	7.5745e-11	-1.9637e-10	-1.9133e-10
-1.4192e-07	-7.075e-11	-2.3763e-10	-2.5667e-10
-1.4152e-07	-1.078e-10	-1.313e-10	-2.5067e-10
-1.4112e-07	-1.376e-10	-1.6247e-10	-1.2017e-10
-1.4072e-07	-2.5225e-10	-1.964e-10	1.63e-11
-1.4032e-07	-1.718e-10	-1.82e-10	-7.4e-11
-1.3992e-07	-1.1103e-10	-1.47e-10	-5.1633e-10
-1.3952e-07	1.0525e-11	-2.87e-10	-3.2433e-10
-1.3912e-07	1.3083e-10	-5.3367e-11	-5.0967e-11
-1.3872e-07	5.372e-11	-1.68e-10	1.2807e-10
-1.3832e-07	-6.4e-12	-3.55e-10	7.97e-11
-1.3792e-07	-1.6472e-10	-4.1267e-10	-1.5673e-10
-1.3752e-07	-9.725e-11	-1.2833e-10	5.0917e-11
-1.3712e-07	-1.075e-12	-1.9367e-11	3.72e-10
-1.3672e-07	4.8e-11	-1.2123e-10	1.47e-10
-1.3632e-07	1.1e-10	-9.5633e-11	-6.836e-11
-1.3592e-07	-7.9975e-12	-1.4333e-10	-4.5067e-10
-1.3552e-07	1.0455e-10	1.0963e-10	-1.3557e-10
-1.3512e-07	9.43e-11	3.6667e-10	2.8167e-10
-1.3472e-07	5.1025e-11	2.3567e-10	1.95e-10
-1.3432e-07	1.1007e-10	1.3483e-10	2.95e-10
-1.3392e-07	1.2062e-10	-5.1667e-12	1.758e-10
-1.3352e-07	7.588e-11	4.9e-12	2.7e-12
-1.3312e-07	2.6025e-10	1.0953e-10	2.01e-10
-1.3272e-07	9.3125e-11	3.87e-11	-1.0473e-10
-1.3232e-07	1.98e-11	-1.1707e-10	-3.2567e-10
-1.3192e-07	-1.775e-12	-5.9217e-11	-3.8733e-10
-1.3152e-07	-1.1229e-10	1.0516e-10	-1.76e-10
-1.3112e-07	2.1675e-11	-1.0867e-11	2.2067e-11
-1.3072e-07	-7.225e-11	-3.18e-10	4.2933e-10
-1.3032e-07	-9.1275e-12	-1.8917e-10	3.72e-10
-1.2992e-07	1.0552e-10	-2.0623e-10	2.8133e-10
-1.2952e-07	1.4745e-10	-3.28e-10	5.8367e-10
-1.2912e-07	-7.4213e-11	-2.2033e-10	1.7e-10
-1.2872e-07	-1.292e-10	4.57e-11	-1.5283e-10
-1.2832e-07	-1.0538e-10	8.26e-11	-2.9833e-11
-1.2792e-07	-1.2953e-10	-5.2e-11	4.526e-11
-1.2752e-07	-1.8132e-10	2.5933e-10	1.143e-10
-1.2712e-07	-1.4125e-10	1.2333e-10	-2.4e-11
-1.2672e-07	-9.9225e-11	1.9317e-10	-4.71e-11
-1.2632e-07	8.42e-11	3.1067e-10	2.7833e-11
-1.2592e-07	2.0675e-10	2.1567e-10	4.3733e-10
-1.2552e-07	1.7175e-10	-8.424e-11	4.66e-10
-1.2512e-07	1.0145e-10	-2.8e-10	3.7967e-10
-1.2472e-07	1.2775e-10	-1.9633e-10	1.221e-10
-1.2432e-07	6.6725e-11	-8.0333e-11	-1.39e-10
-1.2392e-07	-5.7e-12	-3.3667e-10	-1.9133e-10
-1.2352e-07	-3.2875e-11	-1.0993e-10	-3.5233e-10
-1.2312e-07	-2.8468e-10	7.57e-11	-2.8933e-10
-1.2272e-07	-2.4838e-10	-7.1333e-11	-5.9133e-10
-1.2232e-07	-1.8242e-10	8.5663e-11	-3.03e-10
-1.2192e-07	9.9e-12	1.55e-10	1.0572e-11
-1.2152e-07	3.0375e-11	-1.2577e-10	2.4733e-10
-1.2112e-07	1.619e-10	2.3147e-11	4.8733e-10
-1.2072e-07	1.4515e-10	1.082e-10	3.8533e-10
-1.2032e-07	-1.435e-11	8.3767e-11	2.8933e-10
-1.1992e-07	9.045e-11	2.5233e-10	1.0283e-10
-1.1952e-07	1.4528e-10	1.5067e-10	1.2387e-10
-1.1912e-07	6.7275e-11	8.4067e-11	-2.03e-10
-1.1872e-07	2.2725e-11	1.89e-10	2.9733e-11
-1.1832e-07	-7.77e-11	4.9033e-10	2.83e-12
-1.1792e-07	2.99e-11	4.3967e-10	2.5467e-10
-1.1752e-07	4.1885e-11	3.43e-10	3.5467e-10
-1.1712e-07	3e-11	1.2487e-10	9.7033e-11
-1.1672e-07	-2.6025e-11	-2.0833e-11	-2.68e-10
-1.1632e-07	4.6643e-11	1.7333e-11	2.7867e-11
-1.1592e-07	1.2085e-10	-1.9947e-10	-2.5067e-10
-1.1552e-07	1.0538e-10	-1.6407e-10	-6.1433e-10
-1.1512e-07	8.525e-11	9.0667e-11	-4.5267e-10
-1.1472e-07	-3.58e-11	-1.9237e-10	-3.3933e-10
-1.1432e-07	-4.5375e-11	-1.4683e-10	-2.6433e-10
-1.1392e-07	2.9475e-11	-1.086e-10	-1.6433e-10
-1.1352e-07	-1.036e-11	-3.7733e-11	-3.5667e-10
-1.1312e-07	2.5078e-11	-1.2403e-10	-3.01e-10
-1.1272e-07	1.7495e-10	-3.1667e-10	1.1453e-10
-1.1232e-07	1.2904e-10	-1.5087e-10	4.8983e-11
-1.1192e-07	7.7795e-11	-1.7953e-10	-1.2013e-10
-1.1152e-07	2.9425e-11	-4.2733e-10	-2.3767e-10
-1.1112e-07	-2.1e-12	-3.2387e-10	-7.41e-11
-1.1072e-07	2.215e-11	-1.9057e-10	8.7567e-11
-1.1032e-07	-3.6325e-11	-1.524e-10	2.4007e-11
-1.0992e-07	-1.0685e-10	-1.5807e-10	-6.0467e-11
-1.0952e-07	-5.825e-11	-2.2033e-10	-6.9533e-10
-1.0912e-07	-2.925e-11	8.4133e-11	-4.9867e-10
-1.0872e-07	-9.9725e-12	7.838e-11	1.238e-10
-1.0832e-07	-4.375e-12	4.4397e-11	1.6337e-11
-1.0792e-07	9.2475e-11	1.1533e-11	8.929e-11
-1.0752e-07	-3.3675e-11	-1.4683e-10	9.5267e-11
-1.0712e-07	-1.07e-10	-1.0583e-10	-6.7333e-12
-1.0672e-07	2.0575e-11	-1.37e-10	3.5533e-11
-1.0632e-07	-4.7822e-11	2.0317e-11	2.7e-10
-1.0592e-07	-5.7525e-11	1.7333e-10	-5.4787e-11
-1.0552e-07	-1.0331e-10	7.83e-11	4.7133e-11
-1.0512e-07	-9.17e-11	2.0993e-10	1.4888e-10
-1.0472e-07	-4.6375e-11	2.8333e-10	5.0767e-11
-1.0432e-07	-1.289e-10	2.6633e-10	2.085e-10
-1.0392e-07	-2.1225e-11	4.7767e-10	4.7167e-10
-1.0352e-07	3.1597e-11	5.848e-11	-1.07e-10
-1.0312e-07	2.1475e-11	-1.3233e-10	1.7e-10
-1.0272e-07	-3.9943e-11	-1.3833e-10	4.13e-11
-1.0232e-07	-2.175e-11	-1.823e-10	-1.104e-10
-1.0192e-07	-8.6e-12	-2.4467e-10	2.2e-10
-1.0152e-07	-8.92e-11	-2.6433e-10	6.0633e-10
-1.0112e-07	-7.5225e-11	-9.3167e-11	3.68e-10
-1.0072e-07	-2.9917e-11	-6.7573e-11	3.6033e-10
-1.0032e-07	-1.3658e-10	8.82e-11	3.45e-10
-9.992e-08	-1.6925e-10	1.1633e-10	2.95e-10
-9.952e-08	-2.3325e-11	6.5333e-11	4.5267e-10
-9.912e-08	-1.445e-11	-5.2233e-11	4.5633e-10
-9.872e-08	9.1975e-11	-8.31e-11	4.3133e-10
-9.832e-08	1.4725e-11	-1.9763e-10	4.39e-10
-9.792e-08	7.205e-11	1.361e-10	3.45e-10
-9.752e-08	9.605e-11	8.3763e-11	3.76e-10
-9.712e-08	8.968e-11	-2.2267e-11	7.415e-11
-9.672e-08	8.0825e-11	1.52e-10	-1.2009e-10
-9.632e-08	5.975e-13	4.2367e-10	-2.5867e-10
-9.592e-08	-6.213e-11	3.1467e-10	5.67e-11
-9.552e-08	-9.775e-11	2.4703e-10	-1.0167e-12
-9.512e-08	-5.5125e-11	1.223e-10	1.1037e-10
-9.472e-08	7.632e-11	-2.0767e-11	-6.0567e-11
-9.432e-08	7.5153e-11	-1.0767e-11	-1.49e-10
-9.392e-08	5.0445e-11	1.8433e-10	-3.9467e-11
-9.352e-08	1.69e-10	5.5597e-11	-7.21e-11
-9.312e-08	1.7875e-10	-9.4267e-11	-1.1063e-10
-9.272e-08	1.8025e-11	3.0233e-11	-4.5467e-10
-9.232e-08	6.96e-11	-1.0283e-10	-2.47e-10
-9.192e-08	2.8375e-11	1.6893e-10	-5.37e-10
-9.152e-08	2.525e-10	1.7438e-11	-4.01e-10
-9.112e-08	2.515e-10	-3.64e-11	-1.527e-10
-9.072e-08	1.388e-10	-4.91e-11	-2.3167e-10
-9.032e-08	1.8025e-10	-1.2707e-10	-2.1467e-10
-8.992e-08	1.8675e-10	-2.63e-10	2.49e-10
-8.952e-08	1.341e-10	-3.0267e-10	4.9867e-10
-8.912e-08	2.3377e-11	-2.4767e-10	2.47e-10
-8.872e-08	1.0699e-10	1.25e-10	1.642e-10
-8.832e-08	1.9677e-11	1.605e-11	-3.55e-11
-8.792e-08	-2.1407e-10	1.5477e-10	-2.2e-10
-8.752e-08	-9.5975e-11	3.49e-10	-1.222e-10
-8.712e-08	2.931e-11	3.6e-10	-2.0867e-10
-8.672e-08	-7.125e-11	3.6967e-10	2.26e-10
-8.632e-08	6.6225e-11	1.0813e-10	1.2987e-10
-8.592e-08	5.2e-11	3.0167e-11	-2.7e-12
-8.552e-08	-3.155e-11	-3.5067e-10	8.1767e-11
-8.512e-08	2.3777e-11	-2.9967e-10	2.47e-10
-8.472e-08	9.846e-11	-5.7567e-11	1.5467e-10
-8.432e-08	3.375e-11	-5.2033e-12	1.55e-10
-8.392e-08	8.8625e-11	-1.8367e-10	9.9133e-11
-8.352e-08	1.3625e-10	-7.5933e-11	2.68e-10
-8.312e-08	1.1275e-10	1.4067e-10	2.1067e-10
-8.272e-08	9.8775e-12	5.84e-10	3.6833e-10
-8.232e-08	-3.2075e-11	4.0133e-10	1.6047e-10
-8.192e-08	5.35e-11	1.4487e-10	-2.02e-11
-8.152e-08	2.2575e-10	-5.0333e-11	8.9467e-11
-8.112e-08	7.285e-11	-1.9067e-10	-2.0067e-10
-8.072e-08	3.6335e-11	-5.2023e-11	-2.9833e-11
-8.032e-08	-1.1775e-11	5.8567e-11	2.2967e-10
-7.992e-08	-3.4225e-11	5.2883e-11	1.97e-10
-7.952e-08	-1.395e-11	-4.2e-11	2.4133e-11
-7.912e-08	-1.2627e-10	2.3067e-11	1.1623e-10
-7.872e-08	-1.3948e-10	7.2633e-11	9.5167e-11
-7.832e-08	-5.675e-12	-8.6117e-11	4.5123e-11
-7.792e-08	-9.675e-11	-3.6483e-11	2.18e-10
-7.752e-08	-1.2783e-10	3.5267e-10	2.2e-10
-7.712e-08	-1.0438e-10	3.3333e-10	1.259e-10
-7.672e-08	-3.03e-11	3.5567e-10	-2.0261e-11
-7.632e-08	2.0525e-11	3.8663e-11	2.8667e-12
-7.592e-08	1.4025e-10	-8.1667e-11	-1.74e-10
-7.552e-08	1.3942e-10	-1.0283e-10	-6.2533e-11
-7.512e-08	9.31e-11	5.1667e-12	-2.0833e-10
-7.472e-08	1.0955e-10	1.138e-10	-8.3533e-11
-7.432e-08	1.4875e-10	1.406e-10	-1.4933e-10
-7.392e-08	-3.275e-12	1.223e-10	-3.3367e-10
-7.352e-08	-1.705e-10	-2.6367e-11	-1.0093e-10
-7.312e-08	-1.72e-10	-1.95e-10	7.2137e-11
-7.272e-08	-8.0525e-11	-4.47e-11	2.9333e-10
-7.232e-08	-1.226e-10	-1.3967e-10	1.6233e-10
-7.192e-08	-1.2245e-10	-2.9933e-10	2.78e-11
-7.152e-08	-6.225e-11	-1.0567e-10	2.3333e-10
-7.112e-08	2.49e-11	5.4443e-11	4.95e-10
-7.072e-08	9.9825e-11	2.7333e-11	3.5667e-10
-7.032e-08	1.3025e-10	9.54e-11	-5.29e-11
-6.992e-08	-7.87e-11	1.0253e-10	-3.4867e-10
-6.952e-08	1.25e-13	1.7314e-10	-4.66e-10
-6.912e-08	1.4557e-10	2.73e-11	-2.5633e-10
-6.872e-08	1.7513e-11	-1.5133e-11	-6.2467e-11
-6.832e-08	1.3493e-10	-1.1557e-10	8.1633e-11
-6.792e-08	-5.927e-11	-9.8533e-11	-1.0473e-10
-6.752e-08	-6.74e-11	1.5773e-10	-2.78e-10
-6.712e-08	3.075e-12	3.29e-10	-1.72e-10
-6.672e-08	7.5375e-11	1.531e-10	-5.8633e-11
-6.632e-08	-9.225e-12	7.5667e-12	-1.5637e-10
-6.592e-08	-1.2195e-10	-1.4967e-10	-3.6633e-10
-6.552e-08	-2.0045e-10	-3.7767e-11	-1.8e-10
-6.512e-08	-7.9625e-11	-2.1467e-10	-3.1067e-10
-6.472e-08	-1.2e-12	-5.0467e-11	-5.16e-10
-6.432e-08	1.5e-11	-5.32e-11	-3.97e-10
-6.392e-08	-3.359e-11	1.0397e-10	-4.3133e-10
-6.352e-08	-6.975e-11	1.2807e-10	2.5467e-10
-6.312e-08	-1.651e-10	1.1793e-10	7.0133e-11
-6.272e-08	-2.4325e-10	-3.6367e-11	-1.4667e-10
-6.232e-08	-1.63e-10	-1.778e-10	7.6117e-11
-6.192e-08	-4.0075e-11	-3.2233e-10	1.3747e-10
-6.152e-08	-7.415e-11	-2.0023e-10	1.3967e-10
-6.112e-08	-1.1459e-10	-5.1667e-11	-5.1e-11
-6.072e-08	2.5e-12	2.8923e-10	-4.3167e-10
-6.032e-08	1.788e-10	3.02e-10	-9.7233e-11
-5.992e-08	1.6525e-10	4.3267e-10	1.3167e-10
-5.952e-08	2.4395e-11	3.8567e-10	4.7093e-11
-5.912e-08	-7.075e-12	-1.2267e-10	1.68e-10
-5.872e-08	-1.1878e-10	-2.23e-10	6.0533e-11
-5.832e-08	1.6475e-11	-2.7967e-11	1.3e-10
-5.792e-08	1.01e-10	6.2e-12	1.413e-10
-5.752e-08	1.0145e-10	-5.06e-11	3.5607e-11
-5.712e-08	2.615e-11	1.97e-10	-1.219e-10
-5.672e-08	-7.565e-11	2.1533e-10	-4.2967e-10
-5.632e-08	-2.1913e-11	3.3867e-10	-4.2933e-10
-5.592e-08	8.55e-11	3.58e-11	-3.9433e-11
-5.552e-08	1.1547e-10	-7.3033e-11	-7.99e-11
-5.512e-08	2.695e-10	8.9e-12	6.7e-12
-5.472e-08	5.06e-12	-2.2333e-10	-1.431e-10
-5.432e-08	-1.1272e-10	-1.113e-10	1.8367e-10
-5.392e-08	1.5655e-10	4.4367e-11	3.95e-10
-5.352e-08	2.1368e-10	1.6627e-10	1.434e-10
-5.312e-08	-6.765e-12	-8.29e-11	-2.5067e-10
-5.272e-08	3.345e-11	1.2e-11	-1.4133e-10
-5.232e-08	6.925e-11	3.6167e-10	-8.6756e-12
-5.192e-08	1.7585e-10	1.534e-10	-2.7567e-10
-5.152e-08	1.361e-10	1.4203e-10	-2.41e-10
-5.112e-08	1.8636e-10	1.0103e-10	-2.5667e-10
-5.072e-08	1.7597e-10	7.4e-11	-3.3633e-11
-5.032e-08	1.5675e-10	-6.6167e-11	5.45e-10
-4.992e-08	8.18e-11	-1.3553e-10	4.3339e-11
-4.952e-08	-6.8485e-11	-1.4702e-10	-8.1633e-11
-4.912e-08	-9.4925e-11	-2.87e-10	3.4133e-10
-4.872e-08	-2.495e-10	-4.6367e-10	1.624e-10
-4.832e-08	-2.736e-10	-1.683e-10	-1.74e-10
-4.792e-08	-2.5988e-10	-9.0133e-11	-3.7367e-10
-4.752e-08	-2.2575e-10	-2.3733e-10	-7.2933e-10
-4.712e-08	-2.4975e-10	-7.47e-11	-5.3133e-10
-4.672e-08	-1.6115e-10	1.686e-10	-2.5867e-10
-4.632e-08	-6.9275e-11	-2.32e-10	-2.3367e-10
-4.592e-08	-4.687e-11	-5.25e-10	-2.3967e-10
-4.552e-08	-4.845e-11	-3.92e-10	-3.45e-10
-4.512e-08	1.345e-11	-3.9433e-11	-1.7033e-10
-4.472e-08	1.396e-10	4.2933e-11	9.33e-11
-4.432e-08	3.155e-10	2.71e-10	1.0463e-10
-4.392e-08	3.3157e-10	3.57e-10	2.1633e-10
-4.352e-08	1.578e-10	5e-10	-6.8227e-11
-4.312e-08	2.6175e-10	6.5267e-10	4.3333e-10
-4.272e-08	4.1925e-10	6.43e-10	5.0467e-10
-4.232e-08	3.275e-10	4.7067e-10	3.3167e-10
-4.192e-08	1.5975e-10	-5.78e-11	2.51e-10
-4.152e-08	3.56e-11	-3.0557e-10	1.164e-10
-4.112e-08	-2.105e-10	-3.0667e-10	-1.2187e-10
-4.072e-08	-2.0325e-10	-5.9267e-10	-3.5633e-10
-4.032e-08	-3.8575e-10	-7.1867e-10	-3.7167e-10
-3.992e-08	-5.405e-10	-8.2767e-10	-8.68e-10
-3.952e-08	-5.3525e-10	-9.2533e-10	-1.007e-09
-3.912e-08	-5.995e-10	-7.78e-10	-9.6533e-10
-3.872e-08	-4.62e-10	-8.63e-10	-9.86e-10
-3.832e-08	-3.55e-10	-8.02e-10	-1.1e-09
-3.792e-08	-2.4425e-10	-5.53e-10	-1.2333e-09
-3.752e-08	-8.68e-11	-3.6467e-10	-1.14e-09
-3.712e-08	1.395e-10	-2.46e-10	-6.97e-10
-3.672e-08	4.1375e-10	-2.1633e-10	-5.1967e-10
-3.632e-08	3.4625e-10	6.54e-11	-5.8333e-10
-3.592e-08	5.385e-10	-1.2017e-10	-2.22e-10
-3.552e-08	4.4325e-10	-4.7767e-11	-1.664e-10
-3.512e-08	2.7525e-10	2.5533e-10	2.97e-10
-3.472e-08	2.9925e-10	4.1367e-10	6.7767e-10
-3.432e-08	2.74e-10	3.8833e-10	3.41e-10
-3.392e-08	7.48e-11	3.1767e-10	4.0633e-10
-3.352e-08	2.795e-11	1.56e-10	8.5267e-10
-3.312e-08	1.2978e-11	-1.3407e-10	3.0267e-10
-3.272e-08	-1.6375e-10	-5.15e-10	-1.5867e-10
-3.232e-08	-2.135e-10	-7.1867e-10	-3.24e-10
-3.192e-08	-3.585e-10	-5.94e-10	-4.9867e-10
-3.152e-08	-6.7175e-10	-7.2967e-10	-8.3333e-10
-3.112e-08	-6.33e-10	-1.07e-09	-1.0933e-09
-3.072e-08	-6.02e-10	-1.0633e-09	-1.017e-09
-3.032e-08	-4.595e-10	-6.9167e-10	-1.3467e-09
-2.992e-08	-3.1625e-10	-4.1133e-10	-8.8333e-10
-2.952e-08	-1.2649e-10	-1.75e-10	-5.5633e-10
-2.912e-08	4.6675e-11	1.52e-10	-3.7e-10
-2.872e-08	2.92e-10	1.7167e-10	-1.8e-10
-2.832e-08	4.615e-10	8.2633e-11	-6.8417e-11
-2.792e-08	6.375e-10	3.5267e-10	4.74e-10
-2.752e-08	8.63e-10	3.37e-10	8.7767e-10
-2.712e-08	7.6325e-10	4.29e-10	1.2267e-09
-2.672e-08	5.7675e-10	6.7833e-10	1.0567e-09
-2.632e-08	4.339e-10	1.0377e-09	7.93e-10
-2.592e-08	3.0725e-10	1.1767e-09	6.91e-10
-2.552e-08	4.4525e-10	9.38e-10	6.7e-10
-2.512e-08	2.74e-10	6.5033e-10	5.14e-10
-2.472e-08	-1.58e-11	2.8653e-10	3.75e-11
-2.432e-08	-1.2826e-10	-1.144e-10	-2.3533e-10
-2.392e-08	-2.6825e-10	-4.2967e-10	-6.25e-11
-2.352e-08	-3.8925e-10	-7.7267e-10	-4.3333e-11
-2.312e-08	-4.72e-10	-9.28e-10	-5.5867e-10
-2.272e-08	-6.37e-10	-1.1267e-09	-6.91e-10
-2.232e-08	-6.6175e-10	-1.19e-09	-9.6267e-10
-2.192e-08	-7.4275e-10	-9.6267e-10	-1.2467e-09
-2.152e-08	-4.92e-10	-6.8733e-10	-1.33e-09
-2.112e-08	-1.3413e-10	-5.23e-10	-1.13e-09
-2.072e-08	-7.5125e-11	-3.5767e-10	-8.12e-10
-2.032e-08	1.7347e-10	-1.7233e-10	-6.4433e-11
-1.992e-08	4.3425e-10	3.0333e-10	3.5233e-10
-1.952e-08	5.265e-10	2.2533e-10	7.2933e-10
-1.912e-08	4.2475e-10	4.66e-10	5.68e-10
-1.872e-08	4.73e-10	1.0833e-09	7.93e-10
-1.832e-08	4.86e-10	8.7367e-10	6.8533e-10
-1.792e-08	4.2775e-10	4.15e-10	6.3333e-10
-1.752e-08	2.255e-10	4.56e-10	3.2767e-10
-1.712e-08	-4.42e-11	1.83e-10	1.8533e-10
-1.672e-08	-4.3625e-11	3.6e-10	9.91e-11
-1.632e-08	-6.045e-11	1.9e-10	3.9867e-10
-1.592e-08	-1.235e-10	-1.383e-10	7.7767e-11
-1.552e-08	-5.9675e-11	-3.0967e-10	-2.4733e-10
-1.512e-08	-2.38e-10	-1.61e-10	-2.9333e-10
-1.472e-08	-1.554e-10	-4.91e-10	-6.3933e-10
-1.432e-08	5.075e-12	-5.1767e-10	-5.5067e-10
-1.392e-08	-8.2397e-11	-3.3233e-10	-6.45e-10
-1.352e-08	-1.4625e-10	-2.6967e-10	-1.037e-09
-1.312e-08	-4e-12	-2.3307e-10	-8.7367e-10
-1.272e-08	-8.575e-11	-7.7e-11	-9.06e-10
-1.232e-08	1.1038e-10	3.4633e-11	-7.0633e-10
-1.192e-08	2.475e-10	2.2267e-10	-3.49e-10
-1.152e-08	4.4325e-10	3.2167e-10	5.09e-11
-1.112e-08	5.1675e-10	4.9e-10	3.6067e-10
-1.072e-08	6.135e-10	6.0033e-10	9.1133e-10
-1.032e-08	5.9525e-10	5.8367e-10	8.8733e-10
-9.9201e-09	4.8225e-10	7.1533e-10	6.7767e-10
-9.5201e-09	3.58e-10	7.11e-10	3.5467e-10
-9.1201e-09	1.1592e-10	5.1433e-10	2.7767e-10
-8.7201e-09	-2.1125e-11	3.6567e-10	1.394e-10
-8.3201e-09	-1.4225e-10	1.72e-10	-1.2603e-10
-7.9201e-09	-2.4718e-10	9.9667e-11	-2.4133e-10
-7.5201e-09	-3.0525e-10	-1.23e-10	1.2373e-10
-7.1201e-09	-3.2225e-10	-3.9e-10	2.5733e-11
-6.7201e-09	-3.71e-10	-6.3233e-10	-1.1813e-10
-6.3201e-09	-5.7075e-10	-1.2e-09	-5.0833e-10
-5.9201e-09	-6.4775e-10	-1.1667e-09	-8.3333e-10
-5.5201e-09	-5.965e-10	-8.56e-10	-4.3733e-10
-5.1201e-09	-5.01e-10	-7.3133e-10	-1.2013e-10
-4.7201e-09	-4.125e-10	-5.5567e-10	-1.6057e-10
-4.3201e-09	-1.9637e-10	-3.55e-10	-2.1633e-10
-3.9201e-09	-2.0625e-10	-1.7383e-10	-2.5981e-11
-3.5201e-09	-2.1463e-11	1.52e-10	4.6767e-10
-3.1201e-09	1.8075e-10	5.2833e-10	1.1933e-09
-2.7201e-09	2.44e-10	6.3167e-10	2.03e-09
-2.3201e-09	4.1375e-10	6.8533e-10	2.2967e-09
-1.9201e-09	5.67e-10	6.9533e-10	2.7467e-09
-1.5201e-09	4.9075e-10	8.07e-10	3.2033e-09
-1.1201e-09	5.775e-10	1.0063e-09	3.5967e-09
-7.2008e-10	5.22e-10	1.22e-09	3.7e-09
-3.2008e-10	4.26e-10	9.5167e-10	3.6333e-09
7.992e-11	4.2525e-10	9.6133e-10	4.0667e-09
4.7992e-10	4.58e-10	1.0597e-09	4.5633e-09
8.7992e-10	8.1625e-10	1.6467e-09	5.29e-09
1.2799e-09	1.031e-09	1.88e-09	5.6367e-09
1.6799e-09	6.305e-10	1.1067e-09	4.7333e-09
2.0799e-09	4.27e-10	7.1933e-10	4.99e-09
2.4799e-09	5.89e-10	1.0647e-09	5.4967e-09
2.8799e-09	2.455e-10	8.17e-10	4.9733e-09
3.2799e-09	1.1025e-10	4.7433e-10	4.6833e-09
3.6799e-09	3.715e-10	1.112e-09	5.5133e-09
4.0799e-09	3.56e-10	9.2933e-10	5.25e-09
4.4799e-09	-1.95e-12	5.2733e-10	4.9767e-09
4.8799e-09	2.6125e-10	1.0027e-09	5.48e-09
5.2799e-09	7.215e-10	1.5533e-09	6.2667e-09
5.6799e-09	6.91e-10	1.4667e-09	6.6533e-09
6.0799e-09	5.7625e-10	1.31e-09	6.86e-09
6.4799e-09	5.635e-10	1.2767e-09	7.1767e-09
6.8799e-09	7.6625e-10	1.2433e-09	7.3e-09
7.2799e-09	5.9125e-10	9.0067e-10	6.8633e-09
7.6799e-09	1.8975e-11	3.9967e-10	5.83e-09
8.0799e-09	-9.1475e-11	7.2633e-11	5.9867e-09
8.4799e-09	-1.4357e-10	5.0067e-11	6.1433e-09
8.8799e-09	-6.07e-10	-5.2633e-10	5.1167e-09
9.2799e-09	-7.545e-10	-4.8067e-10	4.99e-09
9.6799e-09	-4.685e-10	5.8733e-11	5.6467e-09
1.008e-08	-5.1875e-10	-2.54e-10	5.99e-09
1.048e-08	-3.0775e-10	-4.1e-10	6.0733e-09
1.088e-08	2.83e-10	3.02e-10	6.7233e-09
1.128e-08	4.0125e-10	5.3267e-10	6.7133e-09
1.168e-08	4.195e-10	8.13e-10	6.8433e-09
1.208e-08	5.9425e-10	8.5833e-10	6.9633e-09
1.248e-08	7.43e-10	7.9833e-10	6.88e-09
1.288e-08	8.355e-10	9.0367e-10	6.6367e-09
1.328e-08	9.4275e-10	1.18e-09	6.9933e-09
1.368e-08	1.0557e-09	1.5533e-09	7.6733e-09
1.408e-08	8.9675e-10	1.3933e-09	7.71e-09
1.448e-08	6.465e-10	1.0467e-09	7.3333e-09
1.488e-08	7.085e-10	1.35e-09	7.5567e-09
1.528e-08	8.46e-10	1.47e-09	8.29e-09
1.568e-08	7.88e-10	9.6567e-10	8.19e-09
1.608e-08	3.925e-10	6.0333e-10	7.69e-09
1.648e-08	4.3975e-10	7.9133e-10	7.66e-09
1.688e-08	6.26e-10	1.025e-09	7.8467e-09
1.728e-08	5.7225e-10	1.18e-09	7.9933e-09
1.768e-08	5.7475e-10	9.7733e-10	7.8367e-09
1.808e-08	6.81e-10	1.0783e-09	8.1533e-09
1.848e-08	8.215e-10	9.3367e-10	8.1667e-09
1.888e-08	6.79e-10	1.043e-09	8.3933e-09
1.928e-08	7.0775e-10	1.3633e-09	8.5033e-09
1.968e-08	6.485e-10	1.3e-09	7.9367e-09
2.008e-08	5.485e-10	1.0633e-09	7.8767e-09
2.048e-08	5.16e-10	1.0873e-09	7.53e-09
2.088e-08	4.0975e-10	1.2133e-09	7.28e-09
2.128e-08	5.245e-10	1.34e-09	7.6867e-09
2.168e-08	6.4725e-10	1.22e-09	8.0933e-09
2.208e-08	4.4475e-10	1.0017e-09	7.6567e-09
2.248e-08	2.1275e-10	1.0933e-09	7.2567e-09
2.288e-08	4.06e-10	1.3033e-09	7.4367e-09
2.328e-08	4.64e-10	1.17e-09	7.6867e-09
2.368e-08	2.8525e-10	9.3467e-10	7.58e-09
2.408e-08	4.8575e-10	8.2433e-10	7.77e-09
2.448e-08	3.8275e-10	7.5467e-10	8.0167e-09
2.488e-08	-1.0325e-11	3.74e-10	7.7167e-09
2.528e-08	-1.1985e-10	-4.2067e-11	7.6567e-09
2.568e-08	-9.985e-11	-2.6733e-11	7.35e-09
2.608e-08	-7.3125e-11	1.86e-10	7.0967e-09
2.648e-08	3.305e-11	3.3033e-10	6.8733e-09
2.688e-08	-1.3123e-10	5.5533e-10	7.0567e-09
2.728e-08	1.5625e-10	7.0133e-10	7.4333e-09
2.768e-08	2.9075e-10	5.3e-10	7.42e-09
2.808e-08	3.945e-10	6.2467e-10	7.6767e-09
2.848e-08	5.3225e-10	6.2733e-10	7.81e-09
2.888e-08	7.275e-10	1.04e-09	8.4367e-09
2.928e-08	8.5025e-10	1.2667e-09	8.4667e-09
2.968e-08	8.8925e-10	1.61e-09	8.6467e-09
3.008e-08	1.0427e-09	1.92e-09	8.7267e-09
3.048e-08	1.0122e-09	2.0833e-09	9.1133e-09
3.088e-08	1.125e-09	2.34e-09	9.2733e-09
3.128e-08	1.085e-09	2.3e-09	8.7267e-09
3.168e-08	1.1925e-09	1.9467e-09	8.53e-09
3.208e-08	1.13e-09	1.79e-09	9.01e-09
3.248e-08	1.25e-09	1.9333e-09	9.6133e-09
3.288e-08	1.2225e-09	1.9933e-09	9.74e-09
3.328e-08	8.455e-10	1.4367e-09	9.23e-09
3.368e-08	6.7575e-10	1.0663e-09	8.4133e-09
3.408e-08	8.1025e-10	1.4067e-09	8.3167e-09
3.448e-08	8.3e-10	1.3833e-09	8.2967e-09
3.488e-08	6.605e-10	9.5e-10	7.64e-09
3.528e-08	4.955e-10	6.1933e-10	7.54e-09
3.568e-08	4.0275e-10	6.4067e-10	7.01e-09
3.608e-08	5.0625e-10	1.0307e-09	7.3533e-09
3.648e-08	6.25e-10	1.2033e-09	8.2633e-09
3.688e-08	5.935e-10	1.1497e-09	8.3167e-09
3.728e-08	5.495e-10	9.0867e-10	8.16e-09
3.768e-08	5.0425e-10	6.9533e-10	8.2e-09
3.808e-08	5.68e-10	6.1033e-10	8.2333e-09
3.848e-08	4.8875e-10	6.5267e-10	8.1567e-09
3.888e-08	5.1175e-10	9.0967e-10	8.1033e-09
3.928e-08	4.12e-10	8.6267e-10	8.0533e-09
3.968e-08	4.735e-10	9.8767e-10	7.9767e-09
4.008e-08	3.7375e-10	9.19e-10	8.1267e-09
4.048e-08	4.7875e-10	9.8567e-10	8.1633e-09
4.088e-08	4.285e-10	9.2933e-10	8.0533e-09
4.128e-08	5.07e-10	8.6967e-10	7.8133e-09
4.168e-08	4.785e-10	8.0267e-10	7.79e-09
4.208e-08	4.185e-10	9.2733e-10	7.9067e-09
4.248e-08	4.36e-10	8.0167e-10	8.04e-09
4.288e-08	5.0575e-10	9.63e-10	7.9933e-09
4.328e-08	6.85e-10	1.0763e-09	8.06e-09
4.368e-08	7.13e-10	1.046e-09	8.0967e-09
4.408e-08	8.3925e-10	1.3267e-09	8.2267e-09
4.448e-08	8.79e-10	1.64e-09	8.4867e-09
4.488e-08	8.8425e-10	1.7233e-09	8.1433e-09
4.528e-08	7.9475e-10	1.5333e-09	8.3233e-09
4.568e-08	8.5975e-10	1.54e-09	8.4867e-09
4.608e-08	9.1825e-10	1.4867e-09	8.54e-09
4.648e-08	7.505e-10	1.35e-09	8.6667e-09
4.688e-08	7.0325e-10	1.3067e-09	8.3033e-09
4.728e-08	7.1775e-10	1.3667e-09	8.1967e-09
4.768e-08	6.8325e-10	1.3633e-09	8.4067e-09
4.808e-08	6.2825e-10	1.1267e-09	8.19e-09
4.848e-08	4.4725e-10	1.15e-09	7.88e-09
4.888e-08	4.3225e-10	1.1227e-09	7.8633e-09
4.928e-08	4.94e-10	1.34e-09	7.9467e-09
4.968e-08	7.085e-10	1.1733e-09	8.0433e-09
5.008e-08	7.555e-10	1.0567e-09	8.0467e-09
5.048e-08	8.76e-10	8.96e-10	8.1233e-09
5.088e-08	6.7425e-10	8.1033e-10	7.8167e-09
5.128e-08	5.66e-10	9.73e-10	7.8167e-09
5.168e-08	6.53e-10	1.06e-09	7.7233e-09
5.208e-08	5.6675e-10	1.33e-09	8e-09
5.248e-08	5.3575e-10	1.2733e-09	7.96e-09
5.288e-08	5.9e-10	1.3933e-09	7.9833e-09
5.328e-08	3.46e-10	1.4633e-09	7.88e-09
5.368e-08	5.65e-10	1.33e-09	7.7133e-09
5.408e-08	6.68e-10	1.151e-09	7.7667e-09
5.448e-08	7.67e-10	1.0257e-09	7.81e-09
5.488e-08	7.905e-10	1.0673e-09	7.8833e-09
5.528e-08	7.6975e-10	1.089e-09	8.2167e-09
5.568e-08	7.5675e-10	9.55e-10	8.2467e-09
5.608e-08	7.135e-10	1.027e-09	8.1533e-09
5.648e-08	5.8575e-10	1.11e-09	8.2267e-09
5.688e-08	4.723e-10	1.0273e-09	8.0067e-09
5.728e-08	3.9975e-10	8.7667e-10	7.7833e-09
5.768e-08	4.14e-10	8.7933e-10	7.5733e-09
5.808e-08	4.75e-10	1.0333e-09	7.1567e-09
5.848e-08	3.42e-10	1.1383e-09	7.4033e-09
5.888e-08	3.6925e-10	1.1333e-09	7.78e-09
5.928e-08	4.7325e-10	9.8633e-10	7.8933e-09
5.968e-08	5.895e-10	6.3867e-10	7.7367e-09
6.008e-08	5.69e-10	7.76e-10	7.72e-09
6.048e-08	4.4575e-10	1.2267e-09	7.85e-09
6.088e-08	6.4925e-10	1.3767e-09	8.19e-09
6.128e-08	6.4125e-10	1.3833e-09	8.0167e-09
6.168e-08	6.7825e-10	1.42e-09	8.0333e-09
6.208e-08	5.725e-10	1.33e-09	7.8167e-09
6.248e-08	5.745e-10	1.2367e-09	8.2467e-09
6.288e-08	6.5325e-10	1.1933e-09	8.59e-09
6.328e-08	6.1525e-10	1.0397e-09	8.0267e-09
6.368e-08	5.5375e-10	1.0683e-09	7.8533e-09
6.408e-08	5.6175e-10	9.9933e-10	7.8133e-09
6.448e-08	4.385e-10	1.137e-09	7.8333e-09
6.488e-08	4.9825e-10	1.2433e-09	8.06e-09
6.528e-08	5.1575e-10	1.0547e-09	7.6433e-09
6.568e-08	4.93e-10	9.2933e-10	7.0833e-09
6.608e-08	4.6573e-10	8.5567e-10	7.1467e-09
6.648e-08	2.275e-10	9.19e-10	7.05e-09
6.688e-08	3.4175e-10	9.26e-10	7.1067e-09
6.728e-08	4.21e-10	7.65e-10	6.9367e-09
6.768e-08	3.6475e-10	6.98e-10	7.02e-09
6.808e-08	3.4075e-10	6.1767e-10	7.2233e-09
6.848e-08	2.815e-10	8.1567e-10	7.3333e-09
6.888e-08	1.2112e-10	6.0767e-10	7.28e-09
6.928e-08	9.2675e-11	4.6633e-10	6.92e-09
6.968e-08	1.1585e-10	4.56e-10	6.99e-09
7.008e-08	1.5035e-10	4.3067e-10	6.84e-09
7.048e-08	-4.95e-12	4.2367e-10	7.0267e-09
7.088e-08	2.6e-11	5e-10	6.96e-09
7.128e-08	2.0797e-10	4.6733e-10	6.8567e-09
7.168e-08	2.395e-12	5.1133e-10	7.1733e-09
7.208e-08	1.49e-10	3.6833e-10	7.34e-09
7.248e-08	4.8175e-10	3.0067e-10	7.1633e-09
7.288e-08	3.835e-10	2.961e-10	7.3733e-09
7.328e-08	4.045e-10	5.48e-10	7.2033e-09
7.368e-08	4.8275e-10	7.7167e-10	7.1033e-09
7.408e-08	5.285e-10	1.0833e-09	7.2367e-09
7.448e-08	5.9125e-10	1.0207e-09	7.1733e-09
7.488e-08	5.5375e-10	9.5333e-10	6.9833e-09
7.528e-08	3.0625e-10	9.6e-10	6.9033e-09
7.568e-08	3.7225e-10	8.1133e-10	7.1967e-09
7.608e-08	5.4375e-10	9.3133e-10	7.2667e-09
7.648e-08	5.27e-10	1.0233e-09	7.24e-09
7.688e-08	4.0875e-10	9.0167e-10	7.3433e-09
7.728e-08	3.6575e-10	6.7567e-10	7.31e-09
7.768e-08	2.52e-10	8.87e-10	7.4067e-09
7.808e-08	1.95e-10	8.6533e-10	7.3633e-09
7.848e-08	1.1547e-10	4.49e-10	6.7167e-09
7.888e-08	5.85e-11	2.3933e-10	6.6267e-09
7.928e-08	-1.1e-12	4.0233e-10	6.64e-09
7.968e-08	-1.0157e-10	4.7333e-10	6.83e-09
8.008e-08	-1.0336e-10	3.5133e-10	6.7533e-09
8.048e-08	-4.975e-12	1.1933e-10	6.93e-09
8.088e-08	-2.94e-11	3.8683e-11	6.7533e-09
8.128e-08	-4.9275e-11	-1.2837e-10	6.4833e-09
8.168e-08	-8.7275e-11	-1.3133e-10	6.4633e-09
8.208e-08	3.2005e-11	-8.7433e-11	6.3833e-09
8.248e-08	4.56e-11	5.2967e-11	5.9767e-09
8.288e-08	1.0967e-10	1.7193e-10	6.1233e-09
8.328e-08	1.716e-10	3.7267e-10	6.66e-09
8.368e-08	3.1075e-10	6.4033e-10	6.66e-09
8.408e-08	3.685e-10	7.3933e-10	6.6933e-09
8.448e-08	5e-10	9.1067e-10	6.77e-09
8.488e-08	5.36e-10	1.1767e-09	6.9533e-09
8.528e-08	6.9775e-10	1.12e-09	7.1967e-09
8.568e-08	8.1075e-10	1.095e-09	7.3867e-09
8.608e-08	7.6375e-10	1.137e-09	7.3767e-09
8.648e-08	5.5625e-10	7.9167e-10	7.2867e-09
8.688e-08	4.665e-10	9.78e-10	7.1267e-09
8.728e-08	4.5625e-10	9.2867e-10	7.1433e-09
8.768e-08	3.5675e-10	6.27e-10	6.8133e-09
8.808e-08	3.555e-10	7.42e-10	6.51e-09
8.848e-08	1.982e-10	6.2733e-10	6.1567e-09
8.888e-08	1.5632e-10	5.7933e-10	6.1733e-09
8.928e-08	1.7538e-10	4.3367e-10	6.3133e-09
8.968e-08	5.9525e-11	1.135e-10	6.26e-09
9.008e-08	6.7875e-11	-5.9033e-11	6.4033e-09
9.048e-08	-8.0695e-11	-9.86e-11	6.3267e-09
9.088e-08	-2.8675e-10	1.1433e-11	6.0267e-09
9.128e-08	-1.3573e-10	-2.6294e-10	6.28e-09
9.168e-08	-9.0975e-11	-1.5414e-10	6.3233e-09
9.208e-08	-1.4475e-10	1.8833e-11	6.0967e-09
9.248e-08	-7.3775e-11	1.7167e-10	5.9333e-09
9.288e-08	-1.2715e-11	4.82e-10	5.99e-09
9.328e-08	1.8075e-10	5.8233e-10	5.8567e-09
9.368e-08	1.1983e-10	7.2367e-10	5.8333e-09
9.408e-08	1.7352e-10	6.7267e-10	6.01e-09
9.448e-08	4.3025e-10	5.4133e-10	6.1033e-09
9.488e-08	3.825e-10	6.4767e-10	6.5167e-09
9.528e-08	4.1525e-10	7.8033e-10	6.2833e-09
9.568e-08	3.7825e-10	8.54e-10	6.15e-09
9.608e-08	3.7225e-10	6.7567e-10	5.9767e-09
9.648e-08	2.7815e-10	5.1967e-10	6.0767e-09
9.688e-08	2.2098e-10	6.5567e-10	6.3233e-09
9.728e-08	3.873e-11	6.47e-10	5.9767e-09
9.768e-08	8.51e-11	5.61e-10	5.6867e-09
9.808e-08	-2.0625e-11	7e-10	5.7033e-09
9.848e-08	-2.1825e-11	4.0933e-10	5.93e-09
9.888e-08	4.325e-11	1.7747e-10	6.0567e-09
9.928e-08	-5.7255e-11	-2.87e-10	5.8967e-09
9.968e-08	-1.9375e-10	-2.5867e-10	5.83e-09
1.0008e-07	-2.0475e-10	1.608e-11	5.62e-09
1.0048e-07	-2.3193e-10	1.2803e-10	5.7067e-09
1.0088e-07	-8.9175e-11	1.4053e-10	5.68e-09
1.0128e-07	1.4475e-11	1.1093e-10	5.5233e-09
1.0168e-07	-1.9893e-11	7.5667e-12	5.4133e-09
1.0208e-07	8.766e-11	3.303e-11	5.4167e-09
1.0248e-07	1.0397e-10	7.4667e-12	5.75e-09
1.0288e-07	1.315e-10	1.7293e-10	5.79e-09
1.0328e-07	3.8075e-10	3.12e-10	5.6867e-09
1.0368e-07	3.775e-10	2.14e-10	5.7333e-09
1.0408e-07	2.5075e-10	4.7333e-10	5.8533e-09
1.0448e-07	3.585e-10	4.21e-10	5.9333e-09
1.0488e-07	1.3135e-10	1.65e-10	5.77e-09
1.0528e-07	-9.51e-11	-6.6333e-12	5.3333e-09
1.0568e-07	1.375e-11	-8.8567e-11	5.28e-09
1.0608e-07	1.02e-11	2.6033e-11	5.5167e-09
1.0648e-07	-7.6175e-11	-3.3503e-11	5.67e-09
1.0688e-07	-1.053e-10	-3.1133e-10	5.33e-09
1.0728e-07	-8.235e-11	-6.0667e-11	4.9867e-09
1.0768e-07	-2.4725e-10	-8.1667e-12	5.2467e-09
1.0808e-07	-2.2193e-10	3.12e-11	5.5967e-09
1.0848e-07	-5.845e-11	-1.5973e-10	5.25e-09
1.0888e-07	-1.4365e-10	-1.3973e-10	4.89e-09
1.0928e-07	-5.4075e-12	5.57e-11	5.13e-09
1.0968e-07	1.1625e-12	1.335e-10	5.1467e-09
1.1008e-07	-6.56e-11	4.9167e-10	5.1767e-09
1.1048e-07	4.4475e-11	4.1667e-10	5.06e-09
1.1088e-07	9.5525e-11	2.0733e-10	5.11e-09
1.1128e-07	1.0833e-10	5.06e-10	5.39e-09
1.1168e-07	1.5802e-10	1.6887e-10	5.8533e-09
1.1208e-07	6.335e-11	-6.33e-11	5.7667e-09
1.1248e-07	8.35e-12	-1.2838e-10	5.5833e-09
1.1288e-07	8.3975e-11	-1.0157e-10	5.35e-09
1.1328e-07	1.23e-10	2e-11	5.5333e-09
1.1368e-07	3.8435e-11	2.72e-10	5.92e-09
1.1408e-07	1.18e-10	1.77e-10	5.8033e-09
1.1448e-07	-2.91e-11	1.2633e-10	5.2833e-09
1.1488e-07	-3.5475e-10	1.55e-10	4.72e-09
1.1528e-07	-1.5458e-10	2.6633e-10	4.9467e-09
1.1568e-07	2.6e-12	7.8833e-12	5.17e-09
1.1608e-07	-3.7013e-11	-3.2667e-10	5.0833e-09
1.1648e-07	5.8925e-11	-5.2767e-10	5.3667e-09
1.1688e-07	-8.2975e-11	-5.5033e-10	5.4367e-09
1.1728e-07	-1.5265e-10	-3.66e-10	5.3833e-09
1.1768e-07	-4.6625e-11	-3e-10	5.5167e-09
1.1808e-07	-5.1325e-11	-2.43e-10	5.2733e-09
1.1848e-07	2.546e-11	-2.08e-11	5.07e-09
1.1888e-07	7.375e-11	1.73e-10	5.6067e-09
1.1928e-07	-5.92e-11	6.19e-10	5.6733e-09
1.1968e-07	2.5125e-10	7.5367e-10	5.3467e-09
1.2008e-07	3.6075e-10	4.9767e-10	5.24e-09
1.2048e-07	3.8275e-10	5.1433e-10	5.3433e-09
1.2088e-07	3.7825e-10	5.8667e-10	5.4433e-09
1.2128e-07	2.5875e-10	4.7033e-10	5.8233e-09
1.2168e-07	1.339e-10	4.1667e-10	5.5867e-09
1.2208e-07	2.3925e-10	4.97e-10	5.33e-09
1.2248e-07	6.9637e-11	5.3967e-10	5.3633e-09
1.2288e-07	-3.2925e-11	4.0067e-10	5.4e-09
1.2328e-07	1.325e-10	4.42e-10	4.94e-09
1.2368e-07	-8.6725e-11	4.6767e-10	4.98e-09
1.2408e-07	-1.4573e-10	1.266e-10	4.4167e-09
1.2448e-07	-1.0492e-10	-1.1407e-10	4.82e-09
1.2488e-07	-1.5615e-10	-2.64e-11	5.1367e-09
1.2528e-07	-1.5905e-10	-2.1333e-10	4.89e-09
1.2568e-07	-8.4825e-11	-3.1967e-10	4.6267e-09
1.2608e-07	1.495e-11	-2.4333e-10	4.47e-09
1.2648e-07	-8.95e-12	8.96e-11	4.7333e-09
1.2688e-07	8.1e-11	2.2133e-10	4.9433e-09
1.2728e-07	2.4162e-10	3.4333e-10	5.1667e-09
1.2768e-07	1.5677e-10	6.32e-10	5.1367e-09
1.2808e-07	3.73e-11	4.0533e-10	4.9867e-09
1.2848e-07	2.29e-10	6.2033e-10	5.29e-09
1.2888e-07	4.5375e-10	6.0033e-10	5.4667e-09
1.2928e-07	4.94e-10	5.82e-10	5.4767e-09
1.2968e-07	5.41e-10	5.35e-10	5.8e-09
1.3008e-07	5.1575e-10	2e-10	5.68e-09
1.3048e-07	4.09e-10	4.6767e-10	5.73e-09
1.3088e-07	4.89e-10	7.0233e-10	5.8767e-09
1.3128e-07	3.2325e-10	5.34e-10	5.7167e-09
1.3168e-07	1.3468e-10	3.5967e-10	5.5167e-09
1.3208e-07	1.02e-10	4.59e-10	5.5067e-09
1.3248e-07	5.9675e-11	4.0833e-10	5.2967e-09
1.3288e-07	1.8085e-10	4.0533e-10	4.8333e-09
1.3328e-07	1.4328e-10	3.08e-10	4.83e-09
1.3368e-07	9.57e-11	6.11e-11	4.9e-09
1.3408e-07	5.5e-11	-1.2137e-10	4.9e-09
1.3448e-07	6.3875e-11	-9.8733e-11	5.1667e-09
1.3488e-07	-3.4698e-11	-2.84e-10	5.1433e-09
1.3528e-07	-6.7475e-11	-1.4533e-10	4.89e-09
1.3568e-07	4.4e-12	-9.4833e-12	4.6667e-09
1.3608e-07	-1.515e-10	-2.12e-10	4.62e-09
1.3648e-07	-1.1248e-10	5.7033e-11	4.5133e-09
1.3688e-07	5.2375e-11	2.7933e-10	4.62e-09
1.3728e-07	2.023e-10	2.9333e-10	4.7733e-09
1.3768e-07	2.47e-10	6.0767e-10	4.84e-09
1.3808e-07	3.85e-10	7.92e-10	5.17e-09
1.3848e-07	4.97e-10	6.6967e-10	5.2433e-09
1.3888e-07	3.415e-10	6.2033e-10	5.12e-09
1.3928e-07	3.03e-10	7.3633e-10	4.8767e-09
1.3968e-07	2.7187e-10	8.9167e-10	5.1533e-09
1.4008e-07	2.1555e-10	8.5533e-10	5.45e-09
1.4048e-07	2.5075e-10	7.8167e-10	5.3733e-09
1.4088e-07	2.416e-10	7.7467e-10	5.2733e-09
1.4128e-07	1.84e-10	6.0333e-10	4.7867e-09
1.4168e-07	2.5367e-10	6.8567e-10	4.9233e-09
1.4208e-07	2.895e-10	6.7733e-10	4.98e-09
1.4248e-07	2.4175e-10	5.68e-10	4.8767e-09
1.4288e-07	3.73e-10	3.63e-10	4.7133e-09
1.4328e-07	1.0683e-10	2.2833e-10	4.8133e-09
1.4368e-07	-4.6975e-12	3.3733e-10	4.9167e-09
1.4408e-07	9.9e-11	2.5667e-10	5.02e-09
1.4448e-07	7.8625e-11	3.4167e-10	5.05e-09
1.4488e-07	1.2375e-10	5.9933e-10	5.1e-09
1.4528e-07	1.4175e-10	6.6933e-10	5.01e-09
1.4568e-07	1.1112e-10	8.0667e-10	4.71e-09
1.4608e-07	3.0975e-10	7.14e-10	4.5333e-09
1.4648e-07	3.44e-10	7.0833e-10	5.0067e-09
1.4688e-07	3.2075e-10	5.7667e-10	5.1833e-09
1.4728e-07	3.455e-10	5.8367e-10	5.0967e-09
1.4768e-07	2.76e-10	6.8967e-10	4.98e-09
1.4808e-07	2.4625e-10	4.19e-10	5.0933e-09
1.4848e-07	2.77e-10	4.69e-10	4.96e-09
1.4888e-07	3.5475e-10	3.8267e-10	4.5767e-09
1.4928e-07	3.53e-10	3.5733e-10	4.7933e-09
1.4968e-07	3.24e-10	5.2967e-10	4.7767e-09
1.5008e-07	2.8325e-10	5.9767e-10	4.68e-09
1.5048e-07	3.715e-10	5.55e-10	4.57e-09
1.5088e-07	4.35e-10	8.6367e-10	5.0833e-09
1.5128e-07	3.8425e-10	8.9367e-10	5.4933e-09
1.5168e-07	4.235e-10	6.9267e-10	5.2633e-09
1.5208e-07	4.275e-10	3.9533e-10	5.4167e-09
1.5248e-07	4.53e-10	2.1967e-10	5.1767e-09
1.5288e-07	5.795e-10	3.386e-10	5.1233e-09
1.5328e-07	5.33e-10	7.2667e-10	5.59e-09
1.5368e-07	4.635e-10	6.3033e-10	5.42e-09
1.5408e-07	4.19e-10	7.86e-10	4.9733e-09
1.5448e-07	4.79e-10	1.0567e-09	4.9467e-09
1.5488e-07	6.26e-10	1.0443e-09	5.05e-09
1.5528e-07	7.645e-10	1.0207e-09	5.1533e-09
1.5568e-07	6.2175e-10	9.2567e-10	5.2967e-09
1.5608e-07	6.4075e-10	5.35e-10	5.2533e-09
1.5648e-07	5.1475e-10	4.7033e-10	4.9833e-09
1.5688e-07	3.96e-10	5.9767e-10	5.12e-09
1.5728e-07	4.925e-10	7.2233e-10	5.3433e-09
1.5768e-07	5.5075e-10	8.34e-10	5.2867e-09
1.5808e-07	4.117e-10	7.9167e-10	5.02e-09
1.5848e-07	3.5382e-10	8.54e-10	5.0033e-09
1.5888e-07	3.0675e-10	9.3833e-10	4.97e-09
1.5928e-07	3.32e-10	6.8433e-10	4.9067e-09
1.5968e-07	2.6525e-10	6.3567e-10	4.8067e-09
1.6008e-07	1.4676e-10	5.1833e-10	4.7467e-09
1.6048e-07	2.7575e-10	3.85e-10	4.8433e-09
1.6088e-07	2.615e-10	4.1067e-10	5.2167e-09
1.6128e-07	3.2875e-10	4.4327e-10	5.0567e-09
1.6168e-07	3.4475e-10	2.2267e-10	5.0267e-09
1.6208e-07	4.165e-10	1.841e-10	5.1467e-09
1.6248e-07	4.0875e-10	3.71e-10	5.1833e-09
1.6288e-07	3.2025e-10	6.2167e-10	5.3167e-09
1.6328e-07	3.1075e-10	7.6067e-10	4.6733e-09
1.6368e-07	3.365e-10	9.4167e-10	4.92e-09
1.6408e-07	3.945e-10	1.0147e-09	5.1067e-09
1.6448e-07	4.87e-10	8.3833e-10	5.1533e-09
1.6488e-07	5.8975e-10	9.12e-10	5.43e-09
1.6528e-07	5.8875e-10	5.8933e-10	5.5733e-09
1.6568e-07	4.9175e-10	5.3533e-10	5.2767e-09
1.6608e-07	4.315e-10	9.1067e-10	5.0967e-09
1.6648e-07	4.9425e-10	1.006e-09	5.1967e-09
1.6688e-07	5.625e-10	8.87e-10	5.0633e-09
1.6728e-07	5.962e-10	9.5867e-10	4.9733e-09
1.6768e-07	5.0475e-10	9.05e-10	4.7967e-09
1.6808e-07	5.035e-10	1.014e-09	5.13e-09
1.6848e-07	4.76e-10	1.0363e-09	5.56e-09
1.6888e-07	3.375e-10	1.1733e-09	5.61e-09
1.6928e-07	4.525e-10	7.14e-10	5.44e-09
1.6968e-07	4.7e-10	4.32e-10	5.5767e-09
1.7008e-07	3.92e-10	7.79e-10	5.6133e-09
1.7048e-07	5.06e-10	9.15e-10	5.3433e-09
1.7088e-07	5.715e-10	8.3967e-10	5.2167e-09
1.7128e-07	4.62e-10	9.0567e-10	5.0133e-09
1.7168e-07	5.6025e-10	8.1733e-10	4.8e-09
1.7208e-07	5.115e-10	9.8e-10	4.9467e-09
1.7248e-07	4.905e-10	1.0827e-09	4.9533e-09
1.7288e-07	4.9225e-10	1.1233e-09	5.1333e-09
1.7328e-07	4.93e-10	9.5967e-10	5.0767e-09
1.7368e-07	6.2075e-10	1.0647e-09	4.97e-09
1.7408e-07	6.915e-10	1.0257e-09	5.2867e-09
1.7448e-07	7.185e-10	1.1003e-09	5.19e-09
1.7488e-07	7.2175e-10	1.0977e-09	5.3467e-09
1.7528e-07	6.5175e-10	1.16e-09	5.28e-09
1.7568e-07	6.9675e-10	1.0053e-09	5.2167e-09
1.7608e-07	7.475e-10	1.2267e-09	5.2533e-09
1.7648e-07	6.5025e-10	1.1467e-09	5.1733e-09
1.7688e-07	6.6425e-10	1.32e-09	5e-09
1.7728e-07	7.0575e-10	1.27e-09	5.3467e-09
1.7768e-07	7.435e-10	1.27e-09	5.5767e-09
1.7808e-07	8.12e-10	1.4533e-09	5.3767e-09
1.7848e-07	7.855e-10	1.23e-09	5.0067e-09
1.7888e-07	7.235e-10	8.68e-10	5.0433e-09
1.7928e-07	4.9025e-10	7.7e-10	5.0733e-09
1.7968e-07	5.045e-10	8.85e-10	5.3e-09
1.8008e-07	4.975e-10	8.27e-10	5.09e-09
1.8048e-07	4.56e-10	9.9633e-10	5.0533e-09
1.8088e-07	3.7775e-10	1.0567e-09	4.8367e-09
1.8128e-07	5.5425e-10	1.1633e-09	5.1067e-09
1.8168e-07	5.885e-10	1.0163e-09	5.39e-09
1.8208e-07	5.715e-10	8.92e-10	5.36e-09
1.8248e-07	6.1975e-10	9.2633e-10	5.69e-09
1.8288e-07	4.6575e-10	8.54e-10	5.7233e-09
1.8328e-07	5.725e-10	9.5233e-10	5.6467e-09
1.8368e-07	8.4625e-10	1.0467e-09	5.76e-09
1.8408e-07	9.225e-10	1.1833e-09	5.8e-09
1.8448e-07	8.5875e-10	9.67e-10	5.1333e-09
1.8488e-07	8.725e-10	1.1497e-09	5.0033e-09
1.8528e-07	8.4075e-10	1.5533e-09	5.1267e-09
1.8568e-07	9.6675e-10	1.78e-09	5.1e-09
1.8608e-07	1.12e-09	1.6867e-09	5.3167e-09
1.8648e-07	1.0737e-09	1.5267e-09	5.4e-09
1.8688e-07	9.115e-10	1.2867e-09	5.42e-09
1.8728e-07	7.4775e-10	1.2233e-09	5.7067e-09
1.8768e-07	6.6575e-10	1.1523e-09	5.2767e-09
1.8808e-07	6.5425e-10	1.1663e-09	5.1e-09
1.8848e-07	7.8225e-10	9.5833e-10	5.4167e-09
1.8888e-07	7.99e-10	1.11e-09	5.2967e-09
1.8928e-07	6.2225e-10	1.2467e-09	5.0767e-09
1.8968e-07	6.8625e-10	1.15e-09	4.9033e-09
1.9008e-07	6.8175e-10	1.1233e-09	4.7467e-09
1.9048e-07	4.275e-10	1.4467e-09	4.6733e-09
1.9088e-07	4.96e-10	1.1467e-09	5.1433e-09
1.9128e-07	5.675e-10	9.7867e-10	5.2767e-09
1.9168e-07	5.8e-10	1.0867e-09	4.95e-09
1.9208e-07	6.25e-10	8.89e-10	4.9767e-09
1.9248e-07	5.15e-10	1.016e-09	4.99e-09
1.9288e-07	5.2075e-10	1.012e-09	5.12e-09
1.9328e-07	7.4825e-10	1.0793e-09	5.12e-09
1.9368e-07	8.3575e-10	1.26e-09	5.0433e-09
1.9408e-07	6.1875e-10	1.21e-09	4.74e-09
1.9448e-07	6.33e-10	1.4733e-09	4.88e-09
1.9488e-07	7.2225e-10	1.66e-09	5.1367e-09
1.9528e-07	6.435e-10	1.3467e-09	5.1267e-09
1.9568e-07	6.735e-10	1.27e-09	5.4e-09
1.9608e-07	7.935e-10	1.26e-09	5.5933e-09
1.9648e-07	7.445e-10	1.2397e-09	5.3933e-09
1.9688e-07	8.02e-10	1.2833e-09	5.1767e-09
1.9728e-07	7.995e-10	1.2393e-09	5.2667e-09
1.9768e-07	7.4175e-10	1.1503e-09	4.8567e-09
1.9808e-07	7.7375e-10	1.3267e-09	4.81e-09
1.9848e-07	7.59e-10	1.35e-09	4.8467e-09
1.9888e-07	6.435e-10	1.2867e-09	4.96e-09
1.9928e-07	7.0275e-10	1.11e-09	4.9333e-09
1.9968e-07	6.7475e-10	1.0063e-09	4.9033e-09
2.0008e-07	6.8525e-10	9.6167e-10	4.61e-09
2.0048e-07	6.8e-10	1.0237e-09	4.9967e-09
2.0088e-07	7.775e-10	9.46e-10	5.22e-09
2.0128e-07	6.4175e-10	9.32e-10	4.8133e-09
2.0168e-07	5.6075e-10	8.5533e-10	4.79e-09
2.0208e-07	5.1225e-10	7.52e-10	4.7967e-09
2.0248e-07	6.685e-10	1.0053e-09	4.84e-09
2.0288e-07	6.13e-10	1.2033e-09	5.0267e-09
2.0328e-07	5.0575e-10	1.0523e-09	4.6967e-09
2.0368e-07	5.2675e-10	1.2367e-09	4.67e-09
2.0408e-07	6.9125e-10	1.63e-09	5.1467e-09
2.0448e-07	7.3125e-10	1.51e-09	5.0367e-09
2.0488e-07	7.7125e-10	1.4033e-09	4.9867e-09
2.0528e-07	8.0675e-10	1.3e-09	4.8033e-09
2.0568e-07	6.845e-10	1.37e-09	5.1367e-09
2.0608e-07	7.6325e-10	1.3767e-09	5.2033e-09
2.0648e-07	7.365e-10	1.2167e-09	4.94e-09
2.0688e-07	7.4175e-10	1.1767e-09	4.72e-09
2.0728e-07	7.1425e-10	1.28e-09	4.4667e-09
2.0768e-07	8.0125e-10	1.5633e-09	4.6967e-09
2.0808e-07	8.77e-10	1.53e-09	4.95e-09
2.0848e-07	8.45e-10	1.5967e-09	5.06e-09
2.0888e-07	9.485e-10	1.4233e-09	5.3367e-09
2.0928e-07	9.4725e-10	1.2167e-09	5.2233e-09
2.0968e-07	7.355e-10	1.18e-09	5.09e-09
2.1008e-07	8.4875e-10	1.3367e-09	5e-09
2.1048e-07	7.11e-10	1.3e-09	5.0633e-09
2.1088e-07	7.46e-10	1.3733e-09	4.7833e-09
2.1128e-07	6.45e-10	1.3867e-09	4.6933e-09
2.1168e-07	5.8325e-10	1.5067e-09	4.4867e-09
2.1208e-07	6.765e-10	1.35e-09	4.8167e-09
2.1248e-07	6.845e-10	1.1267e-09	4.97e-09
2.1288e-07	7.0375e-10	1.0283e-09	5.1133e-09
2.1328e-07	5.495e-10	9.72e-10	4.9267e-09
2.1368e-07	6.745e-10	8.23e-10	5.1833e-09
2.1408e-07	6.98e-10	7.2067e-10	4.9433e-09
2.1448e-07	7.4025e-10	7.7567e-10	4.62e-09
2.1488e-07	7.9875e-10	8.5567e-10	4.5433e-09
2.1528e-07	7.195e-10	8.03e-10	4.6067e-09
2.1568e-07	5.525e-10	9.5567e-10	4.58e-09
2.1608e-07	5.735e-10	1.0023e-09	4.6e-09
2.1648e-07	5.585e-10	1.0237e-09	4.18e-09
2.1688e-07	4.565e-10	1.2367e-09	4.5767e-09
2.1728e-07	5.1425e-10	1.2433e-09	4.8333e-09
2.1768e-07	6.76e-10	1.0967e-09	4.5867e-09
2.1808e-07	7.39e-10	8.03e-10	4.58e-09
2.1848e-07	6.14e-10	8.4e-10	4.25e-09
2.1888e-07	4.83e-10	1.28e-09	4.04e-09
2.1928e-07	6.1175e-10	1.2533e-09	4.5733e-09
2.1968e-07	6.1125e-10	1.1767e-09	4.4467e-09
2.2008e-07	4.935e-10	1.2067e-09	4.25e-09
2.2048e-07	4.94e-10	1.3e-09	4.15e-09
2.2088e-07	5.55e-10	1.85e-09	4.7067e-09
2.2128e-07	5.0625e-10	1.7167e-09	4.7667e-09
2.2168e-07	5.1775e-10	1.61e-09	4.67e-09
2.2208e-07	6.225e-10	1.214e-09	4.71e-09
2.2248e-07	5.6725e-10	7.21e-10	4.73e-09
2.2288e-07	4.075e-10	6.1767e-10	4.9233e-09
2.2328e-07	6.0675e-10	6.1467e-10	4.9833e-09
2.2368e-07	5.66e-10	6.98e-10	4.7167e-09
2.2408e-07	3.965e-10	7.83e-10	4.21e-09
2.2448e-07	2.72e-10	8.78e-10	4.0333e-09
2.2488e-07	2.3933e-10	9.75e-10	3.9167e-09
2.2528e-07	4.64e-10	8.7433e-10	4.1567e-09
2.2568e-07	5.5575e-10	6.8e-10	4.44e-09
2.2608e-07	4.5475e-10	3.7267e-10	4.25e-09
2.2648e-07	4.3775e-10	4.6033e-10	3.9567e-09
2.2688e-07	5.625e-10	7.73e-10	4.1567e-09
2.2728e-07	5.6225e-10	7.7867e-10	4.0367e-09
2.2768e-07	6.04e-10	5.8467e-10	4.1333e-09
2.2808e-07	5.0075e-10	5.58e-10	4.0933e-09
2.2848e-07	3.338e-10	6.9533e-10	4.06e-09
2.2888e-07	2.1532e-10	9.53e-10	4.0833e-09
2.2928e-07	3.295e-10	9.1467e-10	4.25e-09
2.2968e-07	5.025e-10	9.6767e-10	4.08e-09
2.3008e-07	5.495e-10	1.0147e-09	4.2867e-09
2.3048e-07	5.3925e-10	7.4933e-10	4.39e-09
2.3088e-07	5.76e-10	7.1367e-10	4.2033e-09
2.3128e-07	7.0575e-10	3.6167e-10	3.7833e-09
2.3168e-07	5.6125e-10	6.0333e-10	3.44e-09
2.3208e-07	5.1225e-10	8.1733e-10	3.5467e-09
2.3248e-07	3.8175e-10	7.1833e-10	3.71e-09
2.3288e-07	2.8725e-10	6.7567e-10	3.5733e-09
2.3328e-07	1.5165e-10	5.84e-10	3.4233e-09
2.3368e-07	6.47e-11	6.42e-10	3.4833e-09
2.3408e-07	7.4485e-11	7.7633e-10	3.56e-09
2.3448e-07	1.2045e-10	7.1133e-10	3.49e-09
2.3488e-07	1.7792e-10	4.2933e-10	3.1933e-09
2.3528e-07	3.285e-10	1.18e-10	3.13e-09
2.3568e-07	2.2125e-10	2.9767e-11	2.9733e-09
2.3608e-07	2.11e-10	7.5e-11	3.22e-09
2.3648e-07	1.9568e-10	1.19e-10	3.7433e-09
2.3688e-07	2.1975e-10	2.0976e-10	3.8633e-09
2.3728e-07	2.0425e-10	3.23e-10	3.5767e-09
2.3768e-07	2.7152e-10	4.3933e-10	3.4733e-09
2.3808e-07	1.8561e-10	7.48e-10	3.4533e-09
2.3848e-07	3.39e-10	9.3133e-10	3.52e-09
2.3888e-07	5.29e-10	8.42e-10	3.8867e-09
2.3928e-07	5.6925e-10	8.64e-10	3.8333e-09
2.3968e-07	3.425e-10	6.2733e-10	3.67e-09
2.4008e-07	3.655e-10	3.4433e-10	3.86e-09
2.4048e-07	4.9e-10	3.64e-10	3.6633e-09
2.4088e-07	4.3125e-10	3.9667e-10	3.6667e-09
2.4128e-07	3.82e-10	3.4433e-10	3.9767e-09
2.4168e-07	3.2995e-10	3.2733e-10	3.9367e-09
2.4208e-07	2.8832e-10	4.59e-10	3.73e-09
2.4248e-07	1.778e-10	4.9433e-10	3.4333e-09
2.4288e-07	2.65e-10	4.9833e-10	3.0267e-09
2.4328e-07	2.7725e-10	6.9233e-10	3.2267e-09
2.4368e-07	4.275e-10	8.7933e-10	3.2033e-09
2.4408e-07	3.5125e-10	5.92e-10	3.0933e-09
2.4448e-07	1.8452e-10	2.3267e-10	3.17e-09
2.4488e-07	1.843e-10	-5.2033e-11	3.32e-09
2.4528e-07	1.1038e-10	1.532e-10	3.0467e-09
2.4568e-07	-4.0025e-11	3.8667e-10	3.1233e-09
2.4608e-07	3.845e-11	3.2467e-10	3.2e-09
2.4648e-07	-4.28e-11	3.2467e-10	2.74e-09
2.4688e-07	-1.1798e-10	1.72e-10	2.4567e-09
2.4728e-07	-2.06e-11	-1.0133e-10	2.6633e-09
2.4768e-07	4.51e-11	-8.0333e-12	2.91e-09
2.4808e-07	1.0985e-10	7.96e-11	3.15e-09
2.4848e-07	2.5075e-10	9.2333e-11	3.2167e-09
2.4888e-07	-3.3475e-11	1.5893e-10	3.07e-09
2.4928e-07	-1.9768e-10	3.9533e-10	2.99e-09
2.4968e-07	-5.4475e-11	3.1767e-10	3.0067e-09
2.5008e-07	4.3775e-11	2.4367e-10	2.6033e-09
2.5048e-07	5.539e-11	1.746e-10	2.53e-09
2.5088e-07	-8.6273e-11	3.3e-10	2.7067e-09
2.5128e-07	-1.1748e-10	5.0467e-10	2.7733e-09
2.5168e-07	1.4578e-11	1.1387e-10	2.72e-09
2.5208e-07	-6.555e-11	1.196e-10	2.8367e-09
2.5248e-07	-1.143e-10	5.0044e-11	2.9933e-09
2.5288e-07	-2.3925e-10	-1.23e-11	2.98e-09
2.5328e-07	-1.3955e-10	5.8597e-11	3.41e-09
2.5368e-07	-3.8625e-11	3.2867e-11	3.3333e-09
2.5408e-07	-1.0068e-10	9.0767e-11	3.34e-09
2.5448e-07	-7.3745e-11	-1.4983e-10	3.2967e-09
2.5488e-07	-4.2525e-11	-1.878e-10	3.0367e-09
2.5528e-07	-2.25e-10	-1.9197e-10	2.9967e-09
2.5568e-07	-3.045e-10	6.3e-12	3.0333e-09
2.5608e-07	-2.0025e-10	-8.5733e-11	2.65e-09
2.5648e-07	-1.2658e-10	3.8633e-11	2.4967e-09
2.5688e-07	-5.17e-11	-2.79e-11	2.79e-09
2.5728e-07	-2.865e-11	3.0167e-11	2.8667e-09
2.5768e-07	-9.6125e-11	-2.36e-11	2.63e-09
2.5808e-07	-9.4e-11	-2.64e-10	2.46e-09
2.5848e-07	-1.0685e-10	-3.1967e-10	2.29e-09
2.5888e-07	-1.1779e-10	-2.3433e-10	2.2033e-09
2.5928e-07	-1.1547e-10	-2.5007e-10	2.2533e-09
2.5968e-07	-2.23e-10	-3.8433e-10	2.1967e-09
2.6008e-07	-3.685e-10	-3.59e-10	2.1467e-09
2.6048e-07	-2.165e-10	-6.76e-11	2.3867e-09
2.6088e-07	-3.08e-10	-5.0467e-11	2.7767e-09
2.6128e-07	-2.4325e-10	-2.1767e-10	2.5233e-09
2.6168e-07	-1.256e-10	-2.3167e-10	2.2533e-09
2.6208e-07	-2.8275e-10	-3.0967e-10	2.2467e-09
2.6248e-07	-3.5325e-10	-4.0167e-10	2.2867e-09
2.6288e-07	-2.52e-10	-3.7767e-10	2.3367e-09
2.6328e-07	-2.96e-10	-2.6867e-10	2.07e-09
2.6368e-07	-3.345e-10	-3.1533e-10	1.5133e-09
2.6408e-07	-2.4825e-10	-9.4667e-12	1.82e-09
2.6448e-07	-4.005e-10	-3.9133e-11	2.17e-09
2.6488e-07	-2.4925e-10	-1.9907e-10	2.3467e-09
2.6528e-07	-2.4375e-10	-3.3067e-10	2.46e-09
2.6568e-07	-1.1372e-10	-2.0333e-10	2.22e-09
2.6608e-07	-1.3962e-10	-3.66e-10	2.2e-09
2.6648e-07	-1.675e-10	-2.39e-10	2.4467e-09
2.6688e-07	-8.6625e-11	-2.8267e-10	2.07e-09
2.6728e-07	-9.9225e-11	-3.3067e-10	2.11e-09
2.6768e-07	-1.6155e-10	-3.2233e-10	2.1667e-09
2.6808e-07	-2.1375e-10	-1.3567e-10	2.1667e-09
2.6848e-07	-2.73e-10	-8.6033e-11	2e-09
2.6888e-07	-1.8648e-10	-2.314e-10	2.0567e-09
2.6928e-07	8.71e-11	-2.47e-10	2.0467e-09
2.6968e-07	-1.2665e-10	-5.04e-11	2.4733e-09
2.7008e-07	-1.8125e-10	-1.1717e-10	2.8067e-09
2.7048e-07	-1.2777e-10	-1.5933e-10	2.6433e-09
2.7088e-07	-1.283e-10	-3.1967e-10	2.2867e-09
2.7128e-07	-6.625e-11	-1.6367e-10	2.0833e-09
2.7168e-07	-1.5095e-10	4.8567e-11	1.92e-09
2.7208e-07	-1.3118e-10	-1.3533e-10	1.9367e-09
2.7248e-07	-1.4975e-10	-8.0267e-11	1.8767e-09
2.7288e-07	-2.0805e-10	9.6833e-11	1.69e-09
2.7328e-07	-2.71e-10	-9.87e-11	1.5567e-09
2.7368e-07	-3.125e-10	1.378e-10	2.2233e-09
2.7408e-07	-2.4425e-10	1.5187e-10	2.34e-09
2.7448e-07	-3.03e-10	-3.2633e-10	1.9567e-09
2.7488e-07	-1.5948e-10	-3.79e-10	1.9467e-09
2.7528e-07	-7.7917e-11	-1.9933e-10	1.8667e-09
2.7568e-07	-1.431e-10	-2.8967e-10	1.6667e-09
2.7608e-07	-9.1698e-11	-1.7927e-10	1.8533e-09
2.7648e-07	-2.9e-10	-3.52e-10	1.8933e-09
2.7688e-07	-1.92e-10	-5.5167e-10	1.5433e-09
2.7728e-07	-2.7625e-10	-7.0467e-10	1.61e-09
2.7768e-07	-3.31e-10	-3.4067e-10	1.5733e-09
2.7808e-07	-3.23e-10	-2.16e-10	1.5233e-09
2.7848e-07	-2.225e-10	-5.43e-10	1.6367e-09
2.7888e-07	-1.2727e-10	-7.1867e-10	1.6367e-09
2.7928e-07	-1.1775e-10	-5.5e-10	1.8333e-09
2.7968e-07	-1.655e-10	-8.6e-10	1.9367e-09
2.8008e-07	-3.2875e-10	-7.0433e-10	1.5633e-09
2.8048e-07	-3.9425e-10	-4.3533e-10	1.5333e-09
2.8088e-07	-5.0275e-10	-4.92e-10	1.9833e-09
2.8128e-07	-4.7225e-10	-4.78e-10	2.18e-09
2.8168e-07	-4.995e-10	-3.6867e-10	2.2667e-09
2.8208e-07	-5.8175e-10	-1.1973e-10	1.9833e-09
2.8248e-07	-5.1325e-10	5.6133e-11	1.61e-09
2.8288e-07	-2.885e-10	-3.6333e-11	1.9133e-09
2.8328e-07	-1.3937e-10	-2.1067e-10	2.24e-09
2.8368e-07	-1.735e-10	-1.015e-10	2.1533e-09
2.8408e-07	-2.71e-10	-2.57e-10	2.0533e-09
2.8448e-07	-4.6e-10	-5.91e-11	1.8133e-09
2.8488e-07	-5.39e-10	1.0093e-10	1.7133e-09
2.8528e-07	-3.745e-10	-1.7233e-10	2.0133e-09
2.8568e-07	-3.03e-10	-3.7467e-10	1.9467e-09
2.8608e-07	-3.2925e-10	-2.36e-10	1.98e-09
2.8648e-07	-4.535e-10	-1.439e-10	1.8533e-09
2.8688e-07	-4.8275e-10	1.932e-10	2.1133e-09
2.8728e-07	-3.5825e-10	3.7143e-10	2.5067e-09
2.8768e-07	-3.575e-10	1.4833e-11	2.3933e-09
2.8808e-07	-2.0657e-10	-1.9467e-10	2.32e-09
2.8848e-07	-1.2855e-10	-2.9567e-10	2.4167e-09
2.8888e-07	-2.15e-10	-3.11e-10	2.3033e-09
2.8928e-07	-1.9485e-10	-1.71e-10	2.2433e-09
2.8968e-07	-1.5758e-10	1.8043e-10	2.03e-09
2.9008e-07	-2.1085e-10	-1.79e-11	1.9533e-09
2.9048e-07	-2.9675e-10	2.244e-10	2.0533e-09
2.9088e-07	-3.1625e-10	3.376e-10	1.9e-09
2.9128e-07	-2.35e-10	1.3921e-10	1.63e-09
2.9168e-07	-3.2358e-10	-2.4967e-11	1.89e-09
2.9208e-07	-2.2687e-10	-1.61e-10	1.8e-09
2.9248e-07	-1.533e-10	-3.1933e-10	1.7867e-09
2.9288e-07	-1.5245e-10	-3.18e-10	2.1533e-09
2.9328e-07	2.31e-11	-2.6133e-10	2.24e-09
2.9368e-07	-5.2675e-11	-2.5567e-10	2.3567e-09
2.9408e-07	-4.4188e-11	-3.56e-10	2.4633e-09
2.9448e-07	-1.745e-10	-2.29e-10	2.2033e-09
2.9488e-07	-2.915e-10	7.9667e-11	2.0233e-09
2.9528e-07	-1.2355e-10	2.3967e-10	1.7833e-09
2.9568e-07	2.2485e-11	2.9667e-10	1.8233e-09
2.9608e-07	-4.7475e-12	1.2217e-10	2.1133e-09
2.9648e-07	7.2185e-11	-1.2433e-10	2.35e-09
2.9688e-07	1.341e-10	-1.6767e-10	2.2833e-09
2.9728e-07	2.2857e-10	-2.0067e-10	2.4867e-09
2.9768e-07	1.076e-10	-2.3333e-10	2.5333e-09
2.9808e-07	-6.575e-12	1.2077e-10	2.4733e-09
2.9848e-07	5.135e-11	5.8433e-11	2.4767e-09
2.9888e-07	1.4368e-10	1.0953e-10	2.4333e-09
2.9928e-07	2.1635e-10	1.1933e-10	2.1267e-09
2.9968e-07	-1.3875e-11	1.447e-10	1.85e-09
3.0008e-07	-6.15e-12	3.47e-10	2.09e-09
3.0048e-07	1.1225e-10	2.9633e-10	2.36e-09
3.0088e-07	2.265e-10	2.3267e-10	2.69e-09
3.0128e-07	2.615e-10	-5.3633e-11	2.5867e-09
3.0168e-07	3.3e-10	-1.1443e-10	2.2433e-09
3.0208e-07	2.4125e-10	-8.185e-11	2.3e-09
3.0248e-07	3.0375e-10	-4.94e-11	2.5333e-09
3.0288e-07	3.1325e-10	7.8e-11	2.5367e-09
3.0328e-07	1.5303e-10	8.3933e-11	1.9867e-09
3.0368e-07	6.54e-11	5.01e-11	1.71e-09
3.0408e-07	-1.5875e-11	1.2103e-10	1.63e-09
3.0448e-07	1.4805e-10	6.9967e-11	1.87e-09
3.0488e-07	2.5433e-10	2.5667e-10	2.1867e-09
3.0528e-07	2.015e-10	1.97e-10	2.06e-09
3.0568e-07	4.2425e-10	3.1633e-10	2.0633e-09
3.0608e-07	4.05e-10	3.0167e-10	2.2967e-09
3.0648e-07	2.5655e-10	9.5433e-11	2.3867e-09
3.0688e-07	2.2925e-10	2.68e-10	2.1133e-09
3.0728e-07	2.2425e-10	4.4033e-10	2.3467e-09
3.0768e-07	1.0032e-10	6.3333e-10	2.4667e-09
3.0808e-07	-6.3925e-11	7.8967e-10	2.1933e-09
3.0848e-07	7.5575e-11	7.4433e-10	2.26e-09
3.0888e-07	1.8025e-10	7.81e-10	2.1933e-09
3.0928e-07	2.3125e-10	8.4567e-10	2.49e-09
3.0968e-07	4.03e-10	8.8833e-10	2.5133e-09
3.1008e-07	3.8675e-10	7.1533e-10	2.4833e-09
3.1048e-07	3.23e-10	4.3933e-10	2.6167e-09
3.1088e-07	3.0125e-10	3.5567e-10	2.2733e-09
3.1128e-07	3.75e-10	6.2867e-10	2.3933e-09
3.1168e-07	4.2975e-10	5.7933e-10	2.36e-09
3.1208e-07	4.24e-10	5.0467e-10	2.33e-09
3.1248e-07	4.0675e-10	4.3633e-10	2.0267e-09
3.1288e-07	2.65e-10	2.81e-10	1.9067e-09
3.1328e-07	1.9498e-10	7.35e-10	2.37e-09
3.1368e-07	3.1025e-10	7.2067e-10	2.71e-09
3.1408e-07	2.5325e-10	5e-10	2.74e-09
3.1448e-07	3.2625e-10	2.9293e-10	2.7967e-09
3.1488e-07	3.9475e-10	2.3393e-10	2.7567e-09
3.1528e-07	3.485e-10	4.86e-10	2.7333e-09
3.1568e-07	3.9125e-10	6.09e-10	2.6033e-09
3.1608e-07	2.4975e-10	5.65e-10	2.7533e-09
3.1648e-07	1.2767e-10	1.9833e-10	2.6233e-09
3.1688e-07	3.085e-10	5.3267e-10	2.61e-09
3.1728e-07	2.5175e-10	6.1867e-10	2.5667e-09
3.1768e-07	2.67e-10	4.66e-10	2.94e-09
3.1808e-07	3.9325e-10	5.14e-10	3.0833e-09
3.1848e-07	3.5125e-10	6.47e-10	2.94e-09
3.1888e-07	4.385e-10	7.9133e-10	2.9e-09
3.1928e-07	5.1775e-10	8.3967e-10	3.1433e-09
3.1968e-07	4.6e-10	7.72e-10	3.2733e-09
3.2008e-07	4.0635e-10	8.2567e-10	2.8667e-09
3.2048e-07	4.72e-10	1.014e-09	2.8167e-09
3.2088e-07	4.615e-10	1.1567e-09	2.9833e-09
3.2128e-07	5.605e-10	1.14e-09	3.06e-09
3.2168e-07	5.8175e-10	1.0847e-09	3.07e-09
3.2208e-07	5.695e-10	1.021e-09	2.6567e-09
3.2248e-07	5.8075e-10	9.94e-10	2.5867e-09
3.2288e-07	6.615e-10	7.9433e-10	2.8667e-09
3.2328e-07	6.705e-10	8.1867e-10	3.0433e-09
3.2368e-07	5.84e-10	7.6633e-10	3.22e-09
3.2408e-07	5.2e-10	7.7167e-10	3.1233e-09
3.2448e-07	5.14e-10	1.043e-09	2.9933e-09
3.2488e-07	5.3125e-10	1.0767e-09	3.1767e-09
3.2528e-07	5.6575e-10	1.0777e-09	3.0567e-09
3.2568e-07	5.5e-10	1.15e-09	2.62e-09
3.2608e-07	5.2175e-10	9.3467e-10	2.74e-09
3.2648e-07	5.4325e-10	1.0257e-09	3.05e-09
3.2688e-07	7.5225e-10	1.0037e-09	2.8567e-09
3.2728e-07	8.4025e-10	1.1667e-09	2.96e-09
3.2768e-07	1.027e-09	1.13e-09	2.7833e-09
3.2808e-07	1.002e-09	9.7533e-10	3.13e-09
3.2848e-07	8.125e-10	9.5467e-10	3.1367e-09
3.2888e-07	7.5675e-10	1.0927e-09	3.06e-09
3.2928e-07	6.875e-10	9.87e-10	2.77e-09
3.2968e-07	7.05e-10	9.8633e-10	2.71e-09
3.3008e-07	8.565e-10	1.1067e-09	2.8533e-09
3.3048e-07	7.6925e-10	1.2867e-09	3.1033e-09
3.3088e-07	7.2e-10	1.18e-09	3.0933e-09
3.3128e-07	6.1675e-10	1.08e-09	3.2533e-09
3.3168e-07	6.255e-10	1.2e-09	3.4167e-09
3.3208e-07	6.465e-10	1.2467e-09	3.4067e-09
3.3248e-07	7.495e-10	1.3333e-09	3.93e-09
3.3288e-07	8.665e-10	1.44e-09	3.8333e-09
3.3328e-07	1.0007e-09	1.1773e-09	3.54e-09
3.3368e-07	1.1335e-09	1.0647e-09	3.51e-09
3.3408e-07	1.0682e-09	1.1277e-09	3.5033e-09
3.3448e-07	9.2625e-10	1.2433e-09	3.6667e-09
3.3488e-07	8.805e-10	1.2567e-09	3.36e-09
3.3528e-07	1.0482e-09	1.37e-09	2.91e-09
3.3568e-07	9.835e-10	1.48e-09	3.2967e-09
3.3608e-07	9.71e-10	1.3067e-09	3.6167e-09
3.3648e-07	9.995e-10	1.2433e-09	3.6567e-09
3.3688e-07	1.0335e-09	1.0007e-09	3.3767e-09
3.3728e-07	9.1225e-10	9.4333e-10	3.3233e-09
3.3768e-07	9.1375e-10	1.2433e-09	3.0067e-09
3.3808e-07	9.1625e-10	1.2867e-09	3.2e-09
3.3848e-07	9.2725e-10	1.1353e-09	3.26e-09
3.3888e-07	7.7475e-10	1.002e-09	3.2867e-09
3.3928e-07	5.795e-10	9.9133e-10	3.0333e-09
3.3968e-07	7.005e-10	1.2467e-09	3.1767e-09
3.4008e-07	7.7875e-10	1.46e-09	3.3033e-09
3.4048e-07	8.2675e-10	1.33e-09	3.5e-09
3.4088e-07	1.017e-09	1.4033e-09	3.6467e-09
3.4128e-07	8.3975e-10	1.2e-09	3.6733e-09
3.4168e-07	9.4925e-10	1.19e-09	3.5067e-09
3.4208e-07	9.98e-10	1.1937e-09	3.6267e-09
3.4248e-07	8.39e-10	1.33e-09	3.3467e-09
3.4288e-07	9.3975e-10	1.32e-09	2.8033e-09
3.4328e-07	9.35e-10	1.4667e-09	2.89e-09
3.4368e-07	8.935e-10	1.4433e-09	3.07e-09
3.4408e-07	1.0235e-09	1.5433e-09	3.04e-09
3.4448e-07	1.082e-09	1.5133e-09	3.3267e-09
3.4488e-07	1.1e-09	1.58e-09	3.5333e-09
3.4528e-07	1.1925e-09	1.3e-09	3.5733e-09
3.4568e-07	1.1895e-09	1.24e-09	3.68e-09
3.4608e-07	1.1247e-09	1.1333e-09	3.4633e-09
3.4648e-07	1.139e-09	1.3067e-09	3.68e-09
3.4688e-07	1.1428e-09	1.0637e-09	3.8667e-09
3.4728e-07	1.1205e-09	1.0667e-09	3.81e-09
3.4768e-07	8.9975e-10	1.52e-09	3.44e-09
3.4808e-07	9.1775e-10	1.6867e-09	3.28e-09
3.4848e-07	9.2325e-10	1.6233e-09	2.9533e-09
3.4888e-07	8.9675e-10	1.6133e-09	3.3833e-09
3.4928e-07	7.5275e-10	1.5467e-09	3.74e-09
3.4968e-07	8.7575e-10	1.5533e-09	3.74e-09
3.5008e-07	8.745e-10	1.3067e-09	3.5167e-09
3.5048e-07	8.5825e-10	1.42e-09	3.38e-09
3.5088e-07	8.355e-10	1.63e-09	3.4467e-09
3.5128e-07	7.865e-10	1.5733e-09	3.4e-09
3.5168e-07	8.2125e-10	1.5467e-09	3.4067e-09
3.5208e-07	8.21e-10	1.5367e-09	3.37e-09
3.5248e-07	7.0425e-10	1.3367e-09	2.8967e-09
3.5288e-07	7.4225e-10	1.52e-09	3.1733e-09
3.5328e-07	9.1125e-10	1.4733e-09	3.3833e-09
3.5368e-07	8.79e-10	1.4467e-09	3.2967e-09
3.5408e-07	9.9525e-10	1.2367e-09	3.27e-09
3.5448e-07	1.0693e-09	1.4167e-09	3.4267e-09
3.5488e-07	9.585e-10	1.5167e-09	3.7767e-09
3.5528e-07	1.1025e-09	1.6833e-09	3.8367e-09
3.5568e-07	1.0135e-09	1.65e-09	3.6367e-09
3.5608e-07	7.355e-10	1.3367e-09	3.3333e-09
3.5648e-07	8.195e-10	1.4667e-09	3.1633e-09
3.5688e-07	9.285e-10	1.7133e-09	3.36e-09
3.5728e-07	9.6e-10	1.57e-09	3.5433e-09
3.5768e-07	7.575e-10	1.5367e-09	3.5533e-09
3.5808e-07	7.295e-10	1.4933e-09	3.53e-09
3.5848e-07	8.0975e-10	1.57e-09	3.5267e-09
3.5888e-07	8.3525e-10	1.5267e-09	3.5767e-09
3.5928e-07	8.8775e-10	1.35e-09	3.6533e-09
3.5968e-07	8.305e-10	1.3867e-09	3.9367e-09
3.6008e-07	8.1475e-10	1.4667e-09	3.8267e-09
3.6048e-07	8.3725e-10	1.5533e-09	3.6e-09
3.6088e-07	9.6775e-10	1.9633e-09	3.5767e-09
3.6128e-07	9.845e-10	2.0067e-09	3.3567e-09
3.6168e-07	8.27e-10	1.88e-09	3.0767e-09
3.6208e-07	9.295e-10	1.75e-09	3.0767e-09
3.6248e-07	1.0475e-09	1.5467e-09	3.64e-09
3.6288e-07	9.8225e-10	1.26e-09	3.5067e-09
3.6328e-07	1.0785e-09	1.0633e-09	3.32e-09
3.6368e-07	1.0627e-09	1.06e-09	3.3367e-09
3.6408e-07	1.072e-09	1.39e-09	3.36e-09
3.6448e-07	9.465e-10	1.3967e-09	3.3667e-09
3.6488e-07	8.5075e-10	1.2733e-09	3.3233e-09
3.6528e-07	9.6875e-10	1.4067e-09	3.0133e-09
3.6568e-07	9.36e-10	1.1633e-09	2.7367e-09
3.6608e-07	9.4375e-10	1.3933e-09	3.0267e-09
3.6648e-07	8.955e-10	1.38e-09	3.4533e-09
3.6688e-07	8.5425e-10	1.2e-09	3.53e-09
3.6728e-07	8.7725e-10	1.1733e-09	3.3967e-09
3.6768e-07	7.58e-10	1.06e-09	3.3067e-09
3.6808e-07	8.7025e-10	1.2967e-09	3.42e-09
3.6848e-07	1.0027e-09	1.3067e-09	3.3367e-09
3.6888e-07	9.9375e-10	1.1133e-09	3.3333e-09
3.6928e-07	9.04e-10	1.027e-09	2.92e-09
3.6968e-07	7.9125e-10	1.0767e-09	2.94e-09
3.7008e-07	7.38e-10	9.8267e-10	2.9233e-09
3.7048e-07	8.2e-10	8.1167e-10	2.8433e-09
3.7088e-07	6.16e-10	5.65e-10	3.02e-09
3.7128e-07	7.43e-10	4.6033e-10	3.0733e-09
3.7168e-07	7.2625e-10	4.59e-10	2.8767e-09
3.7208e-07	6.01e-10	7.29e-10	3.1633e-09
3.7248e-07	6.8425e-10	6.4533e-10	3.1067e-09
3.7288e-07	5.51e-10	5.7067e-10	3.0433e-09
3.7328e-07	6.44e-10	7.3667e-10	3.1433e-09
3.7368e-07	5.34e-10	8.0867e-10	2.8567e-09
3.7408e-07	4.79e-10	9.1033e-10	2.9867e-09
3.7448e-07	5.2775e-10	9.53e-10	3.0167e-09
3.7488e-07	7.15e-10	8.9667e-10	2.6167e-09
3.7528e-07	6.3625e-10	9.8167e-10	2.8033e-09
3.7568e-07	7.3325e-10	9.8067e-10	3.0167e-09
3.7608e-07	7.895e-10	9.6467e-10	3.04e-09
3.7648e-07	7.7875e-10	8.61e-10	3.15e-09
3.7688e-07	6.325e-10	5.8933e-10	2.8867e-09
3.7728e-07	4.9875e-10	7.3633e-10	2.8733e-09
3.7768e-07	6.2375e-10	6.1333e-10	3.0933e-09
3.7808e-07	4.645e-10	4.93e-10	3.05e-09
3.7848e-07	4.3825e-10	8.3e-10	2.8267e-09
3.7888e-07	3.7825e-10	7.7333e-10	2.6933e-09
3.7928e-07	2.635e-10	1.02e-09	2.6133e-09
3.7968e-07	4.1975e-10	9.3633e-10	2.81e-09
3.8008e-07	4.29e-10	8.8667e-10	2.7733e-09
3.8048e-07	4.94e-10	4.9133e-10	2.69e-09
3.8088e-07	4.6275e-10	3.2743e-10	2.85e-09
3.8128e-07	4.4425e-10	7.0667e-10	2.79e-09
3.8168e-07	5.705e-10	7.1767e-10	2.7467e-09
3.8208e-07	4.095e-10	5.9767e-10	2.7167e-09
3.8248e-07	3.4125e-10	6.0333e-10	2.6033e-09
3.8288e-07	4.0125e-10	5.7067e-10	2.67e-09
3.8328e-07	3.4675e-10	7.8733e-10	2.6367e-09
3.8368e-07	3.48e-10	8.3867e-10	2.8e-09
3.8408e-07	4.185e-10	6.63e-10	2.7533e-09
3.8448e-07	4.0225e-10	8.2867e-10	2.49e-09
3.8488e-07	4.0225e-10	7.7633e-10	2.3733e-09
3.8528e-07	3.65e-10	5.0267e-10	2.6767e-09
3.8568e-07	3.075e-10	3.4433e-10	2.74e-09
3.8608e-07	1.3905e-10	3.85e-10	2.4333e-09
3.8648e-07	7.275e-11	4.6333e-10	2.57e-09
3.8688e-07	2.447e-10	2.9467e-10	2.6067e-09
3.8728e-07	1.8455e-10	4.14e-10	2.42e-09
3.8768e-07	1.925e-10	5.8267e-10	2.4e-09
3.8808e-07	8.895e-11	7.3667e-10	2.0633e-09
3.8848e-07	1.8055e-10	8.8067e-10	2.1333e-09
3.8888e-07	2.8725e-10	7.7433e-10	2.5067e-09
3.8928e-07	2.3675e-10	5.8367e-10	2.7367e-09
3.8968e-07	1.636e-10	-2.7833e-11	2.6167e-09
3.9008e-07	1.4828e-10	-2.2457e-10	2.5167e-09
3.9048e-07	1.5395e-10	7.1e-11	2.4733e-09
3.9088e-07	1.6204e-10	2.7767e-10	2.3333e-09
3.9128e-07	8.885e-11	4.01e-10	2.0733e-09
3.9168e-07	1.3578e-10	4.93e-10	2.0733e-09
3.9208e-07	5.95e-11	3.29e-10	2.0267e-09
3.9248e-07	1.59e-10	3.4867e-10	2.1333e-09
3.9288e-07	3.305e-10	4.5033e-10	2.55e-09
3.9328e-07	3.998e-10	4.2933e-10	2.61e-09
3.9368e-07	4.8725e-10	5.7933e-10	2.6033e-09
3.9408e-07	3.2245e-10	2.71e-10	2.4867e-09
3.9448e-07	2.2627e-10	2.4567e-10	2.39e-09
3.9488e-07	2.505e-10	3.43e-10	2.5233e-09
3.9528e-07	2.0788e-10	4.2233e-10	2.5533e-09
3.9568e-07	1.1105e-10	2.3e-10	2.03e-09
3.9608e-07	9.6125e-11	2.13e-10	1.9933e-09
3.9648e-07	1.0068e-10	1.8033e-10	1.89e-09
3.9688e-07	7.1575e-11	2.9067e-10	1.7067e-09
3.9728e-07	9.925e-11	2.17e-10	1.7e-09
3.9768e-07	-3.125e-11	2.4133e-10	1.5533e-09
3.9808e-07	-1.45e-10	-3.2367e-11	1.7033e-09
3.9848e-07	-2.0225e-11	-2.5133e-10	2.2733e-09
3.9888e-07	-1.0632e-10	-1.3807e-10	2.48e-09
[truncated: 18,001 more rows]

## Sheet: Figure 6b
Figure 6b
time/ s	fSm/ m2V-1s-1	time/ s	Optical Density/ mO.D.
-9.988e-07	-6.6333e-10	-3e-07	-486.88
-9.978e-07	3.7467e-10	-2.9098e-07	-518.53
-9.968e-07	5.0867e-10	-2.8197e-07	-691.29
-9.958e-07	3.7433e-10	-2.7295e-07	-1612.6
-9.948e-07	-1.6167e-11	-2.6392e-07	-17.163
-9.938e-07	-1.64e-10	-2.549e-07	281.48
-9.928e-07	1.2333e-12	-2.4587e-07	-424.72
-9.918e-07	5.8633e-10	-2.3684e-07	-14.862
-9.908e-07	3.6867e-10	-2.2781e-07	-389.85
-9.898e-07	1.295e-10	-2.1878e-07	-1260.2
-9.888e-07	1.8207e-10	-2.0975e-07	371.61
-9.878e-07	-1.2312e-10	-2.0071e-07	-923.41
-9.868e-07	3.6333e-11	-1.9167e-07	-1385.1
-9.858e-07	-2.3367e-10	-1.8263e-07	-59.454
-9.848e-07	-4.9033e-10	-1.7359e-07	493.41
-9.838e-07	-2.07e-10	-1.6454e-07	141.53
-9.828e-07	-6e-13	-1.5549e-07	-339.17
-9.818e-07	-3.4467e-10	-1.4644e-07	1140.7
-9.808e-07	1.2583e-10	-1.3739e-07	808.7
-9.798e-07	1.743e-10	-1.2834e-07	-243
-9.788e-07	-8.4633e-12	-1.1928e-07	282.17
-9.778e-07	-1.7767e-10	-1.1023e-07	554.86
-9.768e-07	-4.7433e-10	-1.0117e-07	-49.919
-9.758e-07	-2.7267e-10	-9.2105e-08	283.97
-9.748e-07	-3.02e-10	-8.3041e-08	2809.5
-9.738e-07	1.9e-10	-7.3975e-08	1749.7
-9.728e-07	2.56e-10	-6.4907e-08	4193.9
-9.718e-07	8.3083e-11	-5.5837e-08	3167.3
-9.708e-07	-8.21e-11	-4.6765e-08	6260.6
-9.698e-07	1.5067e-10	-3.7691e-08	10683
-9.688e-07	-3.1933e-10	-2.8615e-08	14139
-9.678e-07	-5.39e-10	-1.9537e-08	17104
-9.668e-07	-1.308e-10	-1.0456e-08	17068
-9.658e-07	1.7223e-10	-1.3738e-09	16600
-9.648e-07	7.0667e-10	7.7104e-09	16762
-9.638e-07	7.5e-11	1.6796e-08	18606
-9.628e-07	5.365e-11	2.5885e-08	17435
-9.618e-07	-5.6033e-10	3.4975e-08	17748
-9.608e-07	-3.6e-10	4.4068e-08	18619
-9.598e-07	-6.0133e-10	5.3162e-08	17242
-9.588e-07	-3.8933e-10	6.2259e-08	15720
-9.578e-07	-5.02e-10	7.1357e-08	16126
-9.568e-07	6.8567e-10	8.0458e-08	13833
-9.558e-07	-9.9633e-11	8.956e-08	11877
-9.548e-07	1.9933e-10	9.8665e-08	13728
-9.538e-07	-3.0767e-10	1.0777e-07	8931.4
-9.528e-07	-1.0567e-11	1.1688e-07	9399.9
-9.518e-07	-4.3367e-11	1.2599e-07	8230.5
-9.508e-07	-7.652e-11	1.351e-07	8738.6
-9.498e-07	-2.9633e-11	1.4422e-07	9117.4
-9.488e-07	5.7567e-11	1.5333e-07	7621.1
-9.478e-07	3.57e-10	1.6245e-07	8216.1
-9.468e-07	-5.88e-11	1.7157e-07	5963.7
-9.458e-07	5.57e-11	1.807e-07	6546
-9.448e-07	-1.6941e-10	1.8982e-07	6274.6
-9.438e-07	1.8813e-11	1.9895e-07	7035.9
-9.428e-07	3.1033e-10	2.0808e-07	8084.5
-9.418e-07	5.65e-10	2.1721e-07	6897.7
-9.408e-07	-1.4033e-10	2.2634e-07	6849.4
-9.398e-07	3.2e-10	2.3547e-07	6564
-9.388e-07	2.9867e-10	2.4461e-07	6157.2
-9.378e-07	2.2067e-10	2.5375e-07	4933.8
-9.368e-07	-1.6167e-10	2.6289e-07	5983.4
-9.358e-07	-3.56e-10	2.7203e-07	5446.2
-9.348e-07	2.0147e-10	2.8118e-07	6199.2
-9.338e-07	1.858e-10	2.9032e-07	4902
-9.328e-07	2.21e-10	2.9947e-07	4767.1
-9.318e-07	6.3567e-11	3.0862e-07	5772.1
-9.308e-07	5.7067e-10	3.1777e-07	4166.9
-9.298e-07	-1.0577e-10	3.2693e-07	4381.7
-9.288e-07	-5.7e-10	3.3608e-07	4828.7
-9.278e-07	-8.2267e-10	3.4524e-07	4969.3
-9.268e-07	-2.1633e-10	3.544e-07	5147.1
-9.258e-07	-3.0767e-10	3.6356e-07	5368.4
-9.248e-07	1.6843e-10	3.7273e-07	6102.8
-9.238e-07	-2.92e-10	3.8189e-07	4996.8
-9.228e-07	4.0167e-11	3.9106e-07	5040.4
-9.218e-07	-1.0563e-10	4.0023e-07	4769.6
-9.208e-07	2.19e-10	4.094e-07	5107.9
-9.198e-07	-3.1533e-10	4.1858e-07	3566
-9.188e-07	2.0933e-10	4.2775e-07	4145.9
-9.178e-07	6.5333e-11	4.3693e-07	4510.9
-9.168e-07	-9.97e-11	4.4611e-07	3799.2
-9.158e-07	-1.3853e-10	4.5529e-07	2737.3
-9.148e-07	4.93e-10	4.6448e-07	4903.9
-9.138e-07	-9.5733e-11	4.7366e-07	3490.4
-9.128e-07	1.002e-10	4.8285e-07	4357.1
-9.118e-07	-1.3067e-10	4.9204e-07	3679
-9.108e-07	-3.6367e-10	5.0123e-07	3213.6
-9.098e-07	-2.8833e-10	5.1042e-07	3905
-9.088e-07	-6.13e-10	5.1962e-07	3233.8
-9.078e-07	5.32e-10	5.2881e-07	3289.2
-9.068e-07	6.75e-11	5.3801e-07	4371.8
-9.058e-07	-1.0353e-10	5.4721e-07	3489.7
-9.048e-07	-4.5267e-11	5.5641e-07	4082.2
-9.038e-07	-5.1133e-11	5.6562e-07	4513.5
-9.028e-07	-2.5917e-10	5.7483e-07	4341.9
-9.018e-07	1.2577e-10	5.8403e-07	3835.6
-9.008e-07	-2.7767e-11	5.9324e-07	4211.8
-8.998e-07	3.59e-10	6.0246e-07	2815
-8.988e-07	-3.4667e-10	6.1167e-07	2803.3
-8.978e-07	-2.7767e-11	6.2089e-07	3636.8
-8.968e-07	-9.78e-11	6.301e-07	2630.5
-8.958e-07	-2.4733e-10	6.3932e-07	3641.5
-8.948e-07	-1.174e-10	6.4854e-07	2366.9
-8.938e-07	-1.269e-10	6.5777e-07	2377
-8.928e-07	6.0167e-10	6.6699e-07	3812.3
-8.918e-07	-3.7367e-10	6.7622e-07	3569.9
-8.908e-07	2.6167e-10	6.8545e-07	2692.7
-8.898e-07	3.7033e-10	6.9468e-07	2228.9
-8.888e-07	3.24e-10	7.0391e-07	1936.4
-8.878e-07	-4.4367e-10	7.1315e-07	2182.1
-8.868e-07	3.6333e-11	7.2239e-07	1737.1
-8.858e-07	3.1767e-10	7.3162e-07	3304
-8.848e-07	4.21e-10	7.4086e-07	3868.7
-8.838e-07	-1.2477e-10	7.5011e-07	3410.9
-8.828e-07	1.4113e-10	7.5935e-07	2875.4
-8.818e-07	2.3267e-10	7.686e-07	2371.6
-8.808e-07	-1.1127e-10	7.7784e-07	3280.4
-8.798e-07	1.9167e-10	7.8709e-07	1799.8
-8.788e-07	-3.31e-10	7.9635e-07	1495.1
-8.778e-07	-8.3667e-12	8.056e-07	2609.9
-8.768e-07	8.48e-11	8.1486e-07	2059
-8.758e-07	2.6933e-10	8.2411e-07	3555
-8.748e-07	-5.25e-10	8.3337e-07	3170
-8.738e-07	-2.5367e-10	8.4263e-07	1681.4
-8.728e-07	-9.9633e-11	8.5189e-07	2204.5
-8.718e-07	-3.5033e-10	8.6116e-07	1658.2
-8.708e-07	-6.01e-10	8.7042e-07	536.39
-8.698e-07	1.5663e-10	8.7969e-07	2485.1
-8.688e-07	3.51e-10	8.8896e-07	2494.4
-8.678e-07	4.1333e-10	8.9824e-07	1570.7
-8.668e-07	-1.85e-10	9.0751e-07	1094.1
-8.658e-07	-4.8233e-10	9.1678e-07	1625.5
-8.648e-07	4.22e-11	9.2606e-07	2604.1
-8.638e-07	5.37e-11	9.3534e-07	999.63
-8.628e-07	-2.1033e-10	9.4462e-07	1096.9
-8.618e-07	-2.98e-10	9.539e-07	1510.1
-8.608e-07	4.61e-11	9.6319e-07	1722
-8.598e-07	-6.29e-11	9.7247e-07	1558.8
-8.588e-07	7.3267e-11	9.8176e-07	1507.5
-8.578e-07	-2.35e-12	9.9105e-07	840.85
-8.568e-07	4.99e-11	1.0003e-06	1009.1
-8.558e-07	4.21e-11	1.0096e-06	1187.7
-8.548e-07	6.7527e-11	1.0189e-06	3055.4
-8.538e-07	-4.3767e-10	1.0282e-06	887.31
-8.528e-07	1.8997e-10	1.0375e-06	2273.2
-8.518e-07	-1.5033e-10	1.0468e-06	1326.7
-8.508e-07	2.0767e-11	1.0561e-06	18.418
-8.498e-07	5.5467e-11	1.0654e-06	734.08
-8.488e-07	1.5673e-10	1.0747e-06	531.81
-8.478e-07	2.7933e-10	1.0841e-06	722.72
-8.468e-07	1.744e-10	1.0934e-06	1277.2
-8.458e-07	-2.94e-10	1.1027e-06	1779.1
-8.448e-07	-4.2833e-10	1.112e-06	1846.9
-8.438e-07	-1.735e-10	1.1213e-06	623.6
-8.428e-07	1.9367e-10	1.1306e-06	781.02
-8.418e-07	7.9433e-10	1.1399e-06	-357.18
-8.408e-07	-1.21e-10	1.1493e-06	496.84
-8.398e-07	3.53e-10	1.1586e-06	1472.8
-8.388e-07	-1.4833e-10	1.1679e-06	1709.2
-8.378e-07	4.87e-10	1.1772e-06	874.82
-8.368e-07	-2.22e-10	1.1866e-06	2389.1
-8.358e-07	-3.19e-10	1.1959e-06	1060.3
-8.348e-07	-3.66e-10	1.2052e-06	2053.5
-8.338e-07	3.1223e-10	1.2146e-06	1435.8
-8.328e-07	1.199e-10	1.2239e-06	1798.5
-8.318e-07	-1.134e-10	1.2332e-06	2520.1
-8.308e-07	-5.1567e-10	1.2426e-06	2128.5
-8.298e-07	2.0333e-10	1.2519e-06	741.07
-8.288e-07	2.8333e-10	1.2612e-06	1542.9
-8.278e-07	-2.3367e-10	1.2706e-06	1253
-8.268e-07	3.04e-11	1.2799e-06	2394.4
-8.258e-07	-7.39e-10	1.2893e-06	2080.1
-8.248e-07	-4.5e-12	1.2986e-06	791.66
-8.238e-07	-4.32e-10	1.308e-06	2055.9
-8.228e-07	3.24e-10	1.3173e-06	1770.2
-8.218e-07	-3.4267e-10	1.3267e-06	2066.1
-8.208e-07	2.4033e-10	1.336e-06	1789.8
-8.198e-07	-2.2417e-10	1.3454e-06	1683.2
-8.188e-07	-2.3567e-10	1.3548e-06	2009.8
-8.178e-07	-8.6167e-11	1.3641e-06	1325.5
-8.168e-07	-1.3833e-10	1.3735e-06	1853.6
-8.158e-07	1.1423e-10	1.3828e-06	2789.8
-8.148e-07	3.6233e-11	1.3922e-06	1000.3
-8.138e-07	-4.53e-11	1.4016e-06	2186.1
-8.128e-07	-1.075e-10	1.4109e-06	2423
-8.118e-07	3.4333e-10	1.4203e-06	1493.1
-8.108e-07	9.0467e-12	1.4297e-06	1229.1
-8.098e-07	1.0813e-10	1.4391e-06	785.65
-8.088e-07	-5e-10	1.4484e-06	973.95
-8.078e-07	4.6133e-11	1.4578e-06	1437
-8.068e-07	-3.7533e-11	1.4672e-06	2008.3
-8.058e-07	3.3533e-10	1.4766e-06	1429.8
-8.048e-07	4.1367e-10	1.486e-06	346.78
-8.038e-07	-2.6267e-10	1.4953e-06	1625.9
-8.028e-07	3.29e-12	1.5047e-06	1346.6
-8.018e-07	2.8333e-10	1.5141e-06	1689.8
-8.008e-07	-1.8933e-10	1.5235e-06	949.48
-7.998e-07	-1.3473e-10	1.5329e-06	1754.6
-7.988e-07	1.2373e-10	1.5423e-06	1443.8
-7.978e-07	5.3567e-10	1.5517e-06	1593.4
-7.968e-07	1.4107e-10	1.5611e-06	942.83
-7.958e-07	-9.1833e-11	1.5705e-06	1247.2
-7.948e-07	2.0917e-11	1.5799e-06	909.55
-7.938e-07	1.2363e-10	1.5893e-06	1103.3
-7.928e-07	2.2267e-10	1.5987e-06	832.99
-7.918e-07	-1.1907e-10	1.6081e-06	1071
-7.908e-07	2.6167e-10	1.6175e-06	551.2
-7.898e-07	3.2767e-10	1.6269e-06	245.5
-7.888e-07	6.9133e-10	1.6363e-06	2285.7
-7.878e-07	2.2267e-10	1.6457e-06	1487.6
-7.868e-07	3.16e-10	1.6551e-06	2075.8
-7.858e-07	-1.91e-10	1.6646e-06	2088.1
-7.848e-07	1.47e-10	1.674e-06	2121.6
-7.838e-07	-2.8633e-10	1.6834e-06	2947.2
-7.828e-07	1.3947e-10	1.6928e-06	2564.5
-7.818e-07	-1.0733e-10	1.7022e-06	942.91
-7.808e-07	-2.4167e-10	1.7117e-06	1766.2
-7.798e-07	7.8933e-11	1.7211e-06	1340.3
-7.788e-07	-8.43e-11	1.7305e-06	1712.5
-7.778e-07	2.459e-11	1.7399e-06	1060.4
-7.768e-07	-2.9967e-10	1.7494e-06	1600.6
-7.758e-07	-8.8067e-11	1.7588e-06	1353.7
-7.748e-07	-1.873e-10	1.7682e-06	2370.1
-7.738e-07	-1.4267e-10	1.7777e-06	1444.3
-7.728e-07	1.0433e-10	1.7871e-06	1163
-7.718e-07	3.7033e-10	1.7965e-06	913.82
-7.708e-07	3.0833e-10	1.806e-06	790.48
-7.698e-07	1.5707e-10	1.8154e-06	1157
-7.688e-07	-3.6967e-10	1.8249e-06	145.87
-7.678e-07	3.0267e-10	1.8343e-06	915.51
-7.668e-07	1.4867e-11	1.8438e-06	430.71
-7.658e-07	1.5477e-10	1.8532e-06	1429.4
-7.648e-07	-6.0633e-11	1.8627e-06	-100.24
-7.638e-07	-1.4217e-10	1.8721e-06	620.46
-7.628e-07	7.53e-11	1.8816e-06	1157.7
-7.618e-07	-1.2083e-10	1.891e-06	942.93
-7.608e-07	4.7733e-10	1.9005e-06	2139.4
-7.598e-07	-4.1433e-10	1.9099e-06	876.96
-7.588e-07	4.3667e-10	1.9194e-06	2285.1
-7.578e-07	-3.1733e-10	1.9288e-06	1543.1
-7.568e-07	2.287e-10	1.9383e-06	646.28
-7.558e-07	-7.2533e-11	1.9478e-06	1522.8
-7.548e-07	2.4633e-11	1.9572e-06	878.99
-7.538e-07	3.59e-10	1.9667e-06	1586.4
-7.528e-07	2.2097e-10	1.9762e-06	1242.9
-7.518e-07	-2.5933e-10	1.9856e-06	1439.8
-7.508e-07	-1.4843e-10	1.9951e-06	483.49
-7.498e-07	-6.8567e-11	2.0046e-06	1289.6
-7.488e-07	8.301e-11	2.0141e-06	2143.8
-7.478e-07	-4.1433e-11	2.0235e-06	1569.1
-7.468e-07	3.0627e-10	2.033e-06	975.94
-7.458e-07	6.29e-10	2.0425e-06	2350.2
-7.448e-07	6.2933e-10	2.052e-06	4646
-7.438e-07	2.5967e-10	2.0615e-06	832.47
-7.428e-07	1.76e-10	2.0709e-06	1539.6
-7.418e-07	2.89e-10	2.0804e-06	15.371
-7.408e-07	4.56e-10	2.0899e-06	-1309.4
-7.398e-07	-3.7933e-10	2.0994e-06	2064.2
-7.388e-07	-7.4567e-11	2.1089e-06	-779.25
-7.378e-07	-1.1717e-10	2.1184e-06	-1498.7
-7.368e-07	9.8433e-11	2.1279e-06	889.73
-7.358e-07	3.8033e-10	2.1374e-06	258.47
-7.348e-07	4.6167e-11	2.1469e-06	-396.35
-7.338e-07	-6.08e-11	2.1564e-06	492.52
-7.328e-07	1.9767e-10	2.1659e-06	420.28
-7.318e-07	1.1967e-10	2.1754e-06	-707.65
-7.308e-07	-9.7467e-11	2.1849e-06	403.36
-7.298e-07	-7.16e-10	2.1944e-06	2371.4
-7.288e-07	-1.99e-10	2.2039e-06	706.96
-7.278e-07	3.61e-10	2.2134e-06	1720.5
-7.268e-07	3.1033e-10	2.2229e-06	1331.8
-7.258e-07	-1.9667e-10	2.2324e-06	962.57
-7.248e-07	3.8e-10	2.2419e-06	1067.6
-7.238e-07	3.2667e-12	2.2514e-06	1461.3
-7.228e-07	4.02e-11	2.2609e-06	-52.586
-7.218e-07	-8.6167e-11	2.2705e-06	573.89
-7.208e-07	2.8533e-10	2.28e-06	910.33
-7.198e-07	3.1433e-10	2.2895e-06	-185.25
-7.188e-07	3.6333e-11	2.299e-06	-139.68
-7.178e-07	-2.1267e-10	2.3085e-06	457.77
-7.168e-07	-1.8333e-10	2.3181e-06	938.5
-7.158e-07	-1.951e-10	2.3276e-06	547.93
-7.148e-07	-1.4433e-11	2.3371e-06	1737.9
-7.138e-07	-5.8e-10	2.3466e-06	1349.2
-7.128e-07	-3.2333e-10	2.3562e-06	1475.1
-7.118e-07	-6.6133e-10	2.3657e-06	1813.6
-7.108e-07	1.3707e-10	2.3752e-06	1372.3
-7.098e-07	6.6e-10	2.3848e-06	2128.7
-7.088e-07	-6.4667e-12	2.3943e-06	1506.3
-7.078e-07	5.59e-10	2.4039e-06	1374
-7.068e-07	1.5107e-10	2.4134e-06	461.74
-7.058e-07	4.2867e-10	2.4229e-06	1297.7
-7.048e-07	-2.63e-10	2.4325e-06	370.29
-7.038e-07	-8.0343e-11	2.442e-06	826.08
-7.028e-07	-1.444e-10	2.4516e-06	1081
-7.018e-07	1.355e-10	2.4611e-06	835.23
-7.008e-07	-8.4333e-12	2.4707e-06	9.9782
-6.998e-07	-4e-13	2.4802e-06	-37.613
-6.988e-07	4.6033e-11	2.4898e-06	-419.71
-6.978e-07	1.0833e-10	2.4993e-06	845.54
-6.968e-07	2.79e-10	2.5089e-06	1651.3
-6.958e-07	1.9557e-10	2.5184e-06	1464
-6.948e-07	4.61e-11	2.528e-06	864.6
-6.938e-07	-5.7e-10	2.5375e-06	744.29
-6.928e-07	2.9867e-10	2.5471e-06	541.25
-6.918e-07	9.6537e-11	2.5567e-06	309.44
-6.908e-07	3.3767e-10	2.5662e-06	-34.734
-6.898e-07	-1.5233e-10	2.5758e-06	-449.06
-6.888e-07	-5.69e-11	2.5853e-06	492.87
-6.878e-07	-1.094e-10	2.5949e-06	253.49
-6.868e-07	-3.9533e-10	2.6045e-06	1135
-6.858e-07	-6.8867e-10	2.6141e-06	624.32
-6.848e-07	1.704e-10	2.6236e-06	62.655
-6.838e-07	4.8133e-10	2.6332e-06	1640.5
-6.828e-07	1.98e-10	2.6428e-06	1743.3
-6.818e-07	2.62e-10	2.6523e-06	1589
-6.808e-07	-4.5933e-10	2.6619e-06	-174.84
-6.798e-07	-7.2467e-11	2.6715e-06	862.72
-6.788e-07	4.3267e-10	2.6811e-06	772.57
-6.778e-07	-1.717e-10	2.6907e-06	771.63
-6.768e-07	-6.2233e-10	2.7002e-06	1508.2
-6.758e-07	2.1707e-10	2.7098e-06	1153.4
-6.748e-07	1.678e-11	2.7194e-06	1901.7
-6.738e-07	-1.0373e-10	2.729e-06	724.56
-6.728e-07	-7.0967e-10	2.7386e-06	728.26
-6.718e-07	1.5503e-10	2.7482e-06	-112.62
-6.708e-07	-5.301e-11	2.7578e-06	-831.2
-6.698e-07	9.47e-11	2.7674e-06	296.11
-6.688e-07	6.1433e-11	2.777e-06	2066.2
-6.678e-07	-1.2683e-10	2.7866e-06	1131.6
-6.668e-07	-2.1233e-10	2.7962e-06	276.89
-6.658e-07	-1.193e-10	2.8058e-06	48.471
-6.648e-07	-2.65e-10	2.8154e-06	193.42
-6.638e-07	-2.5667e-12	2.825e-06	765.4
-6.628e-07	-8.1667e-12	2.8346e-06	1241.2
-6.618e-07	-2.4167e-10	2.8442e-06	556.18
-6.608e-07	3.3567e-10	2.8538e-06	682.37
-6.598e-07	2.58e-10	2.8634e-06	-739.83
-6.588e-07	-4.8067e-10	2.873e-06	931.32
-6.578e-07	-2.0268e-10	2.8826e-06	-276.83
-6.568e-07	-2.28e-10	2.8922e-06	1196.4
-6.558e-07	-2.1267e-10	2.9018e-06	481.99
-6.548e-07	-4.9233e-10	2.9114e-06	958.88
-6.538e-07	-4.1067e-10	2.921e-06	1435.2
-6.528e-07	5.0067e-10	2.9307e-06	509.9
-6.518e-07	3.96e-10	2.9403e-06	772.17
-6.508e-07	-2.0267e-10	2.9499e-06	995.7
-6.498e-07	-4.5333e-12	2.9595e-06	625.27
-6.488e-07	4.01e-11	2.9691e-06	1135.7
-6.478e-07	1.159e-10	2.9788e-06	-140.33
-6.468e-07	5.8033e-10	2.9884e-06	565.53
-6.458e-07	-1.2233e-11	2.998e-06	1805.5
-6.448e-07	-7.8367e-11	3.0076e-06	1598
-6.438e-07	1.1197e-10	3.0173e-06	954.34
-6.428e-07	1.3913e-10	3.0269e-06	569.67
-6.418e-07	1.469e-10	3.0365e-06	233.69
-6.408e-07	-3.4833e-10	3.0462e-06	557.84
-6.398e-07	2.2283e-10	3.0558e-06	399.28
-6.388e-07	2.21e-10	3.0654e-06	328.79
-6.378e-07	-3.9433e-11	3.0751e-06	301.68
-6.368e-07	-9.19e-11	3.0847e-06	809.67
-6.358e-07	-1.1127e-10	3.0944e-06	1036.1
-6.348e-07	9.077e-11	3.104e-06	1353.4
-6.338e-07	-1.27e-10	3.1136e-06	393
-6.328e-07	-1.096e-10	3.1233e-06	666.13
-6.318e-07	-1.8507e-10	3.1329e-06	-278.86
-6.308e-07	5.59e-10	3.1426e-06	1470.9
-6.298e-07	-4.4767e-10	3.1522e-06	456.54
-6.288e-07	-3.1867e-11	3.1619e-06	1206.8
-6.278e-07	-3.72e-10	3.1715e-06	-563.24
-6.268e-07	1.919e-10	3.1812e-06	-439.63
-6.258e-07	-2.7067e-10	3.1908e-06	1219.1
-6.248e-07	-4.7333e-11	3.2005e-06	1237.5
-6.238e-07	-1.715e-10	3.2101e-06	-9.3563
-6.228e-07	4.7767e-10	3.2198e-06	473.89
-6.218e-07	-6.2667e-11	3.2294e-06	688.1
-6.208e-07	-2.7267e-10	3.2391e-06	173.84
-6.198e-07	-1.1133e-10	3.2488e-06	863
-6.188e-07	-2.8467e-10	3.2584e-06	1329.7
-6.178e-07	4.7967e-11	3.2681e-06	1394.2
-6.168e-07	2.46e-10	3.2778e-06	543.88
-6.158e-07	3.22e-10	3.2874e-06	1358.4
-6.148e-07	6.1667e-11	3.2971e-06	-288.41
-6.138e-07	-2.2e-11	3.3068e-06	40.005
-6.128e-07	-1.5233e-10	3.3164e-06	190.38
-6.118e-07	-2.19e-11	3.3261e-06	-552.24
-6.108e-07	-2.4333e-10	3.3358e-06	64.818
-6.098e-07	2.9467e-10	3.3454e-06	851.66
-6.088e-07	3.63e-10	3.3551e-06	-258.37
-6.078e-07	1.1423e-10	3.3648e-06	319.55
-6.068e-07	3.0067e-10	3.3745e-06	494.07
-6.058e-07	4.29e-10	3.3842e-06	427.33
-6.048e-07	1.7847e-10	3.3938e-06	705.78
-6.038e-07	7.2433e-10	3.4035e-06	-687.84
-6.028e-07	3.7433e-10	3.4132e-06	221.77
-6.018e-07	-1.851e-10	3.4229e-06	852.15
-6.008e-07	1.1233e-10	3.4326e-06	1024.3
-5.998e-07	3.0433e-10	3.4423e-06	398.96
-5.988e-07	3.8033e-10	3.4519e-06	89.728
-5.978e-07	7.1467e-12	3.4616e-06	-769.18
-5.968e-07	2.4033e-10	3.4713e-06	859.06
-5.958e-07	3.6867e-10	3.481e-06	1220.8
-5.948e-07	1.298e-10	3.4907e-06	1118.5
-5.938e-07	8.4733e-11	3.5004e-06	1480.5
-5.928e-07	-2.2e-11	3.5101e-06	1156.1
-5.918e-07	-1.7333e-10	3.5198e-06	884.08
-5.908e-07	3.96e-10	3.5295e-06	1040
-5.898e-07	2.8517e-11	3.5392e-06	888.03
-5.888e-07	-1.2033e-11	3.5489e-06	2164
-5.878e-07	7.52e-11	3.5586e-06	662.62
-5.868e-07	4.4067e-10	3.5683e-06	854.24
-5.858e-07	1.298e-11	3.578e-06	125.24
-5.848e-07	9.6667e-11	3.5877e-06	10.229
-5.838e-07	-2.7467e-10	3.5974e-06	45.003
-5.828e-07	2.87e-10	3.6071e-06	644.81
-5.818e-07	5.0867e-10	3.6168e-06	3.0363
-5.808e-07	-1.249e-10	3.6265e-06	230.2
-5.798e-07	-5.8867e-11	3.6362e-06	588.23
-5.788e-07	-2.8607e-10	3.646e-06	-18.41
-5.778e-07	-3.0167e-10	3.6557e-06	781.37
-5.768e-07	-3.4633e-10	3.6654e-06	825.73
-5.758e-07	-2.0883e-10	3.6751e-06	343.45
-5.748e-07	-3.2533e-10	3.6848e-06	-216.74
-5.738e-07	3.28e-10	3.6945e-06	450.79
-5.728e-07	-2.7833e-11	3.7043e-06	414.41
-5.718e-07	4.4067e-10	3.714e-06	553.65
-5.708e-07	-2.2e-10	3.7237e-06	-586.13
-5.698e-07	2.6767e-11	3.7334e-06	481.48
-5.688e-07	4.1333e-10	3.7431e-06	321.78
-5.678e-07	-3.5267e-10	3.7529e-06	1081.9
-5.668e-07	1.7438e-10	3.7626e-06	836.5
-5.658e-07	-3.7e-10	3.7723e-06	927.07
-5.648e-07	-2.1833e-10	3.7821e-06	1013.2
-5.638e-07	-1.1333e-10	3.7918e-06	1414.8
-5.628e-07	5.57e-10	3.8015e-06	1105.5
-5.618e-07	4.02e-11	3.8113e-06	837.44
-5.608e-07	8.1733e-10	3.821e-06	-857.42
-5.598e-07	3.7633e-10	3.8307e-06	233.9
-5.588e-07	6.0967e-10	3.8405e-06	592.8
-5.578e-07	-4.7867e-10	3.8502e-06	777.92
-5.568e-07	1.7417e-10	3.8599e-06	863.34
-5.558e-07	7.9e-11	3.8697e-06	-159.95
-5.548e-07	-4.69e-10	3.8794e-06	223.32
-5.538e-07	-1.3643e-10	3.8892e-06	1162.7
-5.528e-07	7.8967e-11	3.8989e-06	427.35
-5.518e-07	6.5467e-11	3.9086e-06	-152.2
-5.508e-07	2.5767e-10	3.9184e-06	92.334
-5.498e-07	5.1633e-10	3.9281e-06	-682.67
-5.488e-07	5.0867e-10	3.9379e-06	1215.4
-5.478e-07	6.0567e-10	3.9476e-06	186.33
-5.468e-07	2.5233e-10	3.9574e-06	837.62
-5.458e-07	3.7633e-10	3.9671e-06	1432.7
-5.448e-07	-2.6487e-10	3.9769e-06	2166.7
-5.438e-07	-5e-13	3.9866e-06	-88.608
-5.428e-07	2.93e-10	3.9964e-06	704.93
-5.418e-07	-9.1933e-11	4.0062e-06	-390.52
-5.408e-07	2.3467e-10	4.0159e-06	-193.56
-5.398e-07	1.703e-10	4.0257e-06	125.34
-5.388e-07	-1.0547e-10	4.0354e-06	201.39
-5.378e-07	-9.3967e-11	4.0452e-06	107.41
-5.368e-07	-1.6e-10	4.055e-06	1160.5
-5.358e-07	-1.329e-10	4.0647e-06	2001.8
-5.348e-07	4.6967e-10	4.0745e-06	842.96
-5.338e-07	4.4067e-11	4.0842e-06	994.47
-5.328e-07	1.8033e-10	4.094e-06	796.47
-5.318e-07	-3.2533e-10	4.1038e-06	2392
-5.308e-07	1.802e-10	4.1135e-06	4070
-5.298e-07	-1.2497e-10	4.1233e-06	2486.9
-5.288e-07	-3.8167e-10	4.1331e-06	2965.1
-5.278e-07	-4.6133e-10	4.1429e-06	3267.5
-5.268e-07	-6.5167e-10	4.1526e-06	2496.4
-5.258e-07	-2.98e-10	4.1624e-06	3598.8
-5.248e-07	-1.7933e-10	4.1722e-06	3017.4
-5.238e-07	-4.5133e-10	4.182e-06	2554.3
-5.228e-07	-8.8133e-11	4.1917e-06	3741.6
-5.218e-07	-1.7377e-10	4.2015e-06	2605
-5.208e-07	2.7733e-10	4.2113e-06	2815.5
-5.198e-07	-1.2498e-10	4.2211e-06	2302.7
-5.188e-07	1.1997e-10	4.2309e-06	1975.8
-5.178e-07	-1.4027e-10	4.2406e-06	740.48
-5.168e-07	-3.1667e-11	4.2504e-06	662.14
-5.158e-07	-6.8567e-11	4.2602e-06	679.53
-5.148e-07	-3.0567e-10	4.27e-06	-295.2
-5.138e-07	-4.2433e-10	4.2798e-06	543.76
-5.128e-07	-2.67e-10	4.2896e-06	68.877
-5.118e-07	-1.015e-10	4.2994e-06	-253.09
-5.108e-07	4.3933e-11	4.3092e-06	616.68
-5.098e-07	1.8793e-10	4.3189e-06	1588.7
-5.088e-07	2.3437e-10	4.3287e-06	1196.3
-5.078e-07	6.1467e-11	4.3385e-06	-869.4
-5.068e-07	-4.3367e-11	4.3483e-06	254.29
-5.058e-07	1.7413e-10	4.3581e-06	-922.46
-5.048e-07	3.96e-10	4.3679e-06	133.01
-5.038e-07	5.2e-10	4.3777e-06	907.13
-5.028e-07	2.4443e-10	4.3875e-06	-661.01
-5.018e-07	-4.8433e-10	4.3973e-06	197.48
-5.008e-07	-2.1067e-10	4.4071e-06	-1544.1
-4.998e-07	-1.3867e-10	4.4169e-06	148.06
-4.988e-07	2.5e-10	4.4267e-06	-419.23
-4.978e-07	5.17e-11	4.4365e-06	592.11
-4.968e-07	6.4267e-10	4.4463e-06	1199.2
-4.958e-07	-1.7733e-10	4.4561e-06	1318.5
-4.948e-07	5.1233e-10	4.4659e-06	-6.7498
-4.938e-07	-3.6767e-10	4.4758e-06	-8.7526
-4.928e-07	3.2167e-10	4.4856e-06	192.22
-4.918e-07	-4.1067e-10	4.4954e-06	-275.46
-4.908e-07	4.6167e-10
-4.898e-07	4.21e-10
-4.888e-07	-4.5433e-11
-4.878e-07	1.0823e-10
-4.868e-07	-2.7633e-10
-4.858e-07	-1.2113e-10
-4.848e-07	2.5367e-10
-4.838e-07	3.3767e-10
-4.828e-07	-4.5733e-10
-4.818e-07	-8.6133e-11
-4.808e-07	1.1587e-10
-4.798e-07	5.1033e-10
-4.788e-07	-1.366e-10
-4.778e-07	4.8933e-10
-4.768e-07	-1.136e-10
-4.758e-07	6.53e-11
-4.748e-07	-4.28e-10
-4.738e-07	-3.2133e-10
-4.728e-07	-6.0733e-11
-4.718e-07	2.3233e-10
-4.708e-07	-1.0167e-11
-4.698e-07	-1.4067e-10
-4.688e-07	1.548e-10
-4.678e-07	3.8233e-10
-4.668e-07	1.297e-10
-4.658e-07	-3.4833e-10
-4.648e-07	-2.36e-10
-4.638e-07	2.4583e-11
-4.628e-07	-9.19e-11
-4.618e-07	-1.5033e-10
-4.608e-07	2.7733e-10
-4.598e-07	-4.52e-11
-4.588e-07	1.9733e-10
-4.578e-07	-1.6017e-10
-4.568e-07	-5.35e-10
-4.558e-07	-3.2533e-10
-4.548e-07	3.9367e-10
-4.538e-07	-3.7767e-10
-4.528e-07	7.1467e-12
-4.518e-07	-1.502e-10
-4.508e-07	2.6367e-10
-4.498e-07	2.6967e-10
-4.488e-07	-2.0267e-10
-4.478e-07	-5.9067e-11
-4.468e-07	-1.874e-10
-4.458e-07	2.44e-10
-4.448e-07	-3.04e-10
-4.438e-07	-3.4267e-10
-4.428e-07	-6.4967e-10
-4.418e-07	1.629e-10
-4.408e-07	5.7267e-10
-4.398e-07	1.7637e-10
-4.388e-07	-4.9267e-11
-4.378e-07	1.7037e-10
-4.368e-07	6.1503e-11
-4.358e-07	-1.678e-10
-4.348e-07	-3.0167e-10
-4.338e-07	-6.0933e-11
-4.328e-07	2.21e-10
-4.318e-07	-3.7367e-10
-4.308e-07	-4.5167e-10
-4.298e-07	-3.0967e-10
-4.288e-07	-1.074e-10
-4.278e-07	2.3233e-10
-4.268e-07	5.59e-10
-4.258e-07	-4.1833e-10
-4.248e-07	4.93e-10
-4.238e-07	-1.229e-10
-4.228e-07	-1.4847e-10
-4.218e-07	-3.1667e-11
-4.208e-07	2.56e-10
-4.198e-07	2.25e-10
-4.188e-07	3.92e-10
-4.178e-07	2.91e-10
-4.168e-07	-2.4333e-10
-4.158e-07	5.0633e-10
-4.148e-07	-2.34e-10
-4.138e-07	-6.2863e-11
-4.128e-07	-6.1867e-10
-4.118e-07	-8.4167e-11
-4.108e-07	4.29e-10
-4.098e-07	-3.62e-10
-4.088e-07	-1.3283e-10
-4.078e-07	-2.3367e-10
-4.068e-07	1.9167e-10
-4.058e-07	-1.131e-10
-4.048e-07	-1.21e-10
-4.038e-07	9.1e-12
-4.028e-07	1.1987e-10
-4.018e-07	-4.1067e-10
-4.008e-07	2.0767e-11
-3.998e-07	1.882e-11
-3.988e-07	-3.1733e-10
-3.978e-07	-1.2287e-10
-3.968e-07	-1.6767e-10
-3.958e-07	-1.503e-10
-3.948e-07	-4.5167e-10
-3.938e-07	-4.3967e-10
-3.928e-07	1.5463e-10
-3.918e-07	-1.9267e-10
-3.908e-07	2.384e-10
-3.898e-07	-1.8167e-10
-3.888e-07	6.9467e-11
-3.878e-07	-2.6333e-10
-3.868e-07	-1.6033e-10
-3.858e-07	-3.8133e-10
-3.848e-07	1.7627e-10
-3.838e-07	6.1733e-10
-3.828e-07	-9.5933e-11
-3.818e-07	-4.75e-10
-3.808e-07	-2.4367e-10
-3.798e-07	1.062e-10
-3.788e-07	-3.64e-10
-3.778e-07	-1.5213e-10
-3.768e-07	-3.1967e-10
-3.758e-07	-2.6867e-10
-3.748e-07	-3.5233e-10
-3.738e-07	2.54e-10
-3.728e-07	-1.4823e-10
-3.718e-07	5.7033e-10
-3.708e-07	3.63e-10
-3.698e-07	-1.542e-10
-3.688e-07	1.3738e-10
-3.678e-07	-2.0267e-10
-3.668e-07	3.61e-10
-3.658e-07	6.9467e-11
-3.648e-07	5.3e-10
-3.638e-07	-7.5067e-10
-3.628e-07	5.1633e-10
-3.618e-07	3.86e-10
-3.608e-07	-8.0433e-11
-3.598e-07	-4.1467e-10
-3.588e-07	-1.0937e-10
-3.578e-07	9.2767e-11
-3.568e-07	-4.9233e-11
-3.558e-07	-1.481e-10
-3.548e-07	6.1933e-10
-3.538e-07	1.9567e-10
-3.528e-07	5.3867e-11
-3.518e-07	-3.77e-11
-3.508e-07	7.3133e-11
-3.498e-07	-2.1433e-10
-3.488e-07	2.6967e-10
-3.478e-07	5.7867e-10
-3.468e-07	2.9867e-10
-3.458e-07	4.0567e-10
-3.448e-07	1.5497e-10
-3.438e-07	-1.1537e-10
-3.428e-07	-1.719e-10
-3.418e-07	6.9367e-11
-3.408e-07	-4.8633e-10
-3.398e-07	-4.903e-11
-3.388e-07	-4.4967e-10
-3.378e-07	-8.0133e-10
-3.368e-07	2.87e-10
-3.358e-07	2.054e-10
-3.348e-07	-1.1357e-10
-3.338e-07	-3.6767e-10
-3.328e-07	-4.3767e-10
-3.318e-07	-4.92e-11
-3.308e-07	-2.3767e-10
-3.298e-07	-2.5533e-10
-3.288e-07	5.28e-10
-3.278e-07	-2.92e-10
-3.268e-07	2.8367e-11
-3.258e-07	-4.59e-10
-3.248e-07	-2.6667e-10
-3.238e-07	-1.5023e-10
-3.228e-07	1.141e-10
-3.218e-07	-6.05e-10
-3.208e-07	2.4817e-10
-3.198e-07	-5.2133e-10
-3.188e-07	1.3733e-10
-3.178e-07	-2.0867e-10
-3.168e-07	-2.5533e-10
-3.158e-07	-2.1033e-10
-3.148e-07	-1.4807e-10
-3.138e-07	1.84e-10
-3.128e-07	-2.9667e-11
-3.118e-07	4.8133e-10
-3.108e-07	2.2677e-10
-3.098e-07	5.4167e-10
-3.088e-07	-3.4867e-10
-3.078e-07	-2.3933e-11
-3.068e-07	-2.2e-11
-3.058e-07	4.9933e-11
-3.048e-07	1.4317e-10
-3.038e-07	-8.4333e-11
-3.028e-07	-1.5233e-10
-3.018e-07	1.12e-11
-3.008e-07	4.02e-11
-2.998e-07	-6.1867e-10
-2.988e-07	4.99e-11
-2.978e-07	-7.37e-10
-2.968e-07	4.4833e-10
-2.958e-07	5.0867e-10
-2.948e-07	3.94e-10
-2.938e-07	-6.4867e-11
-2.928e-07	4.0933e-10
-2.918e-07	-1.483e-10
-2.908e-07	-1.1707e-10
-2.898e-07	-3.3867e-10
-2.888e-07	-5.1567e-10
-2.878e-07	-5.62e-10
-2.868e-07	-8.61e-11
-2.858e-07	-2.9967e-10
-2.848e-07	-7.2933e-10
-2.838e-07	3.67e-10
-2.828e-07	-3.1367e-10
-2.818e-07	2.2673e-10
-2.808e-07	-7.06e-10
-2.798e-07	-3.8933e-10
-2.788e-07	1.1387e-10
-2.778e-07	4.02e-11
-2.768e-07	1.3e-11
-2.758e-07	-2.513e-10
-2.748e-07	1.1023e-10
-2.738e-07	1.8367e-10
-2.728e-07	-1.2107e-10
-2.718e-07	-9.9867e-11
-2.708e-07	-6.4633e-11
-2.698e-07	-5.13e-11
-2.688e-07	2.0737e-10
-2.678e-07	3.8133e-11
-2.668e-07	-3.3667e-11
-2.658e-07	3.84e-10
-2.648e-07	3.1433e-10
-2.638e-07	-4.4767e-10
-2.628e-07	-6.4767e-11
-2.618e-07	-8.04e-11
-2.608e-07	3.88e-10
-2.598e-07	3.1633e-10
-2.588e-07	3.4367e-11
-2.578e-07	-1.8517e-10
-2.568e-07	4.2867e-10
-2.558e-07	3.4133e-10
-2.548e-07	2.4967e-10
-2.538e-07	2.1133e-10
-2.528e-07	1.1602e-10
-2.518e-07	-3.7733e-10
-2.508e-07	-3.4433e-10
-2.498e-07	-8.0333e-10
-2.488e-07	-4.6133e-10
-2.478e-07	-4.7367e-11
-2.468e-07	-6.1433e-10
-2.458e-07	-5.74e-10
-2.448e-07	-7.6367e-11
-2.438e-07	1.1813e-10
-2.428e-07	-2.61e-10
-2.418e-07	-5.45e-10
-2.408e-07	-6.05e-10
-2.398e-07	-4.8833e-10
-2.388e-07	-1.1133e-10
-2.378e-07	-5.6033e-10
-2.368e-07	-2.7667e-10
-2.358e-07	-1.0967e-10
-2.348e-07	3.86e-10
-2.338e-07	2.2287e-10
-2.328e-07	3.6867e-10
-2.318e-07	-2.6097e-10
-2.308e-07	1.3133e-10
-2.298e-07	-1.6987e-10
-2.288e-07	2.6967e-10
-2.278e-07	-4.1633e-10
-2.268e-07	9.1933e-10
-2.258e-07	5.22e-10
-2.248e-07	1.0453e-10
-2.238e-07	-1.0163e-10
-2.228e-07	4.1533e-10
-2.218e-07	-2.7833e-11
-2.208e-07	7.7e-11
-2.198e-07	1.0063e-10
-2.188e-07	5.2033e-10
-2.178e-07	3.0813e-10
-2.168e-07	-8.9933e-11
-2.158e-07	2.0157e-10
-2.148e-07	-1.212e-10
-2.138e-07	1.6643e-10
-2.128e-07	1.5867e-10
-2.118e-07	-1.58e-10
-2.108e-07	1.4503e-10
-2.098e-07	-1.99e-10
-2.088e-07	4.93e-10
-2.078e-07	3.7433e-10
-2.068e-07	-9.7767e-11
-2.058e-07	-4.07e-10
-2.048e-07	2.19e-10
-2.038e-07	6.54e-11
-2.028e-07	-2.4333e-10
-2.018e-07	-3.19e-10
-2.008e-07	-1.2367e-11
-1.998e-07	-3.87e-10
-1.988e-07	-1.9933e-11
-1.978e-07	-1.66e-10
-1.968e-07	-3.99e-10
-1.958e-07	-3.1333e-10
-1.948e-07	4.8133e-10
-1.938e-07	-3.29e-10
-1.928e-07	-2.6467e-10
-1.918e-07	3.0067e-10
-1.908e-07	6.0733e-10
-1.898e-07	2.4207e-10
-1.888e-07	-3.75e-11
-1.878e-07	1.0033e-10
-1.868e-07	3.5267e-10
-1.858e-07	1.8e-10
-1.848e-07	4.0053e-11
-1.838e-07	-1.2117e-10
-1.828e-07	3.22e-10
-1.818e-07	-1.11e-10
-1.808e-07	-1.5017e-10
-1.798e-07	2.3633e-10
-1.788e-07	5.2033e-10
-1.778e-07	7.9033e-10
-1.768e-07	2.0767e-11
-1.758e-07	-1.0163e-10
-1.748e-07	-2.3967e-10
-1.738e-07	-4.38e-10
-1.728e-07	-2.2e-10
-1.718e-07	-2.0667e-10
-1.708e-07	-8.2167e-11
-1.698e-07	-3.75e-11
-1.688e-07	6.149e-11
-1.678e-07	-1.036e-10
-1.668e-07	3.57e-10
-1.658e-07	-1.91e-10
-1.648e-07	2.5763e-10
-1.638e-07	-4.0267e-10
-1.628e-07	3.53e-10
-1.618e-07	-9.18e-11
-1.608e-07	3.7433e-10
-1.598e-07	2.56e-10
-1.588e-07	-2.8233e-10
-1.578e-07	1.4326e-10
-1.568e-07	5.5333e-10
-1.558e-07	9.6633e-11
-1.548e-07	-8.9733e-11
-1.538e-07	1.491e-10
-1.528e-07	-2.3013e-10
-1.518e-07	5.8833e-10
-1.508e-07	-5.6933e-11
-1.498e-07	-2.3e-10
-1.488e-07	-1.0567e-10
-1.478e-07	-2.9033e-10
-1.468e-07	-3.4467e-10
-1.458e-07	-1.64e-10
-1.448e-07	-4.4967e-10
-1.438e-07	-1.0733e-10
-1.428e-07	5.49e-10
-1.418e-07	5.5333e-10
-1.408e-07	2.7533e-10
-1.398e-07	-2.1833e-10
-1.388e-07	9.09e-11
-1.378e-07	-8.04e-11
-1.368e-07	1.4723e-10
-1.358e-07	-4.4767e-10
-1.348e-07	-1.8533e-10
-1.338e-07	-1.6967e-10
-1.328e-07	1.0613e-10
-1.318e-07	1.3937e-10
-1.308e-07	4.64e-10
-1.298e-07	-4.9033e-10
-1.288e-07	8.1e-11
-1.278e-07	-4.5967e-10
-1.268e-07	1.0453e-10
-1.258e-07	5.7733e-11
-1.248e-07	-2.1043e-10
-1.238e-07	-4.79e-10
-1.228e-07	-1.5397e-10
-1.218e-07	-2.4767e-10
-1.208e-07	3.8e-10
-1.198e-07	-4.5e-12
-1.188e-07	1.5493e-10
-1.178e-07	-1.153e-10
-1.168e-07	-3.2333e-10
-1.158e-07	4.4267e-10
-1.148e-07	3.0667e-10
-1.138e-07	1.551e-10
-1.128e-07	-1.7563e-10
-1.118e-07	4.7167e-10
-1.108e-07	1.1603e-10
-1.098e-07	2.66e-11
-1.088e-07	-1.6957e-10
-1.078e-07	5.55e-10
-1.068e-07	4.4133e-11
-1.058e-07	1.2967e-10
-1.048e-07	2.3833e-10
-1.038e-07	-2.1867e-10
-1.028e-07	1.7633e-10
-1.018e-07	5.03e-10
-1.008e-07	4.7333e-10
-9.98e-08	1.3173e-10
-9.88e-08	4.9867e-10
-9.78e-08	-1.7363e-10
-9.68e-08	-2.8633e-10
-9.58e-08	-9.5333e-10
-9.48e-08	-3.8933e-10
-9.38e-08	-1.5827e-10
-9.28e-08	-2.3767e-10
-9.18e-08	-3.3667e-10
-9.08e-08	4.64e-10
-8.98e-08	5.1883e-11
-8.88e-08	8.4827e-11
-8.78e-08	1.9333e-10
-8.68e-08	1.627e-10
-8.58e-08	2.6367e-10
-8.48e-08	4.8333e-10
-8.38e-08	3.22e-10
-8.28e-08	-1.287e-10
-8.18e-08	1.9167e-10
-8.08e-08	1.2577e-10
-7.98e-08	-4.94e-10
-7.88e-08	8.8667e-11
-7.78e-08	-2.5867e-11
-7.68e-08	-7.07e-11
-7.58e-08	-2.3567e-10
-7.48e-08	-5.45e-10
-7.38e-08	-4.2433e-10
-7.28e-08	-1.698e-10
-7.18e-08	-1.1735e-10
-7.08e-08	-5.905e-11
-6.98e-08	-4.98e-10
-6.88e-08	2.4633e-11
-6.78e-08	1.2187e-10
-6.68e-08	4.4433e-10
-6.58e-08	-2.9733e-11
-6.48e-08	5.7867e-11
-6.38e-08	-3.74e-10
-6.28e-08	1.7833e-10
-6.18e-08	2.3253e-10
-6.08e-08	2.2873e-10
-5.98e-08	-2.98e-10
-5.88e-08	2.66e-11
-5.78e-08	2.21e-10
-5.68e-08	2.8133e-10
-5.58e-08	1.879e-10
-5.48e-08	4.29e-10
-5.38e-08	1.3e-12
-5.28e-08	-1.7767e-10
-5.18e-08	-8.24e-11
-5.08e-08	1.7797e-10
-4.98e-08	6.27e-10
-4.88e-08	-4.1267e-10
-4.78e-08	-4.61e-10
-4.68e-08	-1.0363e-09
-4.58e-08	-3.87e-10
-4.48e-08	-2.0087e-10
-4.38e-08	2.6733e-10
-4.28e-08	3.82e-11
-4.18e-08	8.8167e-10
-4.08e-08	1.354e-10
-3.98e-08	-5.8333e-10
-3.88e-08	-4.0467e-10
-3.78e-08	-7.5633e-10
-3.68e-08	-7.6267e-10
-3.58e-08	-3.19e-10
-3.48e-08	5.22e-10
-3.38e-08	5.4933e-10
-3.28e-08	6.5033e-10
-3.18e-08	5.4733e-10
-3.08e-08	-1.3867e-10
-2.98e-08	-1.48e-09
-2.88e-08	-7.8933e-10
-2.78e-08	-2.8033e-10
-2.68e-08	3.26e-10
-2.58e-08	1.1133e-09
-2.48e-08	8.41e-10
-2.38e-08	5.55e-10
-2.28e-08	-2.4733e-10
-2.18e-08	-5.1167e-10
-2.08e-08	-1.29e-09
-1.98e-08	-5.2333e-10
-1.88e-08	2.5e-10
-1.78e-08	7.5533e-10
-1.68e-08	2.3067e-10
-1.58e-08	1.1033e-11
-1.48e-08	-3.0567e-10
-1.38e-08	-9.6e-10
-1.28e-08	-1.1003e-09
-1.18e-08	-7.2567e-10
-1.08e-08	-2.94e-10
-9.8002e-09	1.1433e-09
-8.8002e-09	9.5333e-10
-7.8002e-09	5.96e-10
-6.8002e-09	4.6e-10
-5.8002e-09	-1.2283e-10
-4.8002e-09	-3.25e-10
-3.8002e-09	-8.0733e-10
-2.8002e-09	1.491e-10
-1.8002e-09	1.5267e-09
-8.002e-10	2.7133e-09
1.998e-10	3.2567e-09
1.1998e-09	3.9533e-09
2.1998e-09	5.06e-09
3.1998e-09	5.1467e-09
4.1998e-09	4.9e-09
5.1998e-09	5.3333e-09
6.1998e-09	5.6433e-09
7.1998e-09	6.68e-09
8.1998e-09	6.72e-09
9.1998e-09	5.9e-09
1.02e-08	5.1067e-09
1.12e-08	5.5267e-09
1.22e-08	6.4633e-09
1.32e-08	6.4567e-09
1.42e-08	6.96e-09
1.52e-08	6.93e-09
1.62e-08	8.3033e-09
1.72e-08	6.5833e-09
1.82e-08	7.9733e-09
1.92e-08	7.94e-09
2.02e-08	8.0433e-09
2.12e-08	7.9933e-09
2.22e-08	8.0367e-09
2.32e-08	7.36e-09
2.42e-08	7.7867e-09
2.52e-08	7.6467e-09
2.62e-08	6.8633e-09
2.72e-08	6.6567e-09
2.82e-08	6.6533e-09
2.92e-08	7.3833e-09
3.02e-08	8.4767e-09
3.12e-08	9.2533e-09
3.22e-08	9.04e-09
3.32e-08	9.5567e-09
3.42e-08	8.3933e-09
3.52e-08	8.5233e-09
3.62e-08	7.5833e-09
3.72e-08	7.9967e-09
3.82e-08	8.18e-09
3.92e-08	7.96e-09
4.02e-08	7.59e-09
4.12e-08	8.2467e-09
4.22e-08	7.9433e-09
4.32e-08	7.6433e-09
4.42e-08	7.8467e-09
4.52e-08	7.8067e-09
4.62e-08	8.3733e-09
4.72e-08	8.6e-09
4.82e-08	8.2633e-09
4.92e-08	7.4333e-09
5.02e-08	7.4867e-09
5.12e-08	8.2167e-09
5.22e-08	7.97e-09
5.32e-08	7.58e-09
5.42e-08	7.6667e-09
5.52e-08	8.06e-09
5.62e-08	8.2033e-09
5.72e-08	7.97e-09
5.82e-08	7.5933e-09
5.92e-08	7.94e-09
6.02e-08	7.8733e-09
6.12e-08	7.3067e-09
6.22e-08	7.6167e-09
6.32e-08	7.6467e-09
6.42e-08	8.02e-09
6.52e-08	7.28e-09
6.62e-08	7.3933e-09
[truncated: 9,441 more rows]

## Sheet: Figure 6c
Figure 6c
[truncated: 674 more rows]

[truncated: 1 more sheets: Figure 6d]
